# Supplementary material for: Dazomet changes microbial communities and improves morel mushroom yield under continuous cropping
Source: Front Microbiol. 2023 Aug 8;14:1200226. doi: 10.3389/fmicb.2023.1200226 (PMC10442562; doi:10.3389/fmicb.2023.1200226)
Supplement: Supplementary file 1 [file Table_1.XLSX]

## Sheet: relabund_table
Taxon	SCK1	SCK2	SCK3	SDT1	SDT2	SDT3	PCK1	PCK2	PCK3	PDT1	PDT2	PDT3	FCK1	FCK2	FCK3	FDT1	FDT2	FDT3
ADurb.Bin063_1	0.00223053	0.00144809	0.00159657	0.000677561	0.000906833	0.000849864	0.000426881	0.000851612	0.00100219	0.000269146	0.000223097	0.000919255	0	0	0	0	0	0
Achromobacter	0	0	0.00120883	0	0	0	0.000731797	0.000643902	0.000552226	0.00383015	0.011094	0.00592171	0	0	0	0	0	0.00107953
Acidibacter	0.00189257	0.00415118	0.00275978	0.000498206	0.00134054	0.00123617	0.00162621	0.0015786	0.00153396	0.000310553	0.00026366	0.000513073	0.00226257	0.0052759	0.00558971	0.00587358	0	0.0047679
Acinetobacter	0	0	0	0.000677561	0.000433703	0.000540822	0	0	0	0	0	0	0.0736714	0	0.0124651	0.0366866	0.0594957	0.009086
Actinomadura	0	0	0	0.00561977	0.00577613	0.00504124	0	0	0	0.000683216	0	0	0	0	0	0	0	0
Adhaeribacter	0.000743511	0.00130328	0.0016878	0	0	0.000424932	0	0.000498504	0	0.00302271	0.00198759	0.000833743	0	0	0	0	0	0
Aeromonas	0	0	0	0	0	0	0	0	0	0	0	0	0.00557364	0.00211036	0.00575741	0.00480142	0.00359535	0.00242893
Aetherobacter	0.000247837	0	0	0	0.000492844	0.000618083	0.00193113	0.00186939	0.00145215	0.0107865	0.00509066	0.00380529	0	0	0	0	0	0
Agromyces	0.000383021	0	0.00132287	0.00314866	0.00295706	0.00374713	0.00079278	0.000477733	0	0.000558995	0.000973512	0.000598585	0	0	0	0	0	0
Akkermansia	0	0	0	0	0	0	0	2.0771e-05	0	0	0	0	0.0135202	0.0255726	0.0225266	0.0120269	0.0109338	0.018082
Alistipes	0	0	0	0	0	0	0	0	0	0	0	0	0.00347663	0.00676556	0.00883175	0.00647958	0.0034476	0.004543
Alloprevotella	0	0	0	0	0	0	0	0	0	0	0	0	0.010761	0.013407	0.014142	0.00829759	0.0155142	0.00611731
Allorhizobium_Neorhizobium_Pararhizobium_Rhizobium	0.00121665	0.00147222	0.00072986	0	0.000551985	0	0.013335	0.0134596	0.0140511	0.00254653	0.00180505	0.00570793	0.0014348	0.00825523	0	0.00680589	0.0054669	0.00224901
Altererythrobacter	0.000563266	0	0.0013913	0.00121562	0.00122225	0.00115891	0.000711469	0.000643902	0.000531773	0.00171839	0.00146027	0.000641341	0	0.00664143	0	0	0	0
Amphiplicatus	0	0	0	0	0	0	0	0	0	0	0	0	0.00160035	0.00540004	0.00167691	0.00233079	0	0
Anaeromyxobacter	0.00101388	0.000627504	0.00294225	0.00103627	0.000827978	0.00106233	0.000467537	0.000581589	0.00094083	0	0.000182534	0.00032067	0	0	0	0	0	0
Arenimonas	0.000608327	0.000675774	0.00202992	0.00107613	0.0011434	0.00100438	0.00308981	0.00228481	0.00274068	0.00745326	0.00387377	0.00346324	0	0	0.00598099	0	0.00339835	0
Bacillus	0.00241078	0.000724043	0.00130006	0.0501794	0.049521	0.0496977	0.00467537	0.00506813	0.00460189	0.0131881	0.00446193	0.00803814	0	0.00744833	0.00883175	0.00391572	0.0106383	0.0125045
Bacteroides	0	0	0	0	0	0	0	0	0	0	0	0	0.0154517	0.00266898	0.024986	0.0128659	0.019011	0.0173174
Bifidobacterium	0	0	0	0	0	0	0	0	0	0	0	0	0.00469069	0.00117932	0.00296255	0.0041488	0.0071907	0.00413818
Blastococcus	0	0.000579234	0	0.0039458	0.00540157	0.00475151	0	0	0.00114536	0.00215316	0.00265688	0.00168886	0.00413884	0.00403451	0	0	0	0
Blautia	0	0	0	0	0	0	0	0	0	0	0	0	0	0.0030414	0.00380101	0.00219094	0.00674744	0.0043181
Bosea	0	0.000410291	0.00036493	0	0	0.000231781	0.00144327	0.00199402	0.00163623	0.0011801	0.00255547	0.00123993	0	0.00198622	0	0.00205109	0	0.000809644
Bradyrhizobium	0.0101388	0.0107158	0.00919168	0.00177361	0.00193195	0.00262685	0.0102045	0.0102817	0.00912196	0.00146995	0.00204843	0.00397631	0.0173831	0.0186829	0.0218558	0.012493	0.0114756	0.0133141
Brevibacillus	0	0	0	0.004723	0.00465245	0.00442315	0	0	0	0	0	0	0	0	0	0	0	0
Brevundimonas	0	0	0.000912326	0.000219211	0.000137996	0.000598768	0.00510225	0.00483965	0.0061563	0.00685286	0.0259806	0.00987665	0.010761	0.0022345	0.00234768	0.00909006	0.0108846	0.00575747
Bryobacter	0.00752523	0.0113433	0.0143691	0.00552013	0.00520443	0.00531165	0.0154897	0.0189432	0.0150737	0.00451336	0.0051515	0.0109242	0.00182109	0.00496555	0.00229178	0.00242402	0.00221631	0.00121447
CL500_29_marine_group	0.00173486	0.00123087	0.0016878	0	0.000591413	0.000328356	0.00128064	0.00124626	0.00116581	0	0.000344786	0.000534451	0.0145135	0.0100552	0.0141979	0.0110945	0.00605792	0.00854624
Caenimonas	0	0	0	0	0	0	0	0	0	0.00621105	0.00468503	0.00254399	0	0.00564831	0	0	0.00123128	0.00368838
Candidatus_Arthromitus	0	9.65391e-05	0	0	0	0	0	0	0	0	0	0	0.00496661	0.00173794	0.00234768	0	0.00975177	0.00310363
Candidatus_Solibacter	0.0112653	0.011826	0.0114269	0.00282981	0.00106454	0.00249165	0.00739928	0.00639747	0.00799705	0.00105588	0.00166308	0.000769609	0	0.00105518	0.0038569	0.00904345	0.00152679	0.00665707
Candidatus_Udaeobacter	0.0347648	0.0253415	0.0216905	0.00561977	0.00593384	0.00562069	0.00880189	0.0104271	0.0120263	0.00142854	0.0040563	0.0101759	0	0	0	0	0	0
Caulobacter	0	0	0.00193869	0.000557991	0	0	0.00160589	0.00159937	0.00134989	0.00492743	0.0152314	0.00748231	0.00601512	0	0.00374511	0	0.00403861	0.00395826
Cellvibrio	0	0	0	0	0	5.79453e-05	0.00087409	0.00112164	0.00100219	0.0023602	0.000892386	0.0072044	0	0	0	0	0	0
Cetobacterium	0	0	0	0	0	0	0	0	0	0	0	0	0.00397329	0.00316554	0.00961431	0.00247063	0.00620567	0.00292371
Chitinophaga	0	0	0	0	0	0	0.000467537	0	0	0.00277427	0.0126759	0.00280052	0	0	0	0	0	0
Chryseolinea	0.000946287	0.00139982	0.00191588	0	0.000827978	0.000811234	0.00101638	0.000913925	0.00100219	0	0.00026366	0	0.00673252	0	0.00346562	0.00358941	0	0.00283375
Chujaibacter	0.00103641	0.000989526	0.000319314	0.00079713	0.000827978	0.000791919	0.00575273	0.00596128	0.00550181	0	0.000365067	0.000598585	0.00689807	0	0.0172722	0.00181801	0.0101458	0.0107503
Conexibacter	0	0.00050683	0	0.00422479	0.00173481	0.00330288	0.000386226	0.000373878	0.00159532	0	0.000324504	0.00128268	0	0	0	0	0	0
Curvibacter	0	0	0	0	0	0	0	0	0	0.0151343	0	0.00440387	0	0	0	0	0.000985028	0
Cutibacterium	0	0	0	0	0	0	0	0	0	0	0	0	0.00237294	0.00266898	0.00234768	0.00419541	0.00295508	0.00404822
DSSD61	0	0	0	0	0	0	0	0	0	0	0	0	0.00303515	0	0.00430408	0.00256386	0.000985028	0.00152933
Dactylosporangium	0.000653389	0.000675774	0.000775477	0.00781188	0.00914718	0.00903946	0.000284588	0	0	0.00279497	0.00247434	0.00151784	0.0014348	0	0	0.000932314	0.00118203	0
Desulfovibrio	0	0	0	0	0	0	0	0	0	2.07035e-05	0	0	0.00618067	0.00602073	0.00726663	0.00382249	0.00438337	0.000809644
Devosia	0	0.0011826	0.00148253	0	0.000749123	0.0010237	0.00577306	0.00537969	0.00497004	0.0149893	0.0144404	0.00786711	0.00546327	0.00242071	0	0.0038691	0.00379236	0
Dokdonella	0.00112653	0.000820582	0.00061582	0	0	0.000328356	0.00101638	0.000768528	0.000961283	8.2814e-05	0.000567882	0.000598585	0	0.00186208	0.00128563	0	0	0
Domibacillus	0	0	0	0.0114787	0.0103891	0.0143511	0	0	0	0.000434774	0.000486756	0	0	0	0	0	0	0
Dongia	0.00592556	0.00335473	0.00358088	0.00151455	0.00106454	0.00193151	0.00367931	0.00438269	0.00372241	0.000931658	0.000649008	0.0012613	0.00320071	0.00347589	0.00234768	0	0.0034476	0
Dubosiella	0	0	0	0	0	0	0	0	0	0	0	0	0.00584957	0.00285519	0	0.0029834	0.00256107	0.00350846
Dyadobacter	0	0	0	0	0	0	0.00774485	0.00803838	0.00719939	0.0260243	0.014339	0.0156487	0	0.000806902	0.00223589	0	0	0
Ellin6067	0.0128199	0.00849544	0.0149621	0.00587884	0.00583527	0.00579453	0.0119933	0.011071	0.0136011	0.00188402	0.00217012	0.00314257	0	0	0.00335383	0.00107216	0.00650118	0
Escherichia_Shigella	0	0	0	0	0	0	0	0	0	0	0	0	0.0124717	0.0203588	0.0204025	0.0192057	0.0188633	0.0184869
Faecalibacterium	0	0	2.28081e-05	0	0	0	0	0	0	0	0	0	0.00342144	0.00881385	0.00575741	0.00461495	0.0109338	0.0116949
Faecalibaculum	0	0	0	0	0	0	0	0	0	0	0	0	0.00419403	0	0.00374511	0.00433526	0.00329984	0.00296869
Flavisolibacter	0	0	0.000843901	0	0	0	0.00233768	0.00228481	0	0	0.00235265	0.00647754	0	0	0	0	0	0
Flavitalea	0	0.00142395	0.00191588	0.00121562	0.000847692	0.00121685	0.00138228	0.00108009	0.00155441	0.00138713	0.00123717	0.00203091	0	0	0	0	0	0
Flavobacterium	0.000135184	0.000603369	0.000638628	0	0	0.000270411	0.00308981	0.00454885	0.0050314	0.0053415	0.00206871	0.00656305	0	0	0	0.00097893	0	0
Fusobacterium	0	0	0	0	0	0	0	0	0	0	0	0	0	0	0.00296255	0	0.00448188	0.00467794
Gaiella	0.000653389	0.00212386	0.00182465	0.00591869	0.00502701	0.00708864	0.00209375	0.0023679	0.00224981	0.00407859	0.00227153	0.000513073	0	0.00242071	0.00145333	0	0.00142829	0
Gemmatimonas	0.0155236	0.0153497	0.0281681	0.0252292	0.0240114	0.0246847	0.0306135	0.030118	0.0297589	0.0259622	0.0303614	0.0496184	0.00204183	0.00397244	0.00324203	0.00335633	0.00246257	0
Haemophilus	0	0	0	0	0	0	0	0	0	0	0	0	0.00264886	0	0	0.00135186	0	0.00958078
Haliangium	0.0118962	0.0103538	0.00983031	0.00559984	0.005165	0.00467425	0.00498028	0.0038011	0.00652445	0.00453407	0.00381292	0.00596447	0.00264886	0.0014276	0.00419229	0	0.00290583	0.00125945
Hamadaea	0	0	0	0.0026106	0.00291764	0.00264617	0	0	0	0.00397507	0	0	0	0	0	0	0	0
Helicobacter	0	0	0	0	0	0	0	0	0	0	0	0	0.0105403	0.0102414	0.00441587	0.00433526	0.00398936	0.00539763
Herbaspirillum	0	0	0	0	0	0	0.00298817	0.0030118	0.00280204	0	0.00324504	0	0	0	0	0	0	0
Herminiimonas	0	0	0	0	0	0	0	0	0	0.00623176	0.0138117	0.00799538	0	0	0	0	0.000985028	0
Hirschia	0	0	0	0	0.000137996	0	0	0	0	0.000703919	0	0	0.00623586	0.004469	0.00245947	0.00214432	0.00408786	0.00278877
Hydrogenophaga	9.01226e-05	0	0	0	0	0	0.00113835	0.000997009	0.000981736	0.0108486	0.01513	0.00669132	0	0	0	0	0	0.00184419
Iamia	0	0.000434426	0.000478971	0.000817059	0.00163624	0.00189288	0	0	0	0.000869547	0.000689571	0.000641341	0	0	0	0.000606004	0.00275808	0.00229399
Ilumatobacter	0.00166727	0.00374089	0.00202992	0.00117577	0.00153767	0.00125548	0.00339472	0.0023679	0.00321109	0.00076603	0.000709853	0.000448939	0	0	0	0	0	0.00179921
Kaistia	0	0	0.000114041	0	0.000571699	0.000540822	0.0015449	0.00155783	0.00163623	0.00144925	0.00190646	0.00288603	0	0	0	0	0	0
Kribbella	0.000946287	0.000989526	0.00125445	0.00109605	0.00130111	0.00158384	0.000996056	0.000789299	0.00094083	0	0.000507038	0	0	0	0	0	0	0
Labrys	0.000946287	0.000603369	0.000456163	0	0	0.000193151	0.000589503	0.000664673	0.000593132	0.0017805	0.000547601	0.000171024	0	0.00204829	0.00106205	0	0.000640268	0
Lachnospiraceae_NK4A136_group	0	0	0	0	0	0	0	0	0	0	0	0	0.0196457	0.0103656	0.0130799	0.00904345	0.0113771	0.0134041
Lacibacter	0	0	0	0	0	0	0.000548847	0.000540047	0	0.0102068	0.0024135	0.00284328	0	0	0	0.00153832	0	0
Lactiplantibacillus	0	0	0	0	0	0	0	0	0	0	0	0	0.00342144	0.00496555	0.00240358	0.00228417	0.00733846	0
Lactobacillus	0	0.000289617	0	0	0	0	0	0	0	0	0	0	0.0204183	0.0335795	0.0297932	0.0307197	0.025857	0.0255488
Ligilactobacillus	0	0	0	0	0	0	0	0	0	0	0	0	0.0057392	0.0181863	0.0167132	0.0135652	0.019602	0.0177672
Luteibacter	0	0	0	0	0	0	0	0	0	0	0	0	0.00171072	0.00372416	0.00357742	0	0.00211781	0.00134941
Luteimonas	0	0	0	0	0	0.000347672	0.0028662	0.00276255	0.00310883	0	0.00841683	0.001753	0	0	0	0	0	0
Lysobacter	0.00660148	0.00890573	0.0293313	0.00382623	0.00356819	0.00314836	0.020409	0.0205425	0.019512	0.0125877	0.0142376	0.0154136	0.00281441	0.00552418	0.00637228	0.00470819	0.00541765	0.00332854
MND1	0.0301009	0.0328957	0.0232643	0.0136509	0.0134645	0.0143125	0.00949303	0.00889	0.0100219	0.00432703	0.00342757	0.00679821	0	0.00111725	0	0.00256386	0.00334909	0.000584743
Marinobacterium	0	0	0	0	0	0	0	0	0	0	0	0	0.00253849	0	0.00598099	0.00214432	0.00201931	0.00238395
Marmoricola	0	0	0	0	0	0	0	0	0	0	0	0	0.00171072	0.00440693	0.00452767	0	0	0.00152933
Massilia	0	0	0.00524587	0	0	0.000753288	0.0123592	0.0145813	0.0141534	0.00772241	0.0191863	0.018663	0.00325589	0.000124139	0.00357742	0.00116539	0.00428487	0.00805146
Mesorhizobium	0.00234319	0.00181011	0.0022352	0.000777202	0.000689981	0.000791919	0.0096963	0.00988701	0.0065449	0.00109729	0.00511094	0.00352737	0	0	0	0	0.0017238	0.000899604
Methylotenera	0	0	0	0	0	0	0	0.000726986	0	0.00161487	0.00253519	0.0143019	0.00187628	0	0.00307434	0.00228417	0.00251182	0.00242893
Micromonospora	0	0	0	0.184237	0.182845	0.179611	0	0	0	0.105215	0.0186184	0.00748231	0	0	0	0.000606004	0	0
Microvirga	0	0	0	0.00159426	0.00169538	0.00224055	0	0	0	0	0.00081126	0	0	0.0014276	0	0.00135186	0	0.00161929
Mycobacterium	0	0.000386156	0	0.00348745	0.00378504	0.00415274	0	0	0	0.00331256	0.0029611	0.0030143	0	0	0	0	0	0
Neisseria	0	0	0	0	0	0	0	0	0	0	0	0	0.00336626	0	0.00111794	0.00330971	0.0072892	0.0133591
Nitrosomonas	0	0	0	0	0	0	0	0	0	0	0	0	0.00960212	0.00583452	0.00352152	0.00153832	0.00231481	0.00139439
Nitrosospira	0.000968818	0.000844717	0.000547395	0	0	0	0.00912713	0.00872383	0.00893788	0.000869547	0.000730134	0	0	0	0	0	0	0
Nitrospira	0.0264735	0.0281411	0.0246328	0.010542	0.011296	0.00927124	0.0186405	0.0187562	0.0213527	0.00480321	0.00340729	0.00870086	0.00943657	0.0127242	0.00860816	0.0103487	0.00980102	0.00485786
Nocardioides	0.00141943	0.00296858	0.00239485	0.00494221	0.0047313	0.00310973	0.00109769	0.00159937	0.000593132	0.00113869	0.00040563	0.000812365	0.0021522	0	0.00139743	0.00135186	0.00265957	0
Nonomuraea	0	0	0	0.00757274	0.00796436	0.00648987	0	0	0	0.00165628	0	0.000534451	0	0	0	0.00130524	0	0
Nordella	0.00432588	0.00393397	0.00339841	0.000677561	0.000433703	0.000540822	0.00343538	0.00305334	0.00218845	0.000848844	0.000608445	0.000940633	0	0	0	0	0	0
Noviherbaspirillum	0	0	0	0.00864886	0.00895005	0.00873042	0	0	0	0.0304756	0.02089	0.00374115	0	0	0	0	0.00108353	0
Novosphingobium	0	0	0	0	0	0	0	0	0	0	0	0	0.00943657	0.0104277	0.00715484	0.00727205	0.00507289	0.00553257
P3OB_42	0.0241078	0.0240624	0.0183834	0.0104026	0.0090289	0.0102949	0.0187015	0.0201479	0.0197165	0.0114697	0.00872105	0.010689	0.0064566	0	0	0.00209771	0	0
Paenibacillus	0	0	0	0.0104225	0.0081615	0.00784193	0	0.000228481	0	0.000641809	0	0.000235158	0	0	0	0	0	0
Pantoea	0	0	0	0	0	0	0	0	0	0	0	0	0.011368	0.00564831	0.0097261	0.00438188	0.00477738	0.00494782
Parabacteroides	0	0	0	0	0	0	0	0	0	0	0	0	0.00342144	0.00217243	0.00039128	0.00163155	0.0019208	0.000899604
Paracoccus	0	0	0	0	0	0	0	0	0	0	0	0	0.0086088	0.00285519	0.00184461	0.00130524	0	0.00220403
Parasutterella	0	0	0	0	0	0	0	0	0	0	0	0	0.0093262	0.00676556	0.00106205	0.00195786	0.0053684	0.0038683
Pedobacter	0	0	0	0	0	0	0.0243322	0.0209787	0.022989	0.0383015	0.0324707	0.0230669	0	0	0	0	0	0
Pedomicrobium	0.00207282	0.00106193	0.00189308	0.000418493	0.000256279	0	0.000853763	0	0.000265887	0.000269146	0	0.000577207	0.00137961	0	0.00296255	0.000606004	0.00132979	0
Phenylobacterium	0.0025009	0.00381329	0.00608977	0.0028896	0.00388361	0.00421069	0.00459406	0.00525507	0.00362015	0.0190058	0.010952	0.0115655	0.00998841	0	0.00329793	0.00256386	0.0124113	0.00701691
Photobacterium	0	0	0	0	0	0	0	0	0	0	0	0	0.0119199	0.0112966	0.0115707	0.00731866	0.0126084	0.00629723
Phyllobacterium	0	0	0.000296506	0.000418493	0.000512558	0.000193151	0.00390291	0.00471502	0.00441781	0.0011801	0.00154139	0.000363426	0	0	0.00167691	0.00158493	0.00113278	0.00157431
Planococcus	0	0	0	0	0	0	0	0	0	0	0	0	0.00364218	0.00980696	0.00380101	0.0138915	0.00398936	0.00634221
Polaromonas	0.000653389	0.00195492	0.00107198	0.000378637	0	0.000540822	0.00717567	0.00743603	0.00715849	0.0108072	0.0106884	0.0164611	0	0	0	0.000419541	0.00216706	0
Polycyclovorans	0	0.00398224	0.00184746	0.00191311	0.000965974	0.00137137	0	0	0	0.000393367	0	0	0.000275923	0	0	0	0	0
Prevotella	0	0	0	0	0	0	0	0	0	0	0	0	0	0.00173794	0	0	0.00334909	0.00575747
Prevotellaceae_Ga6A1_group	0	0	0	0	0	0	0	0	0	0	0	0	0.00264886	0.00198622	0.00329793	0.00167817	0	0.00103454
Prevotellaceae_UCG_001	0	0	0	0	0	0	0	0	0	0	0	0	0.00309034	0	0.00240358	0.00158493	0.0019208	0.00368838
Pseudarcicella	0	0	0	0	0	0	0	0	0	0.00463759	0.000892386	0.00177438	0	0	0.00519843	0.00536081	0	0.00251889
Pseudomonas	0.000675919	0.00142395	0.00159657	0.00153448	0.00189252	0.00200877	0.0258568	0.0243229	0.0249115	0.0217387	0.121527	0.0281976	0.0278682	0.0265657	0.0191168	0.0248462	0.027827	0.0275279
Pseudonocardia	0	0	0	0.00577919	0.00579584	0.00492535	0	0	0	0.00171839	0	0.000448939	0.00667734	0.00273105	0.00419229	0.00270371	0.00206856	0.00319359
Pseudoxanthomonas	0	0	0	0	0	0.000212466	0.0013213	0.00120472	0.00163623	0.00200824	0.000649008	0.00128268	0.00121406	0.0016138	0.00173281	0	0.00142829	0.00103454
Quadrisphaera	0	0	0	0.00408529	0.00313449	0.00428795	0	0	0	0.000455477	0	0	0	0	0	0	0	0
RB41	0.0439573	0.0460491	0.0463005	0.0379434	0.0362733	0.0325652	0.021466	0.028664	0.0306383	0.0160245	0.0181925	0.0308057	0.0119751	0.0121035	0.0098938	0.00764497	0	0.0123246
Ramlibacter	0.000743511	0.00559927	0.00579327	0.00137505	0.00187281	0.0016611	0.00825304	0.00720754	0.00648355	0.0175152	0.0204438	0.0187913	0	0	0	0	0.00369385	0.00526268
Reyranella	0.00795332	0.00866438	0.00748107	0.00310881	0.00311477	0.000753288	0.0111599	0.00758142	0.00750619	0.00457547	0.00115605	0.00158197	0.00849843	0	0.00217999	0.00116539	0.0071907	0.00220403
Rhizobacter	0	0	0.0025089	0	0	0.000676028	0.00380128	0.0038011	0.00167713	0	0	0.003506	0.000993323	0.00720005	0.00614869	0.0152899	0	0.0101205
Rhodanobacter	0.00205029	0.00115847	0.00150534	0	0	0	0.0147579	0.0158483	0.0158714	0.00824	0.0143999	0.00329222	0.00264886	0.00372416	0	0.0032631	0.008816	0.0171375
Rhodoplanes	0.00355984	0.00545446	0.00549676	0.00107613	0.0011434	0.00110096	0.00197179	0.00110086	0.00102264	0	0.000547601	0.00198816	0	0	0	0	0	0
Rhodopseudomonas	0	0	0	0	0	0	0.00241899	0.00305334	0.00304747	0.00167698	0.00379264	0.00376253	0	0	0	0	0	0
Rikenella	0	0	0	0	0	0	0	0	0	0	0	0	0	0.0068897	0.00285075	0.00102555	0.000985028	0
Rikenellaceae_RC9_gut_group	0	0	0	0	0	0	0	0	0	0	0	0	0.00452514	0.00285519	0.00871996	0.00391572	0.010392	0.00355344
Romboutsia	0	0	0	0	5.91413e-05	0	0	2.0771e-05	0	0	0	0	0.00474587	0.00602073	0.00514254	0.00559388	0.00861899	0.0049928
Roseiarcus	0	0	0	0	0	0	0	0	0	0	0	0	0	0.00477934	0	0.00265709	0	0.00382332
Roseisolibacter	0.000202776	0	0.000570203	0.00378637	0.00242479	0.00245302	0.000650486	0.0012878	0.000327245	0.00412	0.00174421	0.00472454	0	0	0	0.000932314	0	0
Rothia	0	0	0	0	0	0	0	0	0	0	0	0	0.00209701	0	0.00100615	0	0.00261032	0.0150684
Solirubrobacter	0	0.00132741	0.000889517	0.00171383	0.00203052	0.00278137	0.00113835	0	0.00122717	0	0.00206871	0	0	0	0	0	0	0.00256387
Sphingoaurantiacus	0	0	0	0.000617776	0.00104483	0.00104301	0	0	0	0.00331256	0.00269744	0.0038908	0	0	0	0	0	0
Sphingomonas	0.0439798	0.05551	0.0778898	0.0615385	0.0712258	0.0625036	0.086352	0.0836449	0.0888471	0.030724	0.0428751	0.06283	0.0333315	0.0595866	0.049469	0.0331904	0.0424547	0.0282026
Sphingopyxis	0	0	0	0	0	0	0.00689108	0.00627285	0.00642219	0.0106209	0.00902527	0.0095346	0.00331108	0.00136553	0.00150922	0.00167817	0.00103428	0
Staphylococcus	0	0	0	0	0	0	0	0	0	0	0	0	0.00640141	0	0.00637228	0.00400895	0.00329984	0.00593739
Stenotrophomonas	0	0	0	0	0	0	0	0	0	0.000248442	0.00302194	0.00113304	0.00413884	0.00645522	0.00519843	0.00363602	0.00591017	0.00323858
Steroidobacter	0.0013969	0.00320992	0.0033528	0.000657633	0.00137996	0.00131343	0.00217506	0.00153706	0.00200438	0.000848844	0.000486756	0.00115441	0.00253849	0	0	0.00233079	0	0
Streptococcus	0	0	2.28081e-05	0	0	0	0	0	0	0	0	0	0.0108162	0.0139656	0.0107881	0.0104419	0.0132979	0.0236596
Streptomyces	0.00218547	0.00188251	0.00191588	0.0263651	0.0257856	0.0262106	0.000833435	0.000706215	0.00253615	0.0105795	0.000365067	0.00179575	0.00435958	0	0	0	0.00359535	0
Subgroup_10	0.0027938	0.00463388	0.00148253	0.00370666	0.00323306	0.00260754	0.00144327	0.0023679	0.0014317	0.00111799	0.00168337	0.00113304	0.00667734	0.00341382	0.00469536	0.00195786	0.000837273	0.00121447
Sulfurimonas	0	0	0	0	0	0	0	0	0	0	0	0	0.00535291	0.00775867	0.00637228	0.00596681	0.00576241	0.00445304
Sumerlaea	0.0019151	0.000965391	0.00225801	0.00103627	0.000965974	0.000830549	0.00140261	0.00114241	0.00137034	0.000207035	0.000466475	0.00104752	0	0	0	0	0	0
TM7a	0.000315429	0.000362022	0.00116322	5.97848e-05	7.8855e-05	0	0.00182949	0.00228481	0.00220891	0.0456098	0.0329777	0.00897877	0	0	0	0	0.00118203	0
Thiobacillus	0	0	0	0	0	0	0	0	0	0.00619035	0.00722022	0.0067127	0.00662215	0.0119173	0.00676356	0.0104885	0.00975177	0.0261785
Turicibacter	0	0	0	0	0	0	0	0	0	0	0	0	0.00380774	0.00266898	0	0	0.00320134	0.00247391
Tychonema_CCAP_1459_11B	0	0	0	0	0	0	0	0	0	0	0	0	0	0	0.00838457	0	0.00231481	0.00134941
Variovorax	0.000405552	0	0.000866709	0	0.000295706	0	0.00530553	0.00432037	0.00542	0.00503095	0.00878189	0.00498108	0.0163898	0.0156415	0.00950252	0.00601343	0.00512214	0.00607233
YC_ZSS_LKJ147	0.000450613	0.00330646	0.00323876	0.00237146	0.00339077	0.00264617	0.00241899	0.00199402	0.00128853	0.000931658	0.000486756	0.00235158	0	0	0	0	0.000443262	0
hgcI_clade	0	0	0	0	0	0	0	0	0	0	0	0	0.00739474	0.00260691	0.00245947	0.00111878	0	0.000944584
mle1_7	0.00304164	0.00272723	0.00326156	0.000737346	0.000906833	0.00106233	0.00203277	0.00182785	0.00235207	0	0.000567882	0.00109028	0	0	0	0	0	0
unclassified_11_24	0	0.000772313	0	0.000239139	0.000236565	0.000444247	0	0.000270023	0	0	0	0	0.00242812	0.00571038	0.00262717	0.00214432	0	0.00265383
unclassified_67_14	0.00150955	0.000772313	0.00257732	0.0036668	0.00441588	0.00413343	0.00166687	0.0014332	0.00141124	0.00279497	0.00194702	0.00032067	0.00198665	0.00117932	0.00329793	0	0	0.00215905
unclassified_A21b	0.00709715	0.00323406	0.00442478	0.00135512	0.00167567	0.00156452	0.0045534	0.00490196	0.00382468	0.000186332	0.000973512	0.00228745	0	0	0.00251537	0.00097893	0.00132979	0
unclassified_Acidimicrobiia	0.00342466	0.00398224	0.00481252	0.00322838	0.00268107	0.00438452	0.00126032	0.00220173	0.00130898	0.00113869	0.00235265	0.00192402	0	0	0	0.000745851	0.000886525	0
unclassified_Acidobacteriales	0.0209535	0.0116812	0.0134796	0.0103627	0.00936403	0.0106233	0.0147376	0.0156613	0.0149715	0.00258794	0.00575995	0.0115441	0.00866398	0.00173794	0	0.000559388	0	0
unclassified_Actinobacteriota	0.00315429	0.00337887	0.00198431	0.00326823	0.00299649	0.00276206	0.00207342	0.00114241	0.000613585	0.00248442	0.000932949	0.00151784	0	0	0	0	0	0
unclassified_Alphaproteobacteria	0.00657895	0.00470628	0.00508621	0.0115584	0.0102709	0.0103143	0.00569175	0.00436191	0.00484732	0.0105795	0.00290026	0.00540864	0	0	0.000838457	0	0.00241332	0
unclassified_Anaerolineaceae	0	0.00253415	0.00098075	0.00107613	0.00128139	0.00104301	0.000894418	0.00147474	0	0.000289849	0.000527319	0.00104752	0	0	0.00150922	0	0	0
unclassified_Anaerolineae	0.00441601	0.00178597	0.00285102	0.00163412	0.00015771	0.00224055	0.000467537	0.000706215	0.00094083	0.000331256	0.00139942	0.00297155	0	0	0.00301845	0.00144509	0	0.00175423
unclassified_Atopobiaceae	0	0	0	0	0	0	0	0	0	0	0	0	0.00584957	0.00155173	0.00296255	0.00293679	0.00201931	0.00188917
unclassified_Azospirillales	0.0123468	0.00569581	0.00390019	0.00225189	0.00260222	0.00256891	0.00404521	0.00504736	0.00419283	0.000558995	0.00135886	0.003506	0.000662215	0.0022345	0	0	0.00128054	0
unclassified_Bacilli	0	0	0	0	0	0	0	0	0	0	0	0	0.00551846	0.0103035	0.00899944	0.00783144	0.00822498	0.00890608
unclassified_Bacteria	0.0574081	0.0420669	0.0371773	0.0211638	0.0245831	0.0233713	0.0271171	0.0283524	0.0277954	0.0102482	0.0149272	0.0263377	0.0210805	0.0252002	0.0311347	0.153599	0.0502364	0.093289
unclassified_Blastocatellaceae	0.00306417	0.00383743	0.00652313	0.00446393	0.0038639	0.00332219	0.0030085	0.00402958	0.00407011	0.00275357	0.00214984	0.00346324	0.00320071	0.00819316	0	0.000745851	0.00359535	0
unclassified_Burkholderiales	0.00306417	0	0.00248609	0.000657633	0.000709695	0.000521507	0.000914746	0.00118395	0.00100219	0.000269146	0.000365067	0.000684097	0	0	0	0	0	0
unclassified_Chitinophagaceae	0.00277127	0.00429599	0.00549676	0.00233161	0.00232622	0.00160315	0.007196	0.00689598	0.00629947	0.0012008	0.00308279	0.00190264	0	0.00633108	0	0	0	0.00301367
unclassified_Chloroflexi	0.0125045	0.00936429	0.00859867	0.0138701	0.015219	0.0137717	0.00315079	0.00469425	0.00411102	0.0046997	0.00588164	0.00840156	0	0.000682763	0.00173281	0.00251725	0.00177305	0
unclassified_Clade_III	0	0	0	0	0	0	0	0	0	0	0	0	0.00540809	0.00583452	0.00916713	0.00335633	0.00305359	0.00265383
unclassified_Clostridia_UCG_014	0	0	0	0	0	0	0	0	0	0	0	0	0	0.0014276	0.00804919	0.00321648	0.00251182	0.004543
unclassified_Comamonadaceae	0.00675919	0.00731283	0.00973907	0.000717417	0.00281907	0.00117822	0.0125422	0.0132727	0.0154214	0.00420281	0.0158804	0.0116083	0.0105403	0.00533797	0.0210732	0.0156629	0.0273345	0.01138
unclassified_Cyanobacteriales	0	0	0	0	0	0	0	0	0	0	0	0	0.00435958	0.0148967	0.00955841	0.00750513	0	0
unclassified_Desulfovibrionaceae	2.25306e-05	0	0	0	0	0	0	0	2.04528e-05	0	0	0	0.0050218	0.00260691	0.00458357	0.0050345	0.00418637	0.00625225
unclassified_Elsterales	0.0112653	0.00820582	0.00880394	0.00460343	0.00431731	0.00278137	0.0079278	0.00805916	0.00676989	0.00126291	0.00107492	0.00254399	0.00336626	0.00266898	0	0.00382249	0.0017238	0
unclassified_Enterobacteriaceae	0	0	0	0.000597848	0.000512558	0.000540822	0	0	0	0	0	0	0.00744992	0.0147104	0.0172722	0.0122599	0.0205871	0.0152933
unclassified_Gaiellales	0.0111977	0.00424772	0.00618101	0.0193105	0.0159484	0.0171904	0.00477701	0.00513044	0.0047246	0.00426492	0.00565854	0.00790987	0	0	0	0.000233079	0	0.00161929
unclassified_Gemmatimonadaceae	0.0835436	0.0869817	0.0768634	0.0814866	0.0785396	0.0824561	0.064886	0.0615238	0.0619312	0.0641602	0.0491421	0.0834598	0.0111473	0.00577245	0.000838457	0.0133321	0.00930851	0.0116499
unclassified_Intrasporangiaceae	0.00171233	0.00137568	0	0.00322838	0.00307535	0.00310973	0.00195146	0.00326105	0.00272023	0	0.002089	0.00207367	0.00231775	0.00428279	0	0.00261048	0.0052699	0
unclassified_JG30_KF_AS9	0.00570025	0.000386156	0	0.00131527	0.000749123	0.000656713	0.00146359	0.00166168	0.00184075	0.000103518	0.000182534	0.00143233	0	0	0	0	0	0
unclassified_LWQ8	0.00103641	0.000168943	0	0.0045835	0.00455388	0.00359261	0.000304915	0	0.000409057	0.0212004	0.00780838	0.00327084	0	0	0	0	0	0
unclassified_Lachnospiraceae	0	0	0	0	0	0	0	0	0	0	0	0	0.00976767	0.00806902	0.0140302	0.00452172	0.00738771	0.00197913
unclassified_Longimicrobiaceae	9.01226e-05	0	0.000387738	0.00131527	0.00104483	0.00115891	0.000223605	0.000270023	0.000593132	0.00134573	0.00285969	0.00508797	0	0	0	0	0	0
unclassified_Methyloligellaceae	0.00263609	0.00168943	0.00104917	0.00115584	0.00136025	0.0017963	0.000996056	0.00122549	0.00094083	0.00076603	0.000892386	0.00128268	0.00297997	0	0	0	0.0016253	0
unclassified_Microbacteriaceae	0	0	0	0	0	0	0.0164654	0.0164299	0.0162804	0.000745326	0.00172393	0.00258674	0	0	0.00285075	0	0.00561466	0
unclassified_Micrococcaceae	0.00126172	0.00258242	0.00246328	0.00374651	0.00339077	0.00363124	0.00843599	0.00841226	0.00957192	0.00391296	0.00653065	0.00604998	0.00446995	0.00477934	0.00955841	0.0113742	0.00512214	0.00440806
unclassified_Micromonosporaceae	0.00437094	0.00161703	0.00323876	0.0129334	0.0155147	0.0159543	0.00487864	0.00434114	0.00409057	0.0121323	0.00310307	0.00359151	0.00402848	0.00297933	0.0110117	0.00629312	0.00768322	0.00562253
unclassified_Microscillaceae	0	0.000313752	0.000228081	0	0.000335134	0	0	0.000373878	0	0.0111799	0.00358983	0.00312119	0	0	0	0	0	0
unclassified_Microtrichales	0.00108147	0.0039581	0.0028054	0.0009167	0.00169538	0.00148726	0.00292719	0.000186939	0.00112491	0	0.000182534	0.00149646	0	0	0.00139743	0	0.00221631	0.00368838
unclassified_Mitochondria	0	0	0	0	0	0	2.03277e-05	0	0	0	0	0	0.00546327	0.00819316	0.011403	0.0103487	0.0115741	0.0141688
unclassified_Muribaculaceae	0	0	0	0	0	0	0	0	0	0	0	0	0.0220738	0.0302278	0.0357183	0.0162689	0.0169917	0.0288773
unclassified_Myxococcaceae	0.00245584	0.00255829	0.00248609	0.00193304	0.0021488	0.00206671	0.00199211	0.00182785	0.00194302	0.000579698	0.00127773	0.00138957	0	0.000558625	0	0.00209771	0.000935776	0
unclassified_Myxococcota	0.00937275	0.00967804	0.0072986	0.00448386	0.00471159	0.00374713	0.00723665	0.00629362	0.00634038	0.00308482	0.00320448	0.00436112	0	0	0	0	0	0
unclassified_Oxalobacteraceae	0	0	0	0	0	0	0.00321177	0.0028664	0.00267932	0.00459618	0.011094	0.0127413	0	0	0	0	0	0
unclassified_Pedosphaeraceae	0.0038978	0.0044408	0.00367211	0.00177361	0.00169538	0.00117822	0.00060983	0.000373878	0.000777207	6.21105e-05	0.000466475	0.000619963	0.00253849	0	0	0	0.000640268	0
unclassified_Planococcaceae	0	0	0	0.00422479	0.00380475	0.0037085	0	0	0	0	0	0	0	0	0	0	0	0
unclassified_Rhizobiaceae	0	0.000892986	0	0	0	0.000251096	0.000975729	0.00122549	0.00104309	0.0134573	0.0107695	0.00675546	0.00397329	0.00155173	0.00447177	0.0029834	0.00689519	0.00301367
unclassified_Rhizobiales_Incertae_Sedis	0	0	0	0	0	0	0	0	0	0	0	0	0.00375255	0.00620694	0.00368921	0.00214432	0.000295508	0.00373336
unclassified_Rokubacteriales	0.0150054	0.0090264	0.0108567	0.00490235	0.00437645	0.00295521	0.0110176	0.0107386	0.0105128	0.000662512	0.00436052	0.00609274	0	0.000558625	0	0	0.00413712	0.00400324
unclassified_Roseiflexaceae	0.00380768	0.00649225	0.00663717	0.00761259	0.00634783	0.00695343	0.00420783	0.00409189	0.00380423	0.00171839	0.000750416	0.00472454	0	0	0	0	0	0
unclassified_SC_I_84	0.0222152	0.0261138	0.0323419	0.0142288	0.0157907	0.0163599	0.0218929	0.0227443	0.0214141	0.0102275	0.00620614	0.0121641	0	0	0.000503074	0.00568712	0	0.00157431
unclassified_Sphingomonadaceae	0.00376262	0.0045132	0.00723018	0.00446393	0.00532271	0.0038437	0.00406554	0.00421652	0.0039474	0	0.00292054	0.00359151	0.015838	0.0265657	0.0172163	0.0170613	0.0126576	0.0179021
unclassified_Sporolactobacillaceae	0	0	0	0.0036668	0.00502701	0.00519576	0	0	0	0	0.00040563	0.00032067	0	0	0	0	0	0
unclassified_Steroidobacteraceae	0.00144196	0.00313752	0.00205273	0	0.000295706	0.000888494	0.000752124	0.00112164	0.00106355	0.000703919	0	0.000790987	0	0	0	0.00097893	0	0.000809644
unclassified_Subgroup_17	0.00349225	0.00279963	0.00150534	0.0011957	0.00181367	0.00272343	0.000691141	0.000311565	0.000572679	0.00144925	0.000121689	0	0.0014348	0.00248278	0	0.00163155	0.0019208	0
unclassified_Subgroup_7	0.00531723	0.00526138	0.00396862	0.00360701	0.00445531	0.00515713	0.00329308	0.00346876	0.0025157	0.00202894	0.0029611	0.00363426	0	0.0022345	0.000894354	0.00158493	0	0
unclassified_Sutterellaceae	0.00164474	0.00190665	0.00123164	0.000518135	0.000827978	0	0.000975729	0.000997009	0.00114536	0.000579698	0	0.000491695	0.00562883	0.013407	0.0129681	0.00867052	0.0089145	0.00800648
unclassified_TRA3_20	0	0.00127914	0	0.000817059	0.000670268	0.000560138	0	0.000830841	0.00106355	0.0017598	0.0018659	0.00162473	0.00270405	0	0	0.00135186	0.00241332	0.00139439
unclassified_Thermodesulfovibrionia	0	0	0	0	0	0	0	0	0	0	0	0	0.0028696	0.000931041	0.00430408	0.00121201	0.00236407	0.00323858
unclassified_Vicinamibacteraceae	0.0402172	0.0545687	0.0358316	0.0206058	0.0172101	0.0185232	0.0309591	0.0300764	0.030802	0.00877829	0.0100596	0.0185775	0.00579438	0.00347589	0.00670766	0.00354279	0.00418637	0.00211407
unclassified_Vicinamibacterales	0.0787446	0.0911329	0.0836146	0.0309685	0.0289004	0.0298225	0.0542749	0.0515537	0.0519297	0.0130018	0.0139942	0.0240075	0.0214116	0.0220346	0.00106205	0.0188327	0.0117711	0.00872616
unclassified_WX65	0.00423576	0.00185838	0.00120883	0.000557991	0	0.000560138	0.00138228	0.00139166	0.00120672	0	0	0.000684097	0	0	0	0.000512773	0	0
unclassified_Xanthobacteraceae	0.0352154	0.0266689	0.026868	0.00880829	0.00798407	0.00876905	0.02047	0.0207087	0.0204324	0.00391296	0.0024135	0.00861535	0.0317311	0.0242691	0.0283399	0.028389	0.0195035	0.0271231
unclassified_YM_S32_TM7_50_20	0	0.0010378	0	0.00141491	0.000611126	0.00110096	0	0	0	0.00465829	0.00150083	0.00425423	0	0	0	0	0	0
unclassified_[Eubacterium]_coprostanoligenes_group	0	0	0	0	0	0	0	0	0	0	0	0	0.00148998	0.00521383	0.00245947	0.00396233	0.00177305	0
uncultured_Acidobacteria_bacterium	0.00581291	0.000482695	0.00405985	0.00139498	0.00149825	0.00154521	0.00313046	0.00319874	0.00372241	0.000124221	0.000283941	0.00173162	0.0127476	0.0150829	0	0.00405557	0.00231481	0.00544261
uncultured_Acidobacteriales_bacterium	0.0163572	0.0191871	0.0130919	0.0100438	0.0091669	0.00909741	0.0115258	0.0104271	0.0109423	0.0041614	0.0031842	0.00718302	0.00446995	0.00502762	0.00318614	0.00400895	0.00349685	0.00310363
uncultured_Acidobacterium_sp.	0	0	0	0	0.00102512	0.00121685	0	0	0	0	0	0	0	0	0.00609279	0	0.00458038	0.00274379
uncultured_Bacteroidetes_bacterium	0	0	0	0	0	0	0	0	0	0	0	0	0.00364218	0.0038483	0.00167691	0	0.00118203	0.00170925
uncultured_Burkholderiaceae_bacterium	0.000428082	0.000917121	0.000889517	0.00011957	0	0.000212466	0.000752124	0.000726986	0.000634038	0	0	0	0.00176591	0	0.0058692	0.0023774	0.00177305	0.00350846
uncultured_Candidatus_Rokubactera_bacterium	0.00367249	0.00255829	0.00102637	0	0	0	0.000650486	0.00141243	0.00124762	0.00130432	0	0.000619963	0	0	0	0.00172478	0	0
uncultured_Chloroflexi_bacterium	0	0.00125501	0.00212116	0.00215225	0.0032922	0.00241439	0	0.00060236	0	0.00157347	0.000790979	0.000897877	0	0	0	0	0	0
uncultured_Desulfovirga_sp.	0.0107922	0.0102814	0.00656874	0.00322838	0.00394275	0.00349603	0.00524454	0.00515121	0.00505185	0.00275357	0.00255547	0.00615687	0	0.00639315	0	0	0	0
uncultured_Firmicutes_bacterium	0.0236797	0.030265	0.0289207	0.0131527	0.0121831	0.0129797	0.0225231	0.0218927	0.0209028	0.00734974	0.00784894	0.0142164	0	0	0.00078256	0.00032631	0	0.000269881
uncultured_Flexibacteraceae_bacterium	0	0	0	0	0	0	0	0	0	0	0	0	0.00237294	0.00533797	0	0.00144509	0.00137904	0.00139439
uncultured_Nitrosomonadaceae_bacterium	0.0025009	0.00316165	0.00237205	0.0009167	0.00094626	0.000869179	0.000914746	0.000768528	0.000777207	0	0.000527319	0.000705475	0.00435958	0	0	0	0	0
uncultured_actinobacterium	0.00304164	0.000410291	0.00198431	0.000199283	0.000275993	0.000154521	0.00087409	0.00164091	0.00171804	0	0	0.000555829	0	0	0	0	0	0
uncultured_bacterium_259	0.00157714	0.00130328	0.0025317	0	0.000670268	0.000676028	0.00215473	0.00261715	0.00222936	0	0.00111548	0.000855121	0.00640141	0.00428279	0	0.00442849	0	0.00184419
uncultured_forest_soil_bacterium	0	0	0	0	0	0	0	0	0	0	0	0	0.0148998	0.00124139	0.0103969	0.00489465	0.00507289	0.00359842
uncultured_gamma_proteobacterium	0.00784066	0.00600956	0.00209835	0.00125548	0.000847692	0.00133274	0.00115868	0.000623131	0.000695396	0.000372663	0.000365067	0.000962011	0	0	0.00458357	0.0023774	0.00137904	0
uncultured_proteobacterium	0.0203452	0.0148429	0.0139814	0.0074731	0.00589441	0.00583316	0.0130707	0.0124003	0.0122103	0.00498954	0.00509066	0.00940633	0	0	0	0	0	0
uncultured_soil_bacterium	0.00502433	0.00320992	0.00353526	0.00233161	0.00303592	0.0020474	0.00172785	0.00251329	0.00274068	0.0023809	0.00269744	0.00158197	0.0028696	0.00595866	0.00486305	0.00144509	0.00763396	0.00242893
