# Supplementary material for: Dazomet changes microbial communities and improves morel mushroom yield under continuous cropping
Source: Front Microbiol. 2023 Aug 8;14:1200226. doi: 10.3389/fmicb.2023.1200226 (PMC10442562; doi:10.3389/fmicb.2023.1200226)
Supplement: Supplementary file 2 [file Table_2.XLSX]

## Sheet: relabundance_table
genus	SCK1	SCK2	SCK3	SDT1	SDT2	SDT3	PCK1	PCK2	PCK3	PDT1	PDT2	PDT3	FCK1	FCK2	FCK3	FDT1	FDT2	FDT3
Morchella	0.000152228	8.11392e-05	0.000222245	9.20871e-05	0.000129072	2.5945e-05	0.262123	0.142329	0.216537	0.799411	0.768588	0.742165	0.000450355	0.0124266	0.0255808	0.0117972	0.0892666	0.0586826
Aspergillus	0.00503737	0.000703206	0.00429104	0.639874	0.576901	0.623148	0	0.0150798	0.000260464	0.00102807	0.00195928	0.000710218	0.0287035	0.0134157	0.0284765	0.00598861	0.0342694	0.0261708
unclassified_Fungi	0.0104069	0.0334834	0.106746	0.187397	0.270251	0.203357	0.13014	0.144096	0.148517	0.00372674	0.0325522	0.0259036	0.105794	0.0588235	0.0607705	0.00567773	0.00788842	0.301569
Mortierella	0.0556878	0.0236521	0.0735289	0	0.0115391	0.0089251	0.107678	0.0942486	0.116219	0.0843785	0.0361634	0.107617	0.0501219	0.0663683	0.0835725	0.0739414	0.101478	0.0637378
Leucoagaricus	0.214905	0.507336	0.00340206	6.57765e-05	0.00201353	0	2.63335e-05	0	0	0.00030842	6.40287e-05	0	0	5.07209e-05	0	0	0	0
Paecilomyces	0.000608912	0	0.00336787	6.57765e-05	0.00294285	0	0.216724	0.208476	0.233728	0.025843	0.0129722	0.016038	0	0	0	0	0.00387955	0
Cladosporium	0.0096734	0.00298863	0.104694	0.0230349	0.026847	0.0185767	0.000711003	0.0196511	0.000989764	0.00177341	0.00307338	0.00046487	0.0203984	0.0559705	0.00812871	0.0182931	0.0136523	0.069625
Wilcoxina	0	0	0.00423975	0	0	1.29725e-05	0	0	0	0	0	0	0.0209812	0	0.0686266	0.150533	0.112525	0
Rhizopogon	0	0	0.00169248	0	0	0	0	0	0	0	0	0	0.0401081	0	0.077859	0.139358	0.0949751	0
unclassified_Basidiomycota	0.0302519	0.0678594	0.0225151	0.0143524	0.00638908	0.00809486	0.00248851	0.00681139	0.00541765	0.0129536	0.0200282	0.00667605	0.0425585	1.26802e-05	0.0180494	0.00395968	0.00277111	0.0747558
unclassified_Helotiales	2.76778e-05	0.0191353	0.129877	0.0065908	0.000180701	0.00639545	0.0219753	0.014843	0.0220613	0	0.000473812	0	0.0158154	0	0.00934931	0.019373	0.0114539	0
Agaricus	0.146831	0.092999	0.0306698	6.57765e-05	0.000180701	0	3.95002e-05	3.64246e-05	0	0	1.28057e-05	0	1.32457e-05	1.26802e-05	1.29852e-05	0	0	0
Fusarium	0.0159009	0.00927691	0.0277293	0.00881405	0.00343332	0.0224295	0.00707053	0.0431085	0.00625114	0.000950961	0.00519913	0.000322826	0.0190209	0.0297478	0.00483048	0.0115191	0.0356919	0
Tricholoma	0	0	0.00104284	0	0	0	0	0	0	0	0	0	0.0282929	0	0.0506421	0.103868	0.0635322	0
Botryotrichum	0	0	0.006069	0.00668289	0	0	0.0511659	0.0541633	0.057224	0.000385525	0	0.001485	0	0.0288475	0	0.00261797	0.00450767	0
Schizothecium	0.00494049	0.00339432	0.0076931	0	0	0	0.00406852	0.00480804	0.00614695	0.00105377	0.00887438	0.0474038	0	0.0146457	0.00544078	0	0.000424903	0.0924173
Phlyctochytrium	0	0	0.00138476	0	0	0.00300963	0	0	0	2.57017e-05	0	9.03914e-05	0.0245179	0.0754219	0.0314501	0.0299267	0.0248106	0
Penicillium	0.128245	0.00866837	0.00153862	0	0.0041045	0.00313935	0.00107967	0.00040067	0.00386789	0.000398376	0.00017928	0.000129131	0.013961	0	0	0.00184894	0.0029928	0
unclassified_Agaricaceae	0.0957515	0.0431931	0.00350463	0.00156548	0.000103258	1.29725e-05	7.90004e-05	0.000145698	0	1.28508e-05	0	0	0	0	0	0.000458145	0	1.26064e-05
Trichoderma	0	0.00858723	0.000991555	0.0126159	0.0216841	0.00988506	0.00060567	0.0113827	0.00125023	0.000526884	0	0.000193696	0	0.0200855	0	0.000441783	0.0252355	0.0287677
Plectosphaerella	0	2.70464e-05	0.0246521	0	1.29072e-05	0	0.0127586	0.0206163	0.0130232	0.00646397	0.0117429	0.0275952	0.00849052	0	0	0.00543229	0.00986514	0
Humicola	0	0	0.0032311	0.000618299	0	0	0.0184466	0.0214359	0.020212	0.00641256	0.00656934	0.00358983	0	0.0467266	0	0.00191439	0.00256789	0
Chaetomium	0.000553557	0	0	0	0.00197481	0.00828944	0	0.00499017	7.81392e-05	0.000822453	0.00197208	0.00334448	0	0.0472845	0	0.00157078	0.00696471	0.0424708
Cephalotrichum	0.000373651	0	0.000341915	0	0	0	0.00202768	0.00318715	0.00200557	0.0405829	0.0695095	0	0	0	0	0	0.000942176	0
unclassified_Chaetomiaceae	0.0257819	0.00206905	0.00695798	0	0.00281377	0	0.0173933	0.0112552	0.0154325	0	0.0028941	0.00329283	0	0.0281501	0	0.000507232	0.00114539	0
Oidiodendron	0.00109327	0.0035566	0	0	0	0	0.0367747	0.0211262	0.0346808	0.000269867	0.000653093	9.03914e-05	0	0.0190203	0	0	0	0
Tetracladium	0.0404511	0.00501711	0.0166855	0.00064461	0	0.00311341	0.00479269	0.00376994	0.00613393	5.14033e-05	8.96402e-05	0.000206609	0	0	0.0140499	0.002258	0.00129318	0
unclassified_Ascomycota	0.00541102	0.00258293	0.0036243	0.00476222	0.00157468	0.00154373	0.0151022	0.0125847	0.0120334	0	7.68344e-05	0.000619827	0.00634471	0.0115136	0.0163743	0	0.00116386	0
Ascosphaera	0	0	0.0044278	0	0	0	0	0	0	0	0	0	0.0445587	0	0.0382413	0.00178349	0.00432293	0
Acremonium	0.0025602	0.00173097	0.00909495	0.00489377	0.00773143	0.0055263	0.000329168	0.00413419	0	0	0.000358561	0	0	0.0480707	0	0	0.00785147	0
Purpureocillium	0.0309161	0.0260186	0.00329948	0.00418338	0	0	0.00161951	0.00249508	0.00130232	0	0	0	0.0163055	0	0	0	0.0037687	0
Lecanicillium	0.000304456	0	0.000752214	0	0	0	0	0	0	0	0	0	0.00688778	0	0.0100635	0.019733	0.0437835	0
Laccaria	0	0	0.000837693	0	0	0	0	0	0	0	0	0	0.00883491	0	0.00159717	0.0375352	0.0315721	0
Debaryomyces	5.53557e-05	0	0.00824016	0	0	1.29725e-05	0	0.000491732	0	0	0	0	0.0366509	0	0.0197764	0.00402513	0.00753741	0
Scleroderma	0	0	0	0.00295994	0.00471114	1.29725e-05	2.63335e-05	0	0	0.00015421	1.28057e-05	0	0	0.0372672	0.029775	0.00143988	0	0
unclassified_Leotiomycetes	0	0.000311034	0.000461586	0	0	0	0	7.28491e-05	0	0.000128508	0	0	0.0170738	0	0.0117905	0.0271615	0.0162756	0
Pyrenochaetopsis	0	0	0.0605019	0	0	0	7.90004e-05	0	9.11625e-05	0	0	0	0	0	0.00886886	0.00287977	0.000591169	0
Coniochaeta	0.00242181	0	0	0.00136815	0	0	0.000158001	0.000601005	0.000494882	0	0	0	0	0	0.0266326	0	0	0.027255
Saitozyma	0	0	0.000632544	0	0.0030461	0	0	0.00413419	0	0	0.000307338	0	0.00659638	0.020618	0	0.00895019	0.0116941	0
Alternaria	0.0022419	0	0.00735118	0.00278892	0.00111002	0.00220533	0.000105334	0.0084505	0.000182325	0	0.000102446	0	0	0.0159771	1.29852e-05	0.00274887	0.00622575	0
Kazachstania	0	0	0	0	0	0	0	0.000109274	1.30232e-05	1.28508e-05	0	0	0.0195507	0	0.0274376	0.0016526	0	0
unclassified_Sordariomycetes	2.76778e-05	0	0.00128218	0	0.00211678	0.00269829	0.000158001	0.0011838	0	0	0.0013318	0.00219522	0.012292	0.021176	0	0.000818116	0.00304822	0
Malassezia	0	0.000121709	0	0	0.00318808	0	0.000118501	7.28491e-05	0.00032558	0	0	9.03914e-05	0.0120536	0.0131113	0	0.0145134	0.00096065	0.00220611
Trichocladium	0	0	0.000957363	0	0	0	0	0.00200335	0	0	0	0.000374479	0.00691427	0.0227229	0.00459675	0.00217619	0.00637355	0
Zymoseptoria	0	0	0.0387219	0	0	0.00522793	0	0	0	0	0	0	0	0	0	0.00121081	0	0
Vishniacozyma	0	0	0.0122406	0	0.00129072	0	0	0	0	0	1.28057e-05	0	0.013312	0.0176382	0	0	0	0
Enterocarpus	0	0	0.00690669	0	0	0	0	0	0	0	0	0	0.0100403	0	0.0194907	0	0.00764825	0
Tricharina	2.76778e-05	0.0400828	0	0	0	0	0.000658337	0	0.000156278	1.28508e-05	0.00252273	0	0	0	0	0	0	0
Monascus	0	0	0.00229083	0	0	1.29725e-05	0	0.00107452	0	0	0	0	0.00649041	0.0317766	0	0.000932653	0.000702014	0
unclassified_Valsaceae	0	0	0	0	0	0	0	0.00105631	0	0	0	0	0.00804016	0	0	0.0324956	0	0
Russula	0	0	0.00032482	0	0.00200062	0	0	0.00852335	0	0	0	0	0.00724542	0	0.015712	0.00224164	0.00378718	0
Pseudaleuria	0	0	0	0.000157864	0	0	0.00865054	0.00364246	0.00582137	0	0	6.45653e-05	0	0.0171817	0	0	0.00251247	0
unclassified_Nectriaceae	0.00178522	0.00127118	0.0129415	0.00353878	0	0	0.00484536	0.00342391	0.00524835	0	0.000653093	0	0	0	0	0	0.00197672	0
unclassified_Pleosporales	0.00372267	0	0.000188053	0	0	0	0	0	0	0	0	0	0	0	0	0	0	0.0302679
Staphylotrichum	0	0.00304272	0.000871884	0	0	0	0.00842671	0.00775843	0.0115255	0	0	0	0.00227827	0	0	0	0	0
Tomentella	0	0	0.000153862	0	0	0	0	0	0	0	0	0	0.0141994	0	1.29852e-05	0.0130244	0.00620728	0
Gibellulopsis	0	0	0.00220535	0	0.00252982	0.00242586	0	0	0	0	0	0.000193696	0	0	0	0	0	0.0254396
Candida	0	0	0.00126509	0	0	0	0	0.000346033	0	0	0	0	0.0213256	0	0.00747945	0	0.00223536	0
unclassified_Sordariales	0.00460836	0.00229894	0.00184634	0	0	0	0.000421335	0.000254972	0.000442789	0	0	0	0	0.0226849	0	0	0	0
unclassified_Agaricomycetes	0.00628287	0.000283987	0.00335077	0	2.58144e-05	0.000116753	0.00533253	0.0101625	0.00479254	0	0.000857984	0.000258261	0	1.26802e-05	2.59703e-05	0.000818116	0	0
Cephaliophora	0	0	0.00764181	0	0	0	3.95002e-05	0	0	0.000372674	0.000153669	0	0	0.0213915	0	0.000539957	0.00177351	0
Hanseniaspora	0	0	8.54789e-05	0	0	0	0	0	0	0	0	0	0.0060533	0	0.0187765	0.00070358	0.00435987	0
Kurtzmaniella	0	0	0.00032482	0	0	0	0	0	0	0	0	0	0.0155108	0	0.0128683	0	0.000554221	0
Rhizophlyctis	0	0	3.41915e-05	0	0	0	0	0	0	0	0	0	0	0	0.0160497	0.00914654	0.00280805	0
Leucocoprinus	0.0161777	0.0118058	0	0	0	0	0	0	0	0	0	0	0	0	0	0	0	0
Sebacina	0	0	0.000307724	0	0	0	0	0	0	0	0	0	0	0	0.00834946	0.0138589	0.00543137	0
Fusicolla	0.00375035	0.00216371	0.00386364	0	0	0	0.00369985	0.00289575	0.00458417	0	0	0	0.00676857	0	0	0	0	0
unclassified_Hypocreales	0.000747301	0.000432742	0.000581256	0.00869565	0	0.00574683	0.000171167	0.000892402	0	0	0	0	0	0	0.00689512	0	0.00223536	0
Phaeosphaeria	0	0	0.026054	0	0	0	1.31667e-05	0	0	0	0	0	0	0	0	0	0	0
unclassified_Mortierellales	0	0	0.000581256	0	0	0	0	0	0	0	0	0	0	0	0	0.0117154	0.0134676	0
Pseudogymnoascus	0.000996402	0	0	0	0	0	0.00118501	0.00719385	0.000781392	0	0.000217698	0.000309913	0.0076163	0	0	0.00140716	0.00585627	0
Talaromyces	0.00779131	0.0037324	0.000547065	0	0.00645361	0.00315232	9.21671e-05	0.00213084	0	0	0	0	0	0	0	0	0.00164419	0
Metacordyceps	0.0140742	0.00135232	0.00247889	0	0	1.29725e-05	0	0	0	0	0	0	0	0	0	0.00027816	0.00661371	0
Calycina	0	0.00704559	0	0	0	0	0.0105466	0	0.00639439	0	0	0	0	0	1.29852e-05	0	0	0
unclassified_Thelephoraceae	0	0	0.000341915	0	0	0	0	0	0	0	0	0	0	0	0	0.0161169	0.00655829	0
Cladorrhinum	0.000525879	0.00339432	0.00894109	0	0.00578244	1.29725e-05	0.000842671	0.000509944	0.000716276	2.57017e-05	0.000563452	0.00016787	0	0	0	0	0	0
Helminthosporium	0	0	0	0	0	0	0	0	0	0	0	0	0	0	0	0	0	0.0214182
Filobasidium	0	0	0	0	0	0	0	0	0	0	0	0	0.0191136	0	0	0	0.00210604	0
Hypholoma	0.0002491	0.000162278	0.000666735	0	0	1.29725e-05	0.00846621	0.00473519	0.00658974	0	1.28057e-05	0.000232435	0	0	0	0	0	0
Scedosporium	0	0	0	0	0	0	0	0	0	0	0	0	0	0.0209097	0	0	0	0
Peziza	0	0	0.00275242	0	0	0	0	0	3.90696e-05	0	0	0	0	0	0	0.00904837	0.00870127	0
Cortinarius	0	0	0	0	0	0	0	0.00142056	0	0	0	0	0.0173387	0	0	0.00119445	0	0
Wallemia	0.00243565	0	0.00394912	0.00517003	0.00254272	0.00527982	0	0	0.000286511	0	0	0	0	0	0	0	0	0
unclassified_Rozellomycota	0	0	0.000136766	0	0	0	0	0	0	0	0	0	0.0119741	0	0	0.00358335	0.00317754	0
Solicoccozyma	0	0	0.000170958	0	0	0	0.000908504	0.00111095	0.000664184	0.000102807	0	0	0	0	0.00599914	0.00420512	0.00546832	0
unclassified_Ceratobasidiaceae	0.0172294	0	0.000495777	0	1.29072e-05	0	0	0	0	0	0	0	0	0	0	0	0.000554221	0
Others	0.0798367	0.0386628	0.0962492	0.0505427	0.0214905	0.0390343	0.0205138	0.0494281	0.0194306	0.00124653	0.00904085	0.00453248	0.149107	0.0877598	0.138604	0.0857386	0.079383	0.00618973
Unclassified	0.00914752	0.0214748	0.0719561	0.00845886	0.00289122	0.00854889	0.00932205	0.0111459	0.00804834	0.0105634	0.000204892	0.00364148	0.0702951	0.0731775	0.0677176	0.0750376	0.0269352	0.129014
