# Supplementary material for: Dazomet changes microbial communities and improves morel mushroom yield under continuous cropping
Source: Front Microbiol. 2023 Aug 8;14:1200226. doi: 10.3389/fmicb.2023.1200226 (PMC10442562; doi:10.3389/fmicb.2023.1200226)
Supplement: Supplementary file 3 [file Table_3.XLSX]

## Sheet: biomarker
#OTU_id	SDT1	SDT2	SDT3	FCK1	FCK2	FCK3	FDT1	FDT2	FDT3	PCK1	PCK2	PCK3	SCK1	SCK2	SCK3	PDT1	PDT2	PDT3	taxonomy
ASV1	932	974	1012	0	108	0	173	155	0	1237	1105	1210	533	702	1024	373	436	850	k__Bacteria; p__Proteobacteria; c__Alphaproteobacteria; o__Sphingomonadales; f__Sphingomonadaceae; g__Sphingomonas; s__unclassified_Sphingomonas
ASV10	0	0	0	0	0	26	0	2	0	507	516	490	0	0	0	387	2778	411	k__Bacteria; p__Proteobacteria; c__Gammaproteobacteria; o__Pseudomonadales; f__Pseudomonadaceae; g__Pseudomonas; s__unclassified_Pseudomonas
ASV100	0	0	0	60	22	27	36	21	0	305	273	283	0	0	0	425	264	86	k__Bacteria; p__Proteobacteria; c__Alphaproteobacteria; o__Sphingomonadales; f__Sphingomonadaceae; g__Sphingopyxis; s__unclassified_Sphingopyxis
ASV1002	0	0	0	0	0	0	0	0	0	0	0	0	0	0	0	0	0	203	k__Bacteria; p__Bacteroidota; c__Bacteroidia; o__Cytophagales; f__Spirosomaceae; g__Dyadobacter; s__unclassified_Dyadobacter
ASV1003	0	32	0	0	0	0	0	0	0	0	59	0	0	58	0	0	0	0	k__Bacteria; p__Proteobacteria; c__Alphaproteobacteria; o__Reyranellales; f__Reyranellaceae; g__Reyranella; s__unclassified_Reyranella
ASV1004	0	0	0	0	0	0	0	0	0	0	0	0	16	0	0	0	0	0	k__Bacteria; p__Proteobacteria; c__Gammaproteobacteria; o__Burkholderiales; f__Nitrosomonadaceae; g__MND1; s__unclassified_MND1
ASV1005	0	42	34	0	0	0	0	0	0	0	0	0	0	0	0	0	21	0	k__Bacteria; p__Proteobacteria; c__Alphaproteobacteria; o__Sphingomonadales; f__Sphingomonadaceae; g__Sphingomonas; s__unclassified_Sphingomonas
ASV1006	0	30	31	0	0	0	0	0	0	0	34	17	29	31	0	28	13	0	k__Bacteria; p__Proteobacteria; c__Alphaproteobacteria; o__Elsterales; f__unclassified_Elsterales; g__unclassified_Elsterales; s__unclassified_Elsterales
ASV1007	0	25	0	0	0	0	0	0	0	0	0	0	0	24	0	0	0	0	k__Bacteria; p__Acidobacteriota; c__Vicinamibacteria; o__Vicinamibacterales; f__unclassified_Vicinamibacterales; g__unclassified_Vicinamibacterales; s__unclassified_Vicinamibacterales
ASV1008	0	0	0	0	0	0	0	0	0	46	0	0	0	0	0	0	0	0	k__Bacteria; p__Acidobacteriota; c__Vicinamibacteria; o__Vicinamibacterales; f__unclassified_Vicinamibacterales; g__unclassified_Vicinamibacterales; s__unclassified_Vicinamibacterales
ASV1009	0	0	0	0	0	0	0	0	0	0	0	0	0	0	0	302	20	0	k__Bacteria; p__Bacteroidota; c__Bacteroidia; o__Cytophagales; f__Spirosomaceae; g__Runella; s__unclassified_Runella
ASV101	85	88	0	0	0	39	0	0	0	148	117	107	81	127	130	0	0	0	k__Bacteria; p__Proteobacteria; c__Alphaproteobacteria; o__Reyranellales; f__Reyranellaceae; g__Reyranella; s__unclassified_Reyranella
ASV1011	0	0	0	0	0	0	0	0	0	82	95	0	0	0	0	0	157	0	k__Bacteria; p__Patescibacteria; c__Saccharimonadia; o__Saccharimonadales; f__Saccharimonadaceae; g__TM7a; s__unclassified_TM7a
ASV1012	0	0	0	0	0	0	0	0	0	0	0	0	0	0	0	0	133	182	k__Bacteria; p__Proteobacteria; c__Alphaproteobacteria; o__Sphingomonadales; f__Sphingomonadaceae; g__Sphingoaurantiacus; s__unclassified_Sphingoaurantiacus
ASV1013	53	48	44	0	0	0	0	0	0	0	0	0	0	0	0	20	0	0	k__Bacteria; p__Acidobacteriota; c__Blastocatellia; o__Pyrinomonadales; f__Pyrinomonadaceae; g__RB41; s__unclassified_RB41
ASV1014	0	42	0	24	0	0	0	0	0	0	43	44	0	30	61	0	0	0	k__Bacteria; p__Actinobacteriota; c__Acidimicrobiia; o__IMCC26256; f__uncultured_Ferrimicrobium_sp.; g__uncultured_Ferrimicrobium_sp.; s__uncultured_Ferrimicrobium_sp.
ASV1015	0	0	0	0	0	0	0	0	0	109	104	93	0	0	0	0	0	0	k__Bacteria; p__Proteobacteria; c__Gammaproteobacteria; o__Pseudomonadales; f__Pseudomonadaceae; g__Pseudomonas; s__unclassified_Pseudomonas
ASV1017	0	0	27	0	0	0	0	0	0	29	0	59	0	0	0	0	0	38	k__Bacteria; p__Chloroflexi; c__Chloroflexia; o__Thermomicrobiales; f__AKYG1722; g__unclassified_AKYG1722; s__unclassified_AKYG1722
ASV1018	0	0	0	85	19	0	53	0	0	0	0	0	0	0	0	0	0	0	k__Bacteria; p__Actinobacteriota; c__Actinobacteria; o__Bifidobacteriales; f__Bifidobacteriaceae; g__Bifidobacterium; s__unclassified_Bifidobacterium
ASV1019	0	0	0	0	0	0	0	0	0	0	0	0	0	13	0	25	0	0	k__Bacteria; p__Methylomirabilota; c__Methylomirabilia; o__Rokubacteriales; f__uncultured_Candidatus_Rokubactera_bacterium; g__uncultured_Candidatus_Rokubactera_bacterium; s__uncultured_Candidatus_Rokubactera_bacterium
ASV102	80	71	0	0	0	0	0	0	0	89	85	79	161	0	163	0	70	79	k__Bacteria; p__Methylomirabilota; c__Methylomirabilia; o__Rokubacteriales; f__unclassified_Rokubacteriales; g__unclassified_Rokubacteriales; s__unclassified_Rokubacteriales
ASV1021	0	0	0	0	0	0	0	0	0	0	0	0	0	0	27	0	109	0	k__Bacteria; p__Bacteroidota; c__Bacteroidia; o__Chitinophagales; f__Chitinophagaceae; g__unclassified_Chitinophagaceae; s__unclassified_Chitinophagaceae
ASV1022	29	19	10	0	0	0	0	0	0	19	21	0	27	9	0	0	0	18	k__Bacteria; p__Actinobacteriota; c__Thermoleophilia; o__Gaiellales; f__unclassified_Gaiellales; g__unclassified_Gaiellales; s__unclassified_Gaiellales
ASV1023	0	175	83	0	0	0	0	0	0	0	0	0	0	0	0	72	0	0	k__Bacteria; p__Gemmatimonadota; c__Gemmatimonadetes; o__Gemmatimonadales; f__Gemmatimonadaceae; g__unclassified_Gemmatimonadaceae; s__Gemmatimonas_sp._WX54
ASV1024	0	0	34	0	0	0	0	0	0	56	0	0	0	0	39	0	0	0	k__Bacteria; p__Actinobacteriota; c__Acidimicrobiia; o__Microtrichales; f__unclassified_Microtrichales; g__unclassified_Microtrichales; s__unclassified_Microtrichales
ASV1025	0	0	0	0	0	0	0	67	89	0	0	0	0	0	0	0	0	0	k__Bacteria; p__Firmicutes; c__Clostridia; o__Oscillospirales; f__Ruminococcaceae; g__Faecalibacterium; s__unclassified_Faecalibacterium
ASV1026	54	0	0	0	0	27	0	0	0	44	0	0	0	46	0	0	0	49	k__Bacteria; p__Chloroflexi; c__Anaerolineae; o__Anaerolineales; f__Anaerolineaceae; g__unclassified_Anaerolineaceae; s__unclassified_Anaerolineaceae
ASV1027	0	49	0	0	0	0	0	0	0	25	0	0	0	40	0	0	0	0	k__Bacteria; p__Sumerlaeota; c__Sumerlaeia; o__Sumerlaeales; f__Sumerlaeaceae; g__Sumerlaea; s__unclassified_Sumerlaea
ASV1028	0	0	19	0	0	0	0	0	0	0	0	0	0	0	0	0	0	0	k__Bacteria; p__Actinobacteriota; c__Actinobacteria; o__Frankiales; f__unclassified_Frankiales; g__unclassified_Frankiales; s__unclassified_Frankiales
ASV1029	0	0	0	0	0	0	0	0	0	0	0	0	0	0	0	0	0	53	k__Bacteria; p__Proteobacteria; c__Alphaproteobacteria; o__Sphingomonadales; f__Sphingomonadaceae; g__Sphingomonas; s__unclassified_Sphingomonas
ASV103	0	0	0	169	227	192	138	52	208	0	0	0	0	0	0	0	0	0	k__Bacteria; p__Proteobacteria; c__Alphaproteobacteria; o__Sphingomonadales; f__Sphingomonadaceae; g__Sphingomonas; s__unclassified_Sphingomonas
ASV1030	21	35	0	0	0	0	0	0	0	18	0	26	13	35	0	0	0	11	k__Bacteria; p__Chloroflexi; c__Chloroflexia; o__Chloroflexales; f__Roseiflexaceae; g__unclassified_Roseiflexaceae; s__unclassified_Roseiflexaceae
ASV1031	42	0	0	0	0	0	0	0	0	0	0	20	63	26	39	0	0	0	k__Bacteria; p__Myxococcota; c__Polyangia; o__Haliangiales; f__Haliangiaceae; g__Haliangium; s__unclassified_Haliangium
ASV1032	0	0	0	0	0	30	34	0	35	67	71	67	0	0	0	0	0	0	k__Bacteria; p__Proteobacteria; c__Alphaproteobacteria; o__Rhizobiales; f__Rhizobiaceae; g__Phyllobacterium; s__unclassified_Phyllobacterium
ASV1033	0	0	0	0	0	0	0	0	0	11	20	20	25	0	21	0	0	0	k__Bacteria; p__unclassified_Bacteria; c__unclassified_Bacteria; o__unclassified_Bacteria; f__unclassified_Bacteria; g__unclassified_Bacteria; s__unclassified_Bacteria
ASV1034	0	0	0	0	0	0	0	0	0	49	45	0	0	0	0	0	0	0	k__Bacteria; p__Bacteroidota; c__Bacteroidia; o__Chitinophagales; f__Chitinophagaceae; g__Flavisolibacter; s__Flavisolibacter_ginsengiterrae
ASV1035	0	0	0	52	57	0	0	72	50	0	0	0	0	0	0	0	0	0	k__Bacteria; p__Acidobacteriota; c__Vicinamibacteria; o__Vicinamibacterales; f__unclassified_Vicinamibacterales; g__unclassified_Vicinamibacterales; s__unclassified_Vicinamibacterales
ASV1036	142	0	160	0	0	0	0	0	0	0	0	0	0	0	0	0	24	0	k__Bacteria; p__Firmicutes; c__Bacilli; o__Bacillales; f__Planococcaceae; g__Domibacillus; s__unclassified_Domibacillus
ASV1037	0	0	0	66	0	0	0	0	67	0	0	0	0	0	0	0	0	0	k__Bacteria; p__Firmicutes; c__Clostridia; o__Lachnospirales; f__Lachnospiraceae; g__Lachnospiraceae_NK4A136_group; s__unclassified_Lachnospiraceae_NK4A136_group
ASV1038	0	0	0	0	103	80	0	0	53	0	0	0	0	0	0	0	0	0	k__Bacteria; p__Acidobacteriota; c__Blastocatellia; o__Pyrinomonadales; f__Pyrinomonadaceae; g__RB41; s__unclassified_RB41
ASV104	56	92	68	0	0	0	0	0	0	131	119	145	83	87	88	65	52	37	k__Bacteria; p__Proteobacteria; c__Alphaproteobacteria; o__Sphingomonadales; f__Sphingomonadaceae; g__Sphingomonas; s__unclassified_Sphingomonas
ASV1040	28	22	0	0	0	0	0	0	0	0	12	15	0	40	32	0	0	0	k__Bacteria; p__Proteobacteria; c__Gammaproteobacteria; o__Burkholderiales; f__Nitrosomonadaceae; g__MND1; s__unclassified_MND1
ASV1041	0	0	0	0	0	0	0	0	0	60	0	0	35	0	65	0	0	0	k__Bacteria; p__Actinobacteriota; c__Actinobacteria; o__Propionibacteriales; f__Nocardioidaceae; g__unclassified_Nocardioidaceae; s__unclassified_Nocardioidaceae
ASV1043	0	0	0	0	0	0	34	0	0	0	0	0	0	0	0	0	0	0	k__Bacteria; p__Actinobacteriota; c__Actinobacteria; o__Micromonosporales; f__Micromonosporaceae; g__unclassified_Micromonosporaceae; s__unclassified_Micromonosporaceae
ASV1044	0	0	0	0	0	0	0	0	0	165	115	0	0	0	0	0	0	0	k__Bacteria; p__Bacteroidota; c__Bacteroidia; o__Chitinophagales; f__Chitinophagaceae; g__unclassified_Chitinophagaceae; s__unclassified_Chitinophagaceae
ASV1045	0	0	0	0	102	0	0	0	54	0	0	0	0	0	0	0	0	0	k__Bacteria; p__Bacteroidota; c__Bacteroidia; o__Chitinophagales; f__Chitinophagaceae; g__unclassified_Chitinophagaceae; s__unclassified_Chitinophagaceae
ASV1046	0	0	0	0	0	0	136	0	0	0	0	0	0	0	0	0	0	0	k__Bacteria; p__Proteobacteria; c__Alphaproteobacteria; o__Rhizobiales; f__Xanthobacteraceae; g__Ancylobacter; s__unclassified_Ancylobacter
ASV1047	11	11	14	0	0	0	0	0	0	0	0	0	7	13	0	0	14	33	k__Bacteria; p__Acidobacteriota; c__Vicinamibacteria; o__Vicinamibacterales; f__Vicinamibacteraceae; g__unclassified_Vicinamibacteraceae; s__unclassified_Vicinamibacteraceae
ASV1048	0	0	0	78	0	161	84	0	0	0	0	0	0	0	0	0	0	0	k__Bacteria; p__Bacteroidota; c__Bacteroidia; o__Bacteroidales; f__Bacteroidaceae; g__Bacteroides; s__unclassified_Bacteroides
ASV1049	79	88	76	0	0	0	0	0	0	0	0	0	0	0	0	54	0	25	k__Bacteria; p__Actinobacteriota; c__Thermoleophilia; o__Gaiellales; f__unclassified_Gaiellales; g__uncultured_Rubrobacterales_bacterium; s__unclassified_Gaiellales
ASV105	0	0	41	0	0	41	0	0	0	263	235	236	0	41	0	0	18	28	k__Bacteria; p__Proteobacteria; c__Gammaproteobacteria; o__Xanthomonadales; f__Rhodanobacteraceae; g__Chujaibacter; s__unclassified_Chujaibacter
ASV1050	14	0	0	0	0	0	0	0	0	0	0	0	32	0	0	0	54	57	k__Bacteria; p__Methylomirabilota; c__Methylomirabilia; o__Rokubacteriales; f__uncultured_Firmicutes_bacterium; g__uncultured_Firmicutes_bacterium; s__uncultured_Firmicutes_bacterium
ASV1051	91	113	69	0	0	0	0	0	0	0	0	0	0	0	0	0	0	0	k__Bacteria; p__unclassified_Bacteria; c__unclassified_Bacteria; o__unclassified_Bacteria; f__unclassified_Bacteria; g__unclassified_Bacteria; s__unclassified_Bacteria
ASV1052	0	0	0	63	0	0	0	0	63	0	0	0	0	0	0	0	0	0	k__Bacteria; p__Firmicutes; c__Clostridia; o__Lachnospirales; f__Lachnospiraceae; g__Lachnospiraceae_NK4A136_group; s__unclassified_Lachnospiraceae_NK4A136_group
ASV1053	84	72	81	0	0	0	0	0	0	0	0	0	0	0	0	84	0	0	k__Bacteria; p__Proteobacteria; c__Alphaproteobacteria; o__unclassified_Alphaproteobacteria; f__uncultured_Acetobacteraceae_bacterium; g__unclassified_Alphaproteobacteria; s__unclassified_Alphaproteobacteria
ASV1054	0	0	0	0	0	0	0	0	0	34	35	28	0	49	0	0	0	20	k__Bacteria; p__Proteobacteria; c__Gammaproteobacteria; o__Burkholderiales; f__Nitrosomonadaceae; g__Ellin6067; s__unclassified_Ellin6067
ASV1055	0	0	0	0	0	0	0	0	0	120	87	113	0	0	0	0	0	0	k__Bacteria; p__Firmicutes; c__Bacilli; o__Bacillales; f__Planococcaceae; g__Sporosarcina; s__unclassified_Sporosarcina
ASV1056	31	53	54	0	0	0	0	0	0	0	0	0	0	0	0	160	0	0	k__Bacteria; p__Proteobacteria; c__Alphaproteobacteria; o__Sphingomonadales; f__Sphingomonadaceae; g__Sphingoaurantiacus; s__unclassified_Sphingoaurantiacus
ASV1057	0	0	0	0	0	0	0	0	0	15	0	21	0	21	0	0	0	0	k__Bacteria; p__Acidobacteriota; c__Vicinamibacteria; o__Vicinamibacterales; f__unclassified_Vicinamibacterales; g__unclassified_Vicinamibacterales; s__unclassified_Vicinamibacterales
ASV1058	22	0	0	0	0	0	0	0	0	26	26	0	0	15	21	0	29	30	k__Bacteria; p__unclassified_Bacteria; c__unclassified_Bacteria; o__unclassified_Bacteria; f__unclassified_Bacteria; g__unclassified_Bacteria; s__unclassified_Bacteria
ASV1059	0	25	33	0	0	0	0	0	0	0	0	0	0	0	0	0	0	30	k__Bacteria; p__Proteobacteria; c__Alphaproteobacteria; o__Rhizobiales; f__Xanthobacteraceae; g__unclassified_Xanthobacteraceae; s__unclassified_Xanthobacteraceae
ASV106	172	0	0	0	0	0	0	0	0	0	0	0	148	279	190	0	0	0	k__Bacteria; p__Acidobacteriota; c__Vicinamibacteria; o__Vicinamibacterales; f__unclassified_Vicinamibacterales; g__unclassified_Vicinamibacterales; s__unclassified_Vicinamibacterales
ASV1060	0	0	38	0	0	0	0	0	0	60	0	34	0	131	55	0	0	0	k__Bacteria; p__Acidobacteriota; c__Vicinamibacteria; o__Vicinamibacterales; f__Vicinamibacteraceae; g__unclassified_Vicinamibacteraceae; s__unclassified_Vicinamibacteraceae
ASV1061	0	0	0	0	0	0	0	0	0	60	0	0	0	0	45	23	0	0	k__Bacteria; p__Acidobacteriota; c__Acidobacteriae; o__Acidobacteriales; f__unclassified_Acidobacteriales; g__unclassified_Acidobacteriales; s__unclassified_Acidobacteriales
ASV1064	18	17	39	0	0	0	0	0	0	0	0	0	0	30	17	32	0	22	k__Bacteria; p__Chloroflexi; c__Anaerolineae; o__SBR1031; f__uncultured_Gemmatimonadetes_bacterium; g__uncultured_Gemmatimonadetes_bacterium; s__uncultured_Gemmatimonadetes_bacterium
ASV1065	0	0	0	18	0	0	0	0	0	0	0	0	0	0	25	0	0	164	k__Bacteria; p__Proteobacteria; c__Gammaproteobacteria; o__Burkholderiales; f__Comamonadaceae; g__Rhizobacter; s__unclassified_Rhizobacter
ASV1066	0	0	0	0	0	35	0	57	0	0	0	0	0	0	0	0	0	0	k__Bacteria; p__Firmicutes; c__Clostridia; o__Lachnospirales; f__Lachnospiraceae; g__Lachnospiraceae_NK4A136_group; s__unclassified_Lachnospiraceae_NK4A136_group
ASV1068	38	0	20	0	0	0	0	0	0	0	0	0	0	33	20	47	33	50	k__Bacteria; p__Proteobacteria; c__Gammaproteobacteria; o__Burkholderiales; f__Methylophilaceae; g__Methylobacillus; s__uncultured_beta_proteobacterium
ASV1069	0	0	0	0	33	60	0	0	0	0	0	0	0	0	0	0	0	0	k__Bacteria; p__Actinobacteriota; c__Acidimicrobiia; o__Microtrichales; f__Ilumatobacteraceae; g__CL500_29_marine_group; s__Hevea_brasiliensis_phytoplasma
ASV107	0	0	0	0	0	0	0	0	525	0	0	0	0	0	0	299	356	314	k__Bacteria; p__Proteobacteria; c__Gammaproteobacteria; o__Burkholderiales; f__Hydrogenophilaceae; g__Thiobacillus; s__Thiobacillus_thioparus
ASV1070	0	15	0	0	0	0	0	0	18	0	0	0	0	0	0	0	0	0	k__Bacteria; p__Proteobacteria; c__Gammaproteobacteria; o__Steroidobacterales; f__Steroidobacteraceae; g__unclassified_Steroidobacteraceae; s__unclassified_Steroidobacteraceae
ASV1071	0	0	0	0	0	0	0	0	0	0	0	0	1	48	20	0	0	0	k__Bacteria; p__Proteobacteria; c__Gammaproteobacteria; o__Burkholderiales; f__Nitrosomonadaceae; g__MND1; s__unclassified_MND1
ASV1072	0	0	0	0	0	0	0	0	0	0	0	0	0	0	0	15	0	0	k__Bacteria; p__Proteobacteria; c__Gammaproteobacteria; o__Gammaproteobacteria_Incertae_Sedis; Unclassified; g__Acidibacter; s__uncultured_proteobacterium
ASV1073	0	0	0	114	0	0	71	0	0	0	0	0	0	0	0	0	0	0	k__Bacteria; p__Firmicutes; c__Clostridia; o__Lachnospirales; f__Lachnospiraceae; g__unclassified_Lachnospiraceae; s__unclassified_Lachnospiraceae
ASV1074	0	0	0	0	0	0	0	25	69	0	0	0	0	0	0	0	105	98	k__Bacteria; p__Proteobacteria; c__Gammaproteobacteria; o__Burkholderiales; f__Comamonadaceae; g__Caenimonas; s__unclassified_Caenimonas
ASV1075	0	0	0	0	0	0	0	0	0	39	29	27	27	28	18	0	0	0	k__Bacteria; p__Proteobacteria; c__Alphaproteobacteria; o__Reyranellales; f__Reyranellaceae; g__Reyranella; s__unclassified_Reyranella
ASV1076	0	0	0	0	0	0	0	0	0	6	0	0	0	0	0	0	0	0	k__Bacteria; p__unclassified_Bacteria; c__unclassified_Bacteria; o__unclassified_Bacteria; f__unclassified_Bacteria; g__unclassified_Bacteria; s__unclassified_Bacteria
ASV1077	0	0	0	66	0	0	22	0	57	0	0	0	0	0	0	0	0	0	k__Bacteria; p__Acidobacteriota; c__Blastocatellia; o__Pyrinomonadales; f__Pyrinomonadaceae; g__RB41; s__unclassified_RB41
ASV1078	0	0	0	0	0	60	49	52	0	0	0	0	0	0	0	0	6	0	k__Bacteria; p__Acidobacteriota; c__Acidobacteriae; o__Paludibaculum; f__unclassified_Paludibaculum; g__unclassified_Paludibaculum; s__unclassified_Paludibaculum
ASV1079	0	0	0	0	0	0	0	0	0	106	102	106	0	0	0	0	0	0	k__Bacteria; p__Bacteroidota; c__Bacteroidia; o__Chitinophagales; f__Chitinophagaceae; g__unclassified_Chitinophagaceae; s__unclassified_Chitinophagaceae
ASV108	0	0	0	216	182	207	157	256	140	0	0	0	0	0	0	0	0	0	k__Bacteria; p__Proteobacteria; c__Gammaproteobacteria; o__Enterobacterales; f__Vibrionaceae; g__Photobacterium; s__Photobacterium_damselae
ASV1080	22	44	43	0	0	0	0	0	0	20	11	0	0	0	34	23	21	0	k__Bacteria; p__Actinobacteriota; c__Thermoleophilia; o__Solirubrobacterales; f__67_14; g__unclassified_67_14; s__unclassified_67_14
ASV1081	35	0	0	0	0	0	0	0	0	0	54	25	0	22	0	0	0	0	k__Bacteria; p__Acidobacteriota; c__Vicinamibacteria; o__Vicinamibacterales; f__Vicinamibacteraceae; g__unclassified_Vicinamibacteraceae; s__unclassified_Vicinamibacteraceae
ASV1082	0	0	0	0	0	9	0	0	0	15	14	20	23	23	12	0	0	0	k__Bacteria; p__Proteobacteria; c__Alphaproteobacteria; o__Azospirillales; f__Inquilinaceae; g__Inquilinus; s__unclassified_Inquilinus
ASV1083	0	0	0	0	0	0	0	0	0	27	0	21	0	0	0	79	44	22	k__Bacteria; p__Myxococcota; c__Polyangia; o__Nannocystales; f__Nannocystaceae; g__Nannocystis; s__unclassified_Nannocystis
ASV1084	0	0	0	0	0	0	0	0	0	0	0	0	18	24	0	0	0	0	k__Bacteria; p__Methylomirabilota; c__Methylomirabilia; o__Rokubacteriales; f__uncultured_Firmicutes_bacterium; g__uncultured_Firmicutes_bacterium; s__uncultured_Firmicutes_bacterium
ASV1085	0	0	0	0	0	0	0	0	0	34	0	28	0	0	30	0	0	0	k__Bacteria; p__Acidobacteriota; c__Vicinamibacteria; o__Subgroup_17; f__unclassified_Subgroup_17; g__unclassified_Subgroup_17; s__unclassified_Subgroup_17
ASV1086	0	0	0	0	0	22	15	75	0	0	0	0	0	0	0	0	0	0	k__Bacteria; p__Bacteroidota; c__Bacteroidia; o__Bacteroidales; f__Bacteroidaceae; g__Bacteroides; s__Bacteroides_caecimuris
ASV1088	105	63	142	0	0	0	0	0	0	0	0	0	0	0	0	0	0	0	k__Bacteria; p__Firmicutes; c__Bacilli; o__Bacillales; f__Planococcaceae; g__Domibacillus; s__unclassified_Domibacillus
ASV1089	0	0	0	0	0	0	0	0	0	31	0	31	27	0	43	0	0	0	k__Bacteria; p__Acidobacteriota; c__Blastocatellia; o__Blastocatellales; f__Blastocatellaceae; g__unclassified_Blastocatellaceae; s__unclassified_Blastocatellaceae
ASV109	148	149	124	0	0	15	0	0	0	72	59	52	0	47	49	59	81	113	k__Bacteria; p__Proteobacteria; c__Alphaproteobacteria; o__unclassified_Alphaproteobacteria; f__uncultured_Acetobacteraceae_bacterium; g__unclassified_Alphaproteobacteria; s__unclassified_Alphaproteobacteria
ASV1090	0	0	0	0	0	0	0	0	0	0	0	0	9	59	0	0	0	60	k__Bacteria; p__Acidobacteriota; c__Vicinamibacteria; o__Vicinamibacterales; f__unclassified_Vicinamibacterales; g__unclassified_Vicinamibacterales; s__unclassified_Vicinamibacterales
ASV1091	79	0	88	0	0	0	0	0	0	0	0	0	0	0	0	0	0	0	k__Bacteria; p__Actinobacteriota; c__Actinobacteria; o__Streptosporangiales; f__Thermomonosporaceae; g__Actinomadura; s__unclassified_Actinomadura
ASV1092	24	46	0	0	0	0	0	0	0	30	23	18	39	0	25	0	0	0	k__Bacteria; p__Actinobacteriota; c__Thermoleophilia; o__Solirubrobacterales; f__67_14; g__unclassified_67_14; s__unclassified_67_14
ASV1093	0	0	0	0	17	0	0	0	0	0	0	0	62	0	0	0	0	0	k__Bacteria; p__Acidobacteriota; c__Acidobacteriae; o__Solibacterales; f__Solibacteraceae; g__Candidatus_Solibacter; s__Candidatus_Solibacter_bacterium_Ellin7504
ASV1094	0	0	0	66	62	30	0	24	38	0	0	0	0	0	0	0	0	0	k__Bacteria; p__Bacteroidota; c__Bacteroidia; o__Chitinophagales; f__unclassified_Chitinophagales; g__uncultured_Bacteroidetes_bacterium; s__unclassified_Chitinophagales
ASV1095	0	0	0	0	0	0	0	34	0	11	14	11	0	0	0	48	85	22	k__Bacteria; p__Proteobacteria; c__Gammaproteobacteria; o__Burkholderiales; f__Alcaligenaceae; g__Advenella; s__unclassified_Advenella
ASV1096	0	0	0	0	0	0	0	0	0	85	69	2	0	0	10	78	3	2	k__Bacteria; p__Proteobacteria; c__Gammaproteobacteria; o__Burkholderiales; f__Comamonadaceae; g__unclassified_Comamonadaceae; s__unclassified_Comamonadaceae
ASV1097	93	0	79	0	0	0	0	0	0	0	0	0	0	0	0	0	0	0	k__Bacteria; p__Actinobacteriota; c__Actinobacteria; o__Kineosporiales; f__Kineosporiaceae; g__Quadrisphaera; s__unclassified_Quadrisphaera
ASV1098	23	0	21	0	0	0	0	0	0	28	27	33	28	33	35	0	0	0	k__Bacteria; p__Proteobacteria; c__Alphaproteobacteria; o__Elsterales; f__unclassified_Elsterales; g__unclassified_Elsterales; s__unclassified_Elsterales
ASV1099	0	0	0	0	0	0	0	0	0	0	0	0	0	0	0	52	84	0	k__Bacteria; p__Gemmatimonadota; c__Gemmatimonadetes; o__Gemmatimonadales; f__Gemmatimonadaceae; g__unclassified_Gemmatimonadaceae; s__unclassified_Gemmatimonadaceae
ASV11	250	201	216	0	0	0	0	0	0	381	355	382	218	450	420	179	122	193	k__Bacteria; p__Methylomirabilota; c__Methylomirabilia; o__Rokubacteriales; f__uncultured_Firmicutes_bacterium; g__uncultured_Firmicutes_bacterium; s__uncultured_Firmicutes_bacterium
ASV110	0	0	0	0	0	0	0	0	0	362	345	377	0	0	0	224	263	78	k__Bacteria; p__Bacteroidota; c__Bacteroidia; o__Sphingobacteriales; f__Sphingobacteriaceae; g__Pedobacter; s__Pedobacter_panaciterrae
ASV1100	0	0	0	0	0	40	0	0	66	0	0	0	0	0	0	0	0	0	k__Bacteria; p__Firmicutes; c__Clostridia; o__Lachnospirales; f__Lachnospiraceae; g__Agathobacter; s__unclassified_Agathobacter
ASV1101	35	28	35	0	0	0	0	0	0	38	28	11	0	46	20	0	0	0	k__Bacteria; p__Gemmatimonadota; c__Gemmatimonadetes; o__Gemmatimonadales; f__Gemmatimonadaceae; g__unclassified_Gemmatimonadaceae; s__unclassified_Gemmatimonadaceae
ASV1102	0	0	0	0	0	0	0	0	0	33	16	37	0	0	15	0	12	17	k__Bacteria; p__Gemmatimonadota; c__Gemmatimonadetes; o__Gemmatimonadales; f__Gemmatimonadaceae; g__unclassified_Gemmatimonadaceae; s__unclassified_Gemmatimonadaceae
ASV1104	0	0	0	0	46	43	0	0	8	0	0	0	0	0	0	0	0	0	k__Bacteria; p__Bacteroidota; c__Bacteroidia; o__Flavobacteriales; f__Flavobacteriaceae; g__Vitellibacter; s__unclassified_Vitellibacter
ASV1106	56	0	31	0	0	0	0	0	0	0	51	36	0	0	42	0	0	0	k__Bacteria; p__Acidobacteriota; c__Blastocatellia; o__Blastocatellales; f__Blastocatellaceae; g__unclassified_Blastocatellaceae; s__unclassified_Blastocatellaceae
ASV1107	9	0	0	0	0	0	0	0	0	0	25	21	14	27	22	0	11	0	k__Bacteria; p__Proteobacteria; c__Gammaproteobacteria; o__Burkholderiales; f__A21b; g__uncultured_Rhodocyclaceae_bacterium; s__uncultured_Rhodocyclaceae_bacterium
ASV1108	0	17	0	0	0	0	0	0	0	0	0	0	0	0	0	0	27	0	k__Bacteria; p__Bacteroidota; c__Bacteroidia; o__Cytophagales; f__Microscillaceae; g__unclassified_Microscillaceae; s__unclassified_Microscillaceae
ASV1109	0	0	0	0	0	0	0	0	0	63	63	75	0	0	0	0	0	18	k__Bacteria; p__Chloroflexi; c__Ktedonobacteria; o__Ktedonobacterales; f__JG30_KF_AS9; g__unclassified_JG30_KF_AS9; s__unclassified_JG30_KF_AS9
ASV111	91	0	0	0	0	0	0	0	0	145	156	133	0	0	97	63	0	41	k__Bacteria; p__Acidobacteriota; c__Vicinamibacteria; o__Vicinamibacterales; f__Vicinamibacteraceae; g__unclassified_Vicinamibacteraceae; s__unclassified_Vicinamibacteraceae
ASV1110	0	0	0	0	21	0	0	0	0	0	0	0	0	0	0	0	0	0	k__Bacteria; p__Acidobacteriota; c__Vicinamibacteria; o__Vicinamibacterales; f__Vicinamibacteraceae; g__unclassified_Vicinamibacteraceae; s__unclassified_Vicinamibacteraceae
ASV1111	0	0	0	0	0	0	0	0	0	27	26	0	0	0	0	156	0	0	k__Bacteria; p__Bacteroidota; c__Bacteroidia; o__Chitinophagales; f__Chitinophagaceae; g__Lacibacter; s__unclassified_Lacibacter
ASV1112	28	0	29	0	0	0	0	0	0	15	11	0	22	26	18	0	0	0	k__Bacteria; p__Actinobacteriota; c__Actinobacteria; o__Micromonosporales; f__Micromonosporaceae; g__Rhizocola; s__unclassified_Rhizocola
ASV1113	12	0	18	0	0	0	0	0	0	21	0	18	39	0	0	0	5	0	k__Bacteria; p__Acidobacteriota; c__Acidobacteriae; o__Acidobacteriales; f__unclassified_Acidobacteriales; g__unclassified_Acidobacteriales; s__unclassified_Acidobacteriales
ASV1114	0	0	0	0	22	91	38	0	0	0	0	0	0	0	0	0	0	0	k__Bacteria; p__Firmicutes; c__Bacilli; o__Lactobacillales; f__Lactobacillaceae; g__Lactobacillus; s__unclassified_Lactobacillus
ASV1115	0	0	0	0	0	0	0	0	0	73	69	78	0	0	0	0	0	51	k__Bacteria; p__Bacteroidota; c__Bacteroidia; o__Sphingobacteriales; f__Sphingobacteriaceae; g__Pedobacter; s__unclassified_Pedobacter
ASV1116	0	0	0	0	0	0	0	0	0	89	76	83	0	0	0	0	0	0	k__Bacteria; p__Methylomirabilota; c__Methylomirabilia; o__Rokubacteriales; f__unclassified_Rokubacteriales; g__unclassified_Rokubacteriales; s__unclassified_Rokubacteriales
ASV1117	19	0	28	0	0	0	9	0	0	3	2	3	29	0	0	0	1	0	k__Bacteria; p__Proteobacteria; c__Gammaproteobacteria; o__Burkholderiales; f__Comamonadaceae; g__Polaromonas; s__unclassified_Polaromonas
ASV1118	0	102	0	0	0	0	0	0	0	0	0	0	0	0	0	160	0	0	k__Bacteria; p__Actinobacteriota; c__Actinobacteria; o__Corynebacteriales; f__Mycobacteriaceae; g__Mycobacterium; s__unclassified_Mycobacterium
ASV1119	0	0	39	0	0	0	0	0	0	0	0	38	40	0	0	0	0	0	k__Bacteria; p__Acidobacteriota; c__Vicinamibacteria; o__Vicinamibacterales; f__Vicinamibacteraceae; g__uncultured_Acidobacteriales_bacterium; s__uncultured_Acidobacteriales_bacterium
ASV112	99	81	83	0	0	0	0	12	0	121	126	115	78	111	128	30	22	38	k__Bacteria; p__Proteobacteria; c__Alphaproteobacteria; o__Elsterales; f__unclassified_Elsterales; g__unclassified_Elsterales; s__unclassified_Elsterales
ASV1120	0	0	0	0	0	0	0	0	0	12	45	0	0	0	0	0	0	16	k__Bacteria; p__Proteobacteria; c__Gammaproteobacteria; o__Burkholderiales; f__SC_I_84; g__unclassified_SC_I_84; s__unclassified_SC_I_84
ASV1121	0	0	0	0	0	0	0	0	0	30	0	0	30	0	0	0	0	0	k__Bacteria; p__Acidobacteriota; c__Acidobacteriae; o__Bryobacterales; f__Bryobacteraceae; g__Bryobacter; s__Acidobacteriaceae_bacterium_KBS_96
ASV1122	0	0	0	61	33	32	33	14	31	0	0	0	0	0	0	0	0	0	k__Bacteria; p__Proteobacteria; c__Gammaproteobacteria; o__Burkholderiales; f__Nitrosomonadaceae; g__Nitrosomonas; s__unclassified_Nitrosomonas
ASV1123	0	0	0	0	0	49	0	52	0	0	0	0	0	0	0	0	0	0	k__Bacteria; p__Firmicutes; c__Clostridia; o__Lachnospirales; f__Lachnospiraceae; g__Lachnospiraceae_NK4A136_group; s__unclassified_Lachnospiraceae_NK4A136_group
ASV1124	0	0	0	0	0	0	0	0	0	0	0	0	0	0	0	42	65	49	k__Bacteria; p__Proteobacteria; c__Gammaproteobacteria; o__Burkholderiales; f__Oxalobacteraceae; g__Massilia; s__unclassified_Massilia
ASV1125	30	0	0	0	0	0	0	0	0	0	22	0	0	0	0	0	0	0	k__Bacteria; p__Actinobacteriota; c__Acidimicrobiia; o__IMCC26256; f__unclassified_IMCC26256; g__unclassified_IMCC26256; s__unclassified_IMCC26256
ASV1126	0	0	0	0	0	0	0	0	0	30	23	31	11	0	0	7	0	0	k__Bacteria; p__Proteobacteria; c__Gammaproteobacteria; o__Xanthomonadales; f__Xanthomonadaceae; g__Lysobacter; s__unclassified_Lysobacter
ASV1127	0	0	0	31	32	39	0	0	0	0	0	0	0	0	0	0	0	0	k__Bacteria; p__Firmicutes; c__Clostridia; o__Lachnospirales; f__Lachnospiraceae; g__unclassified_Lachnospiraceae; s__unclassified_Lachnospiraceae
ASV1128	0	0	0	0	44	0	0	59	0	0	0	0	0	0	0	0	0	0	k__Bacteria; p__Nitrospirota; c__Nitrospiria; o__Nitrospirales; f__Nitrospiraceae; g__Nitrospira; s__unclassified_Nitrospira
ASV1129	1	0	0	0	0	0	0	0	0	0	0	0	20	23	33	0	43	40	k__Bacteria; p__Actinobacteriota; c__Thermoleophilia; o__Gaiellales; f__unclassified_Gaiellales; g__unclassified_Gaiellales; s__unclassified_Gaiellales
ASV113	129	107	112	0	0	0	0	0	0	99	92	95	117	99	123	28	0	38	k__Bacteria; p__Acidobacteriota; c__Acidobacteriae; o__Acidobacteriales; f__unclassified_Acidobacteriales; g__unclassified_Acidobacteriales; s__unclassified_Acidobacteriales
ASV1130	0	0	0	0	0	0	0	0	0	30	0	23	0	25	17	0	0	0	k__Bacteria; p__Acidobacteriota; c__Vicinamibacteria; o__Vicinamibacterales; f__Vicinamibacteraceae; g__unclassified_Vicinamibacteraceae; s__unclassified_Vicinamibacteraceae
ASV1131	0	0	0	0	0	0	0	0	0	0	0	0	0	0	0	61	82	69	k__Bacteria; p__Proteobacteria; c__Gammaproteobacteria; o__Xanthomonadales; f__Xanthomonadaceae; g__Arenimonas; s__unclassified_Arenimonas
ASV1132	41	0	0	0	0	0	0	0	0	0	0	30	0	0	0	0	0	23	k__Bacteria; p__Gemmatimonadota; c__Gemmatimonadetes; o__Gemmatimonadales; f__Gemmatimonadaceae; g__unclassified_Gemmatimonadaceae; s__unclassified_Gemmatimonadaceae
ASV1133	42	39	0	0	0	0	0	0	0	0	0	0	0	0	0	35	0	0	k__Bacteria; p__Proteobacteria; c__Gammaproteobacteria; o__Burkholderiales; f__Nitrosomonadaceae; g__Ellin6067; s__unclassified_Ellin6067
ASV1134	0	0	0	0	0	0	0	0	0	0	0	0	0	22	0	0	0	0	k__Bacteria; p__Patescibacteria; c__Saccharimonadia; o__Saccharimonadales; f__YM_S32_TM7_50_20; g__unclassified_YM_S32_TM7_50_20; s__unclassified_YM_S32_TM7_50_20
ASV1135	0	0	0	0	0	0	50	0	0	0	0	0	0	0	0	0	0	0	k__Bacteria; p__Proteobacteria; c__Gammaproteobacteria; o__Steroidobacterales; f__Steroidobacteraceae; g__Steroidobacter; s__unclassified_Steroidobacter
ASV1138	0	0	0	0	0	0	0	18	0	0	0	0	0	0	0	42	95	61	k__Bacteria; p__Actinobacteriota; c__Acidimicrobiia; o__unclassified_Acidimicrobiia; f__uncultured_Acidimicrobiia_bacterium; g__unclassified_Acidimicrobiia; s__unclassified_Acidimicrobiia
ASV1139	0	0	0	0	0	0	0	0	0	0	0	0	0	60	0	0	0	0	k__Bacteria; p__Methylomirabilota; c__Methylomirabilia; o__Rokubacteriales; f__uncultured_Firmicutes_bacterium; g__uncultured_Firmicutes_bacterium; s__uncultured_Firmicutes_bacterium
ASV114	152	140	161	0	0	0	0	0	0	0	0	252	374	177	223	0	0	0	k__Bacteria; p__Acidobacteriota; c__Blastocatellia; o__Pyrinomonadales; f__Pyrinomonadaceae; g__RB41; s__unclassified_RB41
ASV1140	0	0	0	0	0	0	0	0	0	0	0	68	0	63	100	0	0	0	k__Bacteria; p__Acidobacteriota; c__Acidobacteriae; o__Solibacterales; f__Solibacteraceae; g__Candidatus_Solibacter; s__unclassified_Candidatus_Solibacter
ASV1141	0	0	0	0	0	0	0	0	0	0	0	0	0	0	0	137	80	0	k__Bacteria; p__Patescibacteria; c__Saccharimonadia; o__Saccharimonadales; f__Saccharimonadaceae; g__TM7a; s__unclassified_TM7a
ASV1143	0	0	0	0	0	0	0	0	0	0	0	0	0	0	0	146	98	39	k__Bacteria; p__Bacteroidota; c__Bacteroidia; o__Cytophagales; f__Hymenobacteraceae; g__Adhaeribacter; s__unclassified_Adhaeribacter
ASV1144	0	0	0	25	0	31	0	0	47	0	0	0	0	0	0	0	0	0	k__Bacteria; p__Desulfobacterota; c__Desulfovibrionia; o__Desulfovibrionales; f__Desulfovibrionaceae; g__unclassified_Desulfovibrionaceae; s__unclassified_Desulfovibrionaceae
ASV1145	0	0	0	40	0	0	0	43	65	0	0	0	0	0	0	0	0	0	k__Bacteria; p__Bacteroidota; c__Bacteroidia; o__Bacteroidales; f__Bacteroidaceae; g__Bacteroides; s__unclassified_Bacteroides
ASV1146	0	0	0	0	0	0	0	0	0	0	0	0	0	0	0	157	0	0	k__Bacteria; p__Patescibacteria; c__Saccharimonadia; o__Saccharimonadales; f__Saccharimonadaceae; g__TM7a; s__unclassified_TM7a
ASV1147	0	0	0	0	0	0	0	0	0	0	0	0	85	0	0	0	0	0	k__Bacteria; p__Proteobacteria; c__Gammaproteobacteria; o__Burkholderiales; f__Nitrosomonadaceae; g__MND1; s__uncultured_Burkholderiales_bacterium
ASV115	60	64	39	0	0	0	0	0	0	86	98	106	141	183	158	28	0	46	k__Bacteria; p__Acidobacteriota; c__Vicinamibacteria; o__Vicinamibacterales; f__unclassified_Vicinamibacterales; g__unclassified_Vicinamibacterales; s__unclassified_Vicinamibacterales
ASV1150	0	60	0	0	0	0	0	0	0	0	0	0	0	0	0	0	81	0	k__Bacteria; p__Acidobacteriota; c__Acidobacteriae; o__Bryobacterales; f__Bryobacteraceae; g__Bryobacter; s__unclassified_Bryobacter
ASV1151	0	18	0	0	0	0	0	0	0	0	0	0	0	25	0	0	0	0	k__Bacteria; p__Proteobacteria; c__Gammaproteobacteria; o__Burkholderiales; f__Nitrosomonadaceae; g__MND1; s__unclassified_MND1
ASV1152	0	0	0	0	0	0	0	46	0	0	0	0	0	0	0	0	0	0	k__Bacteria; p__Acidobacteriota; c__Vicinamibacteria; o__Vicinamibacterales; f__unclassified_Vicinamibacterales; g__unclassified_Vicinamibacterales; s__unclassified_Vicinamibacterales
ASV1154	0	0	0	0	0	0	0	0	0	0	0	0	83	0	0	0	0	0	k__Bacteria; p__Acidobacteriota; c__Vicinamibacteria; o__Vicinamibacterales; f__uncultured_proteobacterium; g__uncultured_proteobacterium; s__uncultured_proteobacterium
ASV1155	0	0	0	0	116	0	0	0	0	0	0	0	0	0	0	0	0	0	k__Bacteria; p__Proteobacteria; c__Gammaproteobacteria; o__Burkholderiales; f__Comamonadaceae; g__Rhizobacter; s__uncultured_Comamonadaceae_bacterium
ASV1157	0	0	0	0	0	0	0	0	0	0	0	0	108	64	0	0	0	0	k__Bacteria; p__Myxococcota; c__Myxococcia; o__Myxococcales; f__Myxococcaceae; g__P3OB_42; s__unclassified_P3OB_42
ASV1158	35	42	0	0	0	0	0	0	0	17	0	0	0	0	0	0	0	0	k__Bacteria; p__Proteobacteria; c__Alphaproteobacteria; o__Rhizobiales; f__Xanthobacteraceae; g__unclassified_Xanthobacteraceae; s__unclassified_Xanthobacteraceae
ASV1159	0	0	0	82	36	19	10	25	42	0	0	0	0	0	0	0	0	0	k__Bacteria; p__Proteobacteria; c__Gammaproteobacteria; o__Burkholderiales; f__Sutterellaceae; g__Parasutterella; s__unclassified_Parasutterella
ASV116	0	0	0	0	191	210	163	0	0	0	0	0	0	0	0	0	0	0	k__Bacteria; p__Verrucomicrobiota; c__Verrucomicrobiae; o__Verrucomicrobiales; f__Akkermansiaceae; g__Akkermansia; s__unclassified_Akkermansia
ASV1161	0	0	0	0	0	0	0	0	0	0	79	35	59	0	67	0	0	0	k__Bacteria; p__Methylomirabilota; c__Methylomirabilia; o__Rokubacteriales; f__uncultured_actinobacterium; g__uncultured_actinobacterium; s__uncultured_actinobacterium
ASV1162	0	0	0	0	0	0	0	0	0	0	0	0	0	0	0	103	134	54	k__Bacteria; p__Proteobacteria; c__Gammaproteobacteria; o__Burkholderiales; f__Comamonadaceae; g__Variovorax; s__unclassified_Variovorax
ASV1163	0	0	0	0	0	0	0	0	0	0	38	21	31	0	45	0	22	0	k__Bacteria; p__Proteobacteria; c__Alphaproteobacteria; o__Sphingomonadales; f__Sphingomonadaceae; g__unclassified_Sphingomonadaceae; s__unclassified_Sphingomonadaceae
ASV1164	0	0	0	0	0	0	0	0	0	21	18	20	51	18	9	0	0	14	k__Bacteria; p__Proteobacteria; c__Alphaproteobacteria; o__unclassified_Alphaproteobacteria; f__unclassified_Alphaproteobacteria; g__unclassified_Alphaproteobacteria; s__unclassified_Alphaproteobacteria
ASV1165	0	0	0	0	0	0	0	0	0	0	2	0	1	0	0	0	0	0	k__Bacteria; p__Acidobacteriota; c__Vicinamibacteria; o__Vicinamibacterales; f__Vicinamibacteraceae; g__unclassified_Vicinamibacteraceae; s__unclassified_Vicinamibacteraceae
ASV1166	0	0	0	0	0	0	0	0	0	0	0	0	0	0	32	0	22	0	k__Bacteria; p__Acidobacteriota; c__Acidobacteriae; o__Solibacterales; f__Solibacteraceae; g__Candidatus_Solibacter; s__unclassified_Candidatus_Solibacter
ASV1169	0	93	81	0	0	0	0	0	0	0	0	0	0	0	0	55	26	0	k__Bacteria; p__Chloroflexi; c__Dehalococcoidia; o__SAR202_clade; f__uncultured_Chloroflexi_bacterium; g__uncultured_Chloroflexi_bacterium; s__uncultured_Chloroflexi_bacterium
ASV117	0	0	0	0	0	0	0	0	0	0	0	0	194	0	0	0	0	0	k__Bacteria; p__Myxococcota; c__Myxococcia; o__Myxococcales; f__Myxococcaceae; g__P3OB_42; s__unclassified_P3OB_42
ASV1170	0	0	0	31	71	81	0	0	34	0	0	0	0	0	0	0	0	0	k__Bacteria; p__Actinobacteriota; c__Actinobacteria; o__Propionibacteriales; f__Nocardioidaceae; g__Marmoricola; s__unclassified_Marmoricola
ASV1171	0	0	0	20	34	28	0	0	0	0	14	0	0	0	0	0	0	0	k__Bacteria; p__Proteobacteria; c__Gammaproteobacteria; o__Gammaproteobacteria_Incertae_Sedis; Unclassified; g__Acidibacter; s__uncultured_proteobacterium
ASV1172	0	0	0	0	101	0	0	0	0	0	0	0	0	0	0	0	0	0	k__Bacteria; p__Acidobacteriota; c__Acidobacteriae; o__Acidobacteriales; f__unclassified_Acidobacteriales; g__uncultured_Candidatus_Koribacter_sp.; s__unclassified_Acidobacteriales
ASV1174	0	0	0	0	0	0	0	0	0	0	0	49	0	0	0	0	0	0	k__Bacteria; p__Bacteroidota; c__Bacteroidia; o__Cytophagales; f__Microscillaceae; g__Chryseolinea; s__unclassified_Chryseolinea
ASV1175	0	0	0	0	0	0	0	0	0	0	0	0	0	0	0	31	76	27	k__Bacteria; p__Gemmatimonadota; c__Gemmatimonadetes; o__Gemmatimonadales; f__Gemmatimonadaceae; g__unclassified_Gemmatimonadaceae; s__Gemmatimonadetes_bacterium_WY71
ASV1176	19	0	9	0	0	0	0	0	0	30	0	37	0	0	51	9	0	0	k__Bacteria; p__Methylomirabilota; c__Methylomirabilia; o__Rokubacteriales; f__uncultured_Firmicutes_bacterium; g__uncultured_Firmicutes_bacterium; s__uncultured_Firmicutes_bacterium
ASV1177	0	30	0	0	0	0	0	0	0	20	0	0	0	29	0	0	0	0	k__Bacteria; p__Gemmatimonadota; c__Gemmatimonadetes; o__Gemmatimonadales; f__Gemmatimonadaceae; g__unclassified_Gemmatimonadaceae; s__uncultured_Gemmatimonadetes_bacterium
ASV1178	0	0	0	0	0	0	0	0	0	77	32	0	26	0	0	0	0	0	k__Bacteria; p__Proteobacteria; c__Alphaproteobacteria; o__Sphingomonadales; f__Sphingomonadaceae; g__Sphingomonas; s__unclassified_Sphingomonas
ASV1179	0	0	0	117	0	0	45	0	0	0	0	0	0	0	0	0	0	0	k__Bacteria; p__Myxococcota; c__Myxococcia; o__Myxococcales; f__Myxococcaceae; g__P3OB_42; s__unclassified_P3OB_42
ASV118	58	36	40	0	0	15	0	0	0	185	244	190	66	0	84	147	70	216	k__Bacteria; p__Proteobacteria; c__Gammaproteobacteria; o__Xanthomonadales; f__Xanthomonadaceae; g__Lysobacter; s__unclassified_Lysobacter
ASV1180	0	0	0	0	0	0	0	0	0	0	0	0	0	0	0	24	31	82	k__Bacteria; p__Proteobacteria; c__Alphaproteobacteria; o__Rhizobiales; f__Rhizobiaceae; g__unclassified_Rhizobiaceae; s__unclassified_Rhizobiaceae
ASV1181	0	0	0	0	0	0	0	0	0	0	0	0	0	0	0	35	90	65	k__Bacteria; p__Proteobacteria; c__Gammaproteobacteria; o__Burkholderiales; f__Oxalobacteraceae; g__unclassified_Oxalobacteraceae; s__unclassified_Oxalobacteraceae
ASV1182	8	12	16	0	0	0	0	0	0	16	20	0	24	50	28	0	0	13	k__Bacteria; p__Myxococcota; c__Polyangia; o__Polyangiales; f__Phaselicystidaceae; g__Phaselicystis; s__uncultured_Polyangiaceae_bacterium
ASV1183	31	0	37	0	0	0	0	0	0	18	16	16	0	37	16	16	0	12	k__Bacteria; p__Acidobacteriota; c__Vicinamibacteria; o__Vicinamibacterales; f__Vicinamibacteraceae; g__unclassified_Vicinamibacteraceae; s__unclassified_Vicinamibacteraceae
ASV1184	27	0	42	0	0	0	0	0	0	0	0	0	0	0	39	0	0	0	k__Bacteria; p__Actinobacteriota; c__Acidimicrobiia; o__unclassified_Acidimicrobiia; f__uncultured_Acidimicrobiia_bacterium; g__unclassified_Acidimicrobiia; s__unclassified_Acidimicrobiia
ASV1185	0	0	0	55	0	77	55	20	34	0	0	0	0	0	0	0	0	0	k__Bacteria; p__Proteobacteria; c__Gammaproteobacteria; o__Burkholderiales; f__Nitrosomonadaceae; g__DSSD61; s__unclassified_DSSD61
ASV1186	0	0	0	0	48	0	0	156	0	0	0	0	0	0	0	0	0	0	k__Bacteria; p__Actinobacteriota; c__Actinobacteria; o__Micromonosporales; f__Micromonosporaceae; g__unclassified_Micromonosporaceae; s__unclassified_Micromonosporaceae
ASV1187	0	0	0	0	0	0	0	0	0	54	66	86	0	0	0	0	0	81	k__Bacteria; p__Bacteroidota; c__Bacteroidia; o__Flavobacteriales; f__Flavobacteriaceae; g__Flavobacterium; s__unclassified_Flavobacterium
ASV1188	0	18	0	0	0	0	0	0	0	15	0	0	0	0	7	0	0	35	k__Bacteria; p__Proteobacteria; c__Alphaproteobacteria; o__Rhizobiales; f__Xanthobacteraceae; g__Rhodoplanes; s__unclassified_Rhodoplanes
ASV1189	0	0	0	61	0	9	0	68	0	0	0	0	0	0	0	0	0	0	k__Bacteria; p__Proteobacteria; c__Gammaproteobacteria; o__Burkholderiales; f__Neisseriaceae; g__Neisseria; s__Neisseria_perflava
ASV119	80	65	0	0	0	0	0	0	0	44	65	62	148	96	46	0	64	71	k__Bacteria; p__Acidobacteriota; c__Vicinamibacteria; o__Vicinamibacterales; f__Vicinamibacteraceae; g__unclassified_Vicinamibacteraceae; s__unclassified_Vicinamibacteraceae
ASV1190	0	0	0	0	44	18	0	42	71	0	0	0	0	0	0	0	0	0	k__Bacteria; p__Actinobacteriota; c__Actinobacteria; o__Pseudonocardiales; f__Pseudonocardiaceae; g__Pseudonocardia; s__unclassified_Pseudonocardia
ASV1192	0	0	0	0	0	0	0	0	0	0	0	0	0	0	0	64	0	63	k__Bacteria; p__Verrucomicrobiota; c__Verrucomicrobiae; o__Verrucomicrobiales; f__Rubritaleaceae; g__Luteolibacter; s__unclassified_Luteolibacter
ASV1193	0	0	0	0	0	0	0	0	0	0	0	0	0	0	0	0	286	0	k__Bacteria; p__Proteobacteria; c__Gammaproteobacteria; o__Burkholderiales; f__Oxalobacteraceae; g__Massilia; s__unclassified_Massilia
ASV1194	14	0	14	0	0	0	0	0	0	37	33	37	0	12	30	0	0	0	k__Bacteria; p__Acidobacteriota; c__Vicinamibacteria; o__Vicinamibacterales; f__unclassified_Vicinamibacterales; g__unclassified_Vicinamibacterales; s__unclassified_Vicinamibacterales
ASV1195	0	0	0	0	0	0	0	0	0	0	0	0	0	0	52	28	64	0	k__Bacteria; p__Gemmatimonadota; c__Gemmatimonadetes; o__Gemmatimonadales; f__Gemmatimonadaceae; g__Gemmatimonas; s__unclassified_Gemmatimonas
ASV1196	0	0	0	0	0	0	0	116	69	0	0	0	0	4	0	0	0	0	k__Bacteria; p__Firmicutes; c__Clostridia; o__Clostridiales; f__Clostridiaceae; g__Candidatus_Arthromitus; s__unclassified_Candidatus_Arthromitus
ASV1197	28	0	0	0	0	0	0	0	0	0	0	0	0	65	40	0	0	25	k__Bacteria; p__Planctomycetota; c__Phycisphaerae; o__Tepidisphaerales; f__WD2101_soil_group; g__unclassified_WD2101_soil_group; s__unclassified_WD2101_soil_group
ASV1198	0	18	0	0	0	0	0	0	0	43	32	47	0	0	50	0	0	0	k__Bacteria; p__Proteobacteria; c__Alphaproteobacteria; o__Elsterales; f__unclassified_Elsterales; g__unclassified_Elsterales; s__unclassified_Elsterales
ASV12	1207	1134	1238	0	0	0	0	0	0	205	187	207	103	30	33	322	220	0	k__Bacteria; p__Firmicutes; c__Bacilli; o__Bacillales; f__Bacillaceae; g__Bacillus; s__unclassified_Bacillus
ASV120	84	56	86	0	0	0	0	0	0	89	63	89	52	0	47	0	43	133	k__Bacteria; p__Gemmatimonadota; c__Gemmatimonadetes; o__Gemmatimonadales; f__Gemmatimonadaceae; g__Gemmatimonas; s__unclassified_Gemmatimonas
ASV1201	0	0	0	0	0	0	0	0	0	0	0	0	29	78	0	0	0	0	k__Bacteria; p__Gemmatimonadota; c__Gemmatimonadetes; o__Gemmatimonadales; f__Gemmatimonadaceae; g__unclassified_Gemmatimonadaceae; s__uncultured_proteobacterium
ASV1202	0	0	0	0	55	0	42	17	0	0	0	0	0	0	0	0	0	0	k__Bacteria; p__Acidobacteriota; c__Thermoanaerobaculia; o__Thermoanaerobaculales; f__Thermoanaerobaculaceae; g__Subgroup_10; s__unclassified_Subgroup_10
ASV1203	56	53	53	0	0	0	0	0	0	0	0	0	0	0	0	0	42	45	k__Bacteria; p__Actinobacteriota; c__Actinobacteria; o__Corynebacteriales; f__Mycobacteriaceae; g__Mycobacterium; s__unclassified_Mycobacterium
ASV1204	0	0	0	0	0	0	0	0	0	0	0	0	0	0	0	26	81	28	k__Bacteria; p__Proteobacteria; c__Alphaproteobacteria; o__Rhizobiales; f__Xanthobacteraceae; g__Pseudolabrys; s__unclassified_Pseudolabrys
ASV1206	0	0	0	0	0	0	0	0	0	0	0	0	0	14	0	0	0	0	k__Bacteria; p__Proteobacteria; c__Alphaproteobacteria; o__Sphingomonadales; f__Sphingomonadaceae; g__Sphingomonas; s__unclassified_Sphingomonas
ASV1207	0	0	0	0	0	0	0	0	0	34	0	0	0	0	0	64	85	0	k__Bacteria; p__Proteobacteria; c__Alphaproteobacteria; o__Rhizobiales; f__Devosiaceae; g__unclassified_Devosiaceae; s__unclassified_Devosiaceae
ASV1208	0	9	15	0	0	0	0	0	0	35	38	30	28	0	60	0	0	0	k__Bacteria; p__Acidobacteriota; c__Vicinamibacteria; o__Vicinamibacterales; f__unclassified_Vicinamibacterales; g__unclassified_Vicinamibacterales; s__unclassified_Vicinamibacterales
ASV1209	0	0	13	0	0	0	0	0	0	0	0	15	19	14	0	0	0	0	k__Bacteria; p__Acidobacteriota; c__Vicinamibacteria; o__Vicinamibacterales; f__unclassified_Vicinamibacterales; g__unclassified_Vicinamibacterales; s__unclassified_Vicinamibacterales
ASV121	89	89	52	0	0	0	0	0	0	150	133	127	61	65	102	51	57	56	k__Bacteria; p__Proteobacteria; c__Alphaproteobacteria; o__Sphingomonadales; f__Sphingomonadaceae; g__Sphingomonas; s__unclassified_Sphingomonas
ASV1210	0	0	0	0	0	0	0	0	0	0	0	0	0	0	37	0	0	0	k__Bacteria; p__Proteobacteria; c__Gammaproteobacteria; o__Xanthomonadales; f__Xanthomonadaceae; g__Lysobacter; s__unclassified_Lysobacter
ASV1211	0	0	0	0	0	0	0	0	0	26	23	26	0	17	25	0	0	0	k__Bacteria; p__Gemmatimonadota; c__Gemmatimonadetes; o__Gemmatimonadales; f__Gemmatimonadaceae; g__unclassified_Gemmatimonadaceae; s__unclassified_Gemmatimonadaceae
ASV1212	0	0	0	0	0	64	0	0	68	0	0	0	0	0	0	0	0	0	k__Bacteria; p__Bacteroidota; c__Bacteroidia; o__Bacteroidales; f__Muribaculaceae; g__unclassified_Muribaculaceae; s__unclassified_Muribaculaceae
ASV1213	0	0	8	0	0	0	0	0	0	0	10	0	6	11	0	0	0	0	k__Bacteria; p__Bacteroidota; c__Bacteroidia; o__Flavobacteriales; f__Flavobacteriaceae; g__Flavobacterium; s__unclassified_Flavobacterium
ASV1214	0	0	0	0	0	0	0	0	0	0	24	0	37	0	31	0	0	0	k__Bacteria; p__Proteobacteria; c__Gammaproteobacteria; o__Xanthomonadales; f__Rhodanobacteraceae; g__Rhodanobacter; s__uncultured_Dokdonella_sp.
ASV1215	114	78	88	0	0	0	0	0	0	0	0	0	0	0	0	0	0	0	k__Bacteria; p__Firmicutes; c__Bacilli; o__Bacillales; f__Bacillaceae; g__Bacillus; s__unclassified_Bacillus
ASV1217	0	0	0	0	0	0	0	0	0	0	0	0	17	0	0	0	0	0	k__Bacteria; p__Proteobacteria; c__Gammaproteobacteria; o__Xanthomonadales; f__Rhodanobacteraceae; g__Mizugakiibacter; s__unclassified_Mizugakiibacter
ASV1218	0	0	0	32	20	41	13	42	29	0	0	0	0	0	0	0	0	0	k__Bacteria; p__Firmicutes; c__Clostridia; o__Lachnospirales; f__Lachnospiraceae; g__unclassified_Lachnospiraceae; s__unclassified_Lachnospiraceae
ASV1219	41	38	0	0	0	0	0	0	0	0	0	0	0	0	38	0	0	0	k__Bacteria; p__Actinobacteriota; c__Thermoleophilia; o__Solirubrobacterales; f__67_14; g__uncultured_Solirubrobacter_sp.; s__uncultured_Solirubrobacter_sp.
ASV122	83	0	0	0	0	0	0	0	0	81	141	91	0	0	104	0	0	143	k__Bacteria; p__Acidobacteriota; c__Blastocatellia; o__Pyrinomonadales; f__Pyrinomonadaceae; g__RB41; s__unclassified_RB41
ASV1220	32	0	29	0	0	0	0	0	10	0	10	0	0	0	0	0	0	10	k__Bacteria; p__Actinobacteriota; c__Thermoleophilia; o__Gaiellales; f__unclassified_Gaiellales; g__unclassified_Gaiellales; s__unclassified_Gaiellales
ASV1221	0	0	0	0	0	0	0	0	0	74	22	30	0	0	29	0	0	0	k__Bacteria; p__Proteobacteria; c__Gammaproteobacteria; o__Xanthomonadales; f__Xanthomonadaceae; g__Lysobacter; s__unclassified_Lysobacter
ASV1222	0	0	12	0	0	0	0	0	0	20	0	28	36	37	30	0	0	0	k__Bacteria; p__Acidobacteriota; c__Vicinamibacteria; o__Vicinamibacterales; f__unclassified_Vicinamibacterales; g__unclassified_Vicinamibacterales; s__unclassified_Vicinamibacterales
ASV1223	0	0	21	0	0	0	0	0	0	0	0	0	24	0	0	0	0	0	k__Bacteria; p__Acidobacteriota; c__Holophagae; o__Subgroup_7; f__unclassified_Subgroup_7; g__unclassified_Subgroup_7; s__unclassified_Subgroup_7
ASV1225	0	0	0	125	0	153	0	0	0	0	0	0	0	0	0	0	0	0	k__Bacteria; p__Proteobacteria; c__Gammaproteobacteria; o__Xanthomonadales; f__Rhodanobacteraceae; g__Chujaibacter; s__unclassified_Chujaibacter
ASV1226	0	0	0	0	65	0	115	50	0	0	0	0	0	0	0	0	0	0	k__Bacteria; p__Acidobacteriota; c__Vicinamibacteria; o__Vicinamibacterales; f__unclassified_Vicinamibacterales; g__unclassified_Vicinamibacterales; s__unclassified_Vicinamibacterales
ASV1227	88	77	84	0	0	0	0	0	0	0	0	0	0	0	0	0	0	0	k__Bacteria; p__Firmicutes; c__Bacilli; o__Paenibacillales; f__Paenibacillaceae; g__Paenibacillus; s__unclassified_Paenibacillus
ASV1228	77	55	52	0	0	0	0	0	0	0	0	0	0	0	0	0	0	0	k__Bacteria; p__Actinobacteriota; c__Thermoleophilia; o__Gaiellales; f__unclassified_Gaiellales; g__unclassified_Gaiellales; s__unclassified_Gaiellales
ASV1229	0	7	0	0	0	0	0	0	6	0	26	17	0	14	11	82	33	33	k__Bacteria; p__unclassified_Bacteria; c__unclassified_Bacteria; o__unclassified_Bacteria; f__unclassified_Bacteria; g__unclassified_Bacteria; s__unclassified_Bacteria
ASV123	0	20	24	12	36	0	0	26	0	31	30	31	60	82	39	27	0	0	k__Bacteria; p__Proteobacteria; c__Alphaproteobacteria; o__Azospirillales; f__unclassified_Azospirillales; g__unclassified_Azospirillales; s__unclassified_Azospirillales
ASV1230	0	0	0	0	0	0	0	0	0	20	28	0	0	0	37	0	0	0	k__Bacteria; p__Bacteroidota; c__Bacteroidia; o__Chitinophagales; f__Chitinophagaceae; g__Flavisolibacter; s__unclassified_Flavisolibacter
ASV1231	0	0	0	0	43	76	32	41	42	0	0	0	0	0	0	0	0	0	k__Bacteria; p__Bacteroidota; c__Bacteroidia; o__Bacteroidales; f__Bacteroidaceae; g__Bacteroides; s__Bacteroides_fragilis
ASV1232	0	0	0	0	71	0	0	0	24	0	0	0	0	0	0	0	0	0	k__Bacteria; p__Acidobacteriota; c__Blastocatellia; o__11_24; f__uncultured_Acidobacteria_bacterium; g__uncultured_Acidobacteria_bacterium; s__uncultured_Acidobacteria_bacterium
ASV1235	41	0	91	0	0	0	0	0	0	0	0	0	0	0	0	50	0	0	k__Bacteria; p__Myxococcota; c__Polyangia; o__Haliangiales; f__Haliangiaceae; g__Haliangium; s__unclassified_Haliangium
ASV1236	0	49	0	0	0	0	0	0	0	0	0	0	0	0	0	0	0	0	k__Bacteria; p__Proteobacteria; c__Gammaproteobacteria; o__Salinisphaerales; f__Solimonadaceae; g__Polycyclovorans; s__uncultured_Xanthomonadales_bacterium
ASV1237	0	52	0	0	0	0	0	0	0	0	0	0	0	0	0	0	0	0	k__Bacteria; p__Acidobacteriota; c__Vicinamibacteria; o__Vicinamibacterales; f__unclassified_Vicinamibacterales; g__uncultured_Acidobacterium_sp.; s__unclassified_Vicinamibacterales
ASV1238	0	0	0	0	0	0	0	0	0	0	39	0	0	40	40	0	0	0	k__Bacteria; p__Methylomirabilota; c__Methylomirabilia; o__Rokubacteriales; f__unclassified_Rokubacteriales; g__unclassified_Rokubacteriales; s__unclassified_Rokubacteriales
ASV124	39	35	0	0	0	0	0	35	0	139	168	187	0	0	0	53	66	97	k__Bacteria; p__Proteobacteria; c__Alphaproteobacteria; o__Rhizobiales; f__Rhizobiaceae; g__Mesorhizobium; s__unclassified_Mesorhizobium
ASV1240	0	26	0	0	0	0	0	0	0	19	32	0	22	0	31	0	0	0	k__Bacteria; p__unclassified_Bacteria; c__unclassified_Bacteria; o__unclassified_Bacteria; f__unclassified_Bacteria; g__unclassified_Bacteria; s__unclassified_Bacteria
ASV1241	0	11	0	0	0	0	0	0	0	36	0	0	56	0	31	0	0	0	k__Bacteria; p__Myxococcota; c__Polyangia; o__Haliangiales; f__Haliangiaceae; g__Haliangium; s__uncultured_Myxococcales_bacterium
ASV1242	0	53	0	0	0	0	0	0	0	0	48	0	37	0	0	0	17	33	k__Bacteria; p__Methylomirabilota; c__Methylomirabilia; o__Rokubacteriales; f__uncultured_Firmicutes_bacterium; g__uncultured_Firmicutes_bacterium; s__uncultured_Firmicutes_bacterium
ASV1243	0	0	0	0	0	0	0	0	0	2	0	0	78	0	0	0	0	0	k__Bacteria; p__Methylomirabilota; c__Methylomirabilia; o__Rokubacteriales; f__uncultured_Candidatus_Rokubactera_bacterium; g__uncultured_Candidatus_Rokubactera_bacterium; s__uncultured_Candidatus_Rokubactera_bacterium
ASV1244	0	0	0	66	0	36	0	46	0	0	0	0	0	0	0	0	0	0	k__Bacteria; p__Firmicutes; c__Bacilli; o__Lactobacillales; f__Carnobacteriaceae; g__Trichococcus; s__unclassified_Trichococcus
ASV1245	0	0	0	0	0	0	0	0	0	0	132	108	0	0	0	34	0	0	k__Bacteria; p__Nitrospirota; c__Nitrospiria; o__Nitrospirales; f__Nitrospiraceae; g__Nitrospira; s__unclassified_Nitrospira
ASV1246	0	22	0	0	0	0	0	0	0	34	22	22	1	0	35	0	0	0	k__Bacteria; p__Proteobacteria; c__Gammaproteobacteria; o__Xanthomonadales; f__Xanthomonadaceae; g__Arenimonas; s__unclassified_Arenimonas
ASV1247	0	28	23	0	0	0	0	0	0	0	0	0	30	36	0	0	0	0	k__Bacteria; p__Gemmatimonadota; c__Gemmatimonadetes; o__Gemmatimonadales; f__Gemmatimonadaceae; g__unclassified_Gemmatimonadaceae; s__unclassified_Gemmatimonadaceae
ASV1248	0	0	0	0	33	19	0	13	0	29	32	0	42	12	0	0	0	0	k__Bacteria; p__Proteobacteria; c__Alphaproteobacteria; o__Rhizobiales; f__Labraceae; g__Labrys; s__Xanthobacteraceae_bacterium
ASV1249	0	0	0	0	0	0	37	0	0	0	0	0	0	0	0	0	0	0	k__Bacteria; p__Methylomirabilota; c__Methylomirabilia; o__Rokubacteriales; f__uncultured_Candidatus_Rokubactera_bacterium; g__uncultured_Candidatus_Rokubactera_bacterium; s__uncultured_Candidatus_Rokubactera_bacterium
ASV125	85	85	71	0	0	0	0	0	0	83	80	100	47	50	85	65	90	108	k__Bacteria; p__Gemmatimonadota; c__Gemmatimonadetes; o__Gemmatimonadales; f__Gemmatimonadaceae; g__Gemmatimonas; s__unclassified_Gemmatimonas
ASV1251	72	104	96	0	0	0	0	0	0	0	0	0	0	0	0	0	0	0	k__Bacteria; p__Actinobacteriota; c__Actinobacteria; o__Streptomycetales; f__Streptomycetaceae; g__Streptomyces; s__unclassified_Streptomyces
ASV1252	0	13	0	0	0	0	0	0	0	0	0	0	8	0	0	0	0	20	k__Bacteria; p__Proteobacteria; c__Alphaproteobacteria; o__unclassified_Alphaproteobacteria; f__Rhodospirillaceae_bacterium; g__unclassified_Alphaproteobacteria; s__unclassified_Alphaproteobacteria
ASV1253	0	0	0	0	0	0	0	0	0	0	47	40	41	0	36	0	0	0	k__Bacteria; p__Acidobacteriota; c__Acidobacteriae; o__Acidobacteriales; f__unclassified_Acidobacteriales; g__unclassified_Acidobacteriales; s__unclassified_Acidobacteriales
ASV1254	0	0	0	0	0	21	34	0	156	0	0	0	0	0	0	0	0	0	k__Bacteria; p__Bacteroidota; c__Bacteroidia; o__Bacteroidales; f__Prevotellaceae; g__Prevotella_7; s__Prevotella_melaninogenica
ASV1256	0	0	0	0	0	0	0	0	0	49	38	46	0	41	55	0	0	0	k__Bacteria; p__Actinobacteriota; c__Actinobacteria; o__Propionibacteriales; f__Nocardioidaceae; g__Kribbella; s__unclassified_Kribbella
ASV1257	0	0	0	0	0	0	0	0	0	60	65	58	0	0	0	0	0	0	k__Bacteria; p__Proteobacteria; c__Alphaproteobacteria; o__Rhodobacterales; f__Rhodobacteraceae; g__Pseudorhodobacter; s__unclassified_Pseudorhodobacter
ASV1258	89	69	71	0	0	0	0	0	0	0	0	0	0	0	0	41	0	0	k__Bacteria; p__Actinobacteriota; c__Thermoleophilia; o__Gaiellales; f__unclassified_Gaiellales; g__unclassified_Gaiellales; s__unclassified_Gaiellales
ASV1259	0	0	0	0	0	0	0	0	0	0	0	0	0	0	0	58	0	41	k__Bacteria; p__Bacteroidota; c__Bacteroidia; o__Sphingobacteriales; f__Sphingobacteriaceae; g__Pedobacter; s__unclassified_Pedobacter
ASV126	73	0	24	0	0	0	0	0	0	0	54	0	221	90	75	0	0	82	k__Bacteria; p__Acidobacteriota; c__Vicinamibacteria; o__Vicinamibacterales; f__unclassified_Vicinamibacterales; g__unclassified_Vicinamibacterales; s__unclassified_Vicinamibacterales
ASV1260	0	0	0	0	0	0	0	0	0	94	90	86	0	0	0	0	0	0	k__Bacteria; p__Bacteroidota; c__Bacteroidia; o__Sphingobacteriales; f__Sphingobacteriaceae; g__Pedobacter; s__unclassified_Pedobacter
ASV1261	28	39	20	0	0	0	0	0	0	0	17	0	0	41	0	0	0	0	k__Bacteria; p__Proteobacteria; c__Alphaproteobacteria; o__Sphingomonadales; f__Sphingomonadaceae; g__Sphingomonas; s__unclassified_Sphingomonas
ASV1262	0	0	1	0	91	0	0	49	0	0	0	0	0	14	0	0	0	5	k__Bacteria; p__Proteobacteria; c__Alphaproteobacteria; o__Rhizobiales; f__A0839; g__unclassified_A0839; s__unclassified_A0839
ASV1263	0	0	0	0	0	0	0	0	0	0	17	25	30	19	13	0	0	0	k__Bacteria; p__Verrucomicrobiota; c__Verrucomicrobiae; o__Pedosphaerales; f__Pedosphaeraceae; g__ADurb.Bin063_1; s__ADurb.Bin063_1_bacterium_Ellin515
ASV1264	0	0	0	0	0	0	33	0	0	0	0	0	0	0	0	217	0	19	k__Bacteria; p__Bacteroidota; c__Bacteroidia; o__Chitinophagales; f__Chitinophagaceae; g__Lacibacter; s__unclassified_Lacibacter
ASV1265	0	0	0	0	0	0	0	114	0	0	0	0	0	0	0	0	0	0	k__Bacteria; p__Actinobacteriota; c__Actinobacteria; o__Micrococcales; f__Microbacteriaceae; g__unclassified_Microbacteriaceae; s__unclassified_Microbacteriaceae
ASV1267	61	62	60	0	0	0	0	0	0	0	0	0	25	0	0	0	42	0	k__Bacteria; p__Proteobacteria; c__Alphaproteobacteria; o__Sphingomonadales; f__Sphingomonadaceae; g__Altererythrobacter; s__unclassified_Altererythrobacter
ASV1268	0	0	0	59	0	64	25	0	17	0	0	0	0	0	0	0	0	0	k__Bacteria; p__Proteobacteria; c__Gammaproteobacteria; o__Burkholderiales; f__Oxalobacteraceae; g__Massilia; s__unclassified_Massilia
ASV1269	0	0	0	0	0	17	19	0	0	0	0	0	0	21	40	0	0	0	k__Bacteria; p__Actinobacteriota; c__Acidimicrobiia; o__Microtrichales; f__unclassified_Microtrichales; g__uncultured_Iamiaceae_bacterium; s__unclassified_Microtrichales
ASV127	0	0	0	0	0	0	0	76	0	230	338	380	0	0	0	72	42	78	k__Bacteria; p__Proteobacteria; c__Alphaproteobacteria; o__Rhizobiales; f__Rhizobiaceae; g__Allorhizobium_Neorhizobium_Pararhizobium_Rhizobium; s__unclassified_Allorhizobium_Neorhizobium_Pararhizobium_Rhizobium
ASV1270	0	0	0	0	0	0	52	20	0	0	0	0	0	0	0	0	0	0	k__Bacteria; p__Proteobacteria; c__Gammaproteobacteria; o__Enterobacterales; f__Enterobacteriaceae; g__unclassified_Enterobacteriaceae; s__unclassified_Enterobacteriaceae
ASV1271	0	14	0	0	0	0	0	0	0	0	0	0	0	8	0	0	0	0	k__Bacteria; p__Proteobacteria; c__Gammaproteobacteria; o__Burkholderiales; f__Nitrosomonadaceae; g__mle1_7; s__uncultured_beta_proteobacterium
ASV1272	0	0	35	0	0	0	0	0	0	0	0	0	0	0	0	0	0	0	k__Bacteria; p__Actinobacteriota; c__Thermoleophilia; o__Gaiellales; f__unclassified_Gaiellales; g__unclassified_Gaiellales; s__unclassified_Gaiellales
ASV1273	0	0	31	0	0	0	0	0	0	32	0	0	0	38	19	0	0	18	k__Bacteria; p__Gemmatimonadota; c__Longimicrobia; o__Longimicrobiales; f__Longimicrobiaceae; g__YC_ZSS_LKJ147; s__unclassified_YC_ZSS_LKJ147
ASV1274	0	0	0	0	0	0	0	0	0	39	0	0	0	0	0	0	0	0	k__Bacteria; p__Methylomirabilota; c__Methylomirabilia; o__Rokubacteriales; f__unclassified_Rokubacteriales; g__unclassified_Rokubacteriales; s__unclassified_Rokubacteriales
ASV1275	0	0	0	0	0	0	20	0	0	0	0	0	0	0	0	95	152	0	k__Bacteria; p__Patescibacteria; c__Saccharimonadia; o__Saccharimonadales; f__unclassified_Saccharimonadales; g__unclassified_Saccharimonadales; s__unclassified_Saccharimonadales
ASV1276	0	0	0	0	0	0	0	40	0	0	0	0	0	0	0	0	161	0	k__Bacteria; p__Proteobacteria; c__Alphaproteobacteria; o__Sphingomonadales; f__Sphingomonadaceae; g__Sphingomonas; s__unclassified_Sphingomonas
ASV1277	0	0	0	0	0	0	0	0	0	0	14	23	0	0	0	24	53	0	k__Bacteria; p__Bacteroidota; c__Bacteroidia; o__Cytophagales; f__Spirosomaceae; g__Dyadobacter; s__unclassified_Dyadobacter
ASV1278	15	0	0	0	0	0	0	0	0	0	0	0	0	0	28	0	0	0	k__Bacteria; p__Verrucomicrobiota; c__Verrucomicrobiae; o__Chthoniobacterales; f__Chthoniobacteraceae; g__Candidatus_Udaeobacter; s__unclassified_Candidatus_Udaeobacter
ASV1279	16	23	18	0	0	0	0	0	0	13	0	11	13	17	19	13	0	11	k__Bacteria; p__Actinobacteriota; c__unclassified_Actinobacteriota; o__unclassified_Actinobacteriota; f__unclassified_Actinobacteriota; g__unclassified_Actinobacteriota; s__unclassified_Actinobacteriota
ASV128	0	84	103	0	0	0	0	0	0	0	0	97	145	127	114	0	75	0	k__Bacteria; p__unclassified_Bacteria; c__unclassified_Bacteria; o__unclassified_Bacteria; f__unclassified_Bacteria; g__unclassified_Bacteria; s__unclassified_Bacteria
ASV1280	0	0	23	0	0	0	20	0	0	0	0	0	0	0	0	0	0	0	k__Bacteria; p__Proteobacteria; c__Alphaproteobacteria; o__Sphingomonadales; f__Sphingomonadaceae; g__Sphingomonas; s__unclassified_Sphingomonas
ASV1281	0	0	0	0	0	0	0	29	0	0	0	0	0	0	0	0	0	0	k__Bacteria; p__Proteobacteria; c__Gammaproteobacteria; o__Burkholderiales; f__Nitrosomonadaceae; g__MND1; s__unclassified_MND1
ASV1283	0	25	32	0	0	0	0	0	0	52	0	0	0	0	0	0	0	46	k__Bacteria; p__Myxococcota; c__Polyangia; o__Polyangiales; f__Polyangiaceae; g__Aetherobacter; s__unclassified_Aetherobacter
ASV1284	0	0	0	0	0	0	0	0	0	0	0	0	89	0	0	0	0	0	k__Bacteria; p__Acidobacteriota; c__Vicinamibacteria; o__Vicinamibacterales; f__Vicinamibacteraceae; g__unclassified_Vicinamibacteraceae; s__unclassified_Vicinamibacteraceae
ASV1285	0	0	0	0	0	0	0	4	0	0	0	0	0	0	0	0	0	0	k__Bacteria; p__Proteobacteria; c__Gammaproteobacteria; o__Xanthomonadales; f__Xanthomonadaceae; g__Vulcaniibacterium; s__unclassified_Vulcaniibacterium
ASV1286	0	0	0	0	0	0	0	0	72	0	0	0	0	0	0	0	0	0	k__Bacteria; p__Proteobacteria; c__Gammaproteobacteria; o__Xanthomonadales; f__Xanthomonadaceae; g__Stenotrophomonas; s__unclassified_Stenotrophomonas
ASV1287	0	0	0	0	0	0	0	0	0	0	0	0	0	0	0	178	0	61	k__Bacteria; p__Bacteroidota; c__Bacteroidia; o__Cytophagales; f__Spirosomaceae; g__Lacihabitans; s__unclassified_Lacihabitans
ASV1288	14	0	0	0	0	0	0	0	0	0	16	0	40	26	22	0	9	15	k__Bacteria; p__unclassified_Bacteria; c__unclassified_Bacteria; o__unclassified_Bacteria; f__unclassified_Bacteria; g__unclassified_Bacteria; s__unclassified_Bacteria
ASV1289	0	0	0	0	0	0	0	0	15	0	0	0	0	46	0	0	0	0	k__Bacteria; p__Gemmatimonadota; c__Gemmatimonadetes; o__Gemmatimonadales; f__Gemmatimonadaceae; g__unclassified_Gemmatimonadaceae; s__unclassified_Gemmatimonadaceae
ASV129	0	7	0	52	0	0	0	0	27	171	233	157	0	0	0	0	551	196	k__Bacteria; p__Proteobacteria; c__Alphaproteobacteria; o__Caulobacterales; f__Caulobacteraceae; g__Brevundimonas; s__unclassified_Brevundimonas
ASV1291	64	32	65	0	0	0	0	0	0	0	0	0	0	0	0	102	0	0	k__Bacteria; p__Actinobacteriota; c__Actinobacteria; o__Micromonosporales; f__Micromonosporaceae; g__unclassified_Micromonosporaceae; s__unclassified_Micromonosporaceae
ASV1292	0	0	0	0	0	0	0	0	0	0	0	0	46	0	0	0	0	0	k__Bacteria; p__Acidobacteriota; c__Vicinamibacteria; o__Vicinamibacterales; f__unclassified_Vicinamibacterales; g__unclassified_Vicinamibacterales; s__unclassified_Vicinamibacterales
ASV1293	0	0	0	122	0	0	77	0	63	0	0	0	0	0	0	0	0	0	k__Bacteria; p__Bacteroidota; c__Bacteroidia; o__Cytophagales; f__Microscillaceae; g__Chryseolinea; s__unclassified_Chryseolinea
ASV1294	0	19	0	0	0	0	0	0	0	11	8	0	27	19	0	0	28	14	k__Bacteria; p__Actinobacteriota; c__unclassified_Actinobacteriota; o__unclassified_Actinobacteriota; f__unclassified_Actinobacteriota; g__unclassified_Actinobacteriota; s__unclassified_Actinobacteriota
ASV1295	0	0	0	0	0	0	0	0	0	15	0	18	25	18	0	11	6	0	k__Bacteria; p__unclassified_Bacteria; c__unclassified_Bacteria; o__unclassified_Bacteria; f__unclassified_Bacteria; g__unclassified_Bacteria; s__unclassified_Bacteria
ASV1296	0	0	0	0	0	0	0	0	0	0	0	0	0	46	0	0	0	0	k__Bacteria; p__Acidobacteriota; c__Vicinamibacteria; o__Vicinamibacterales; f__unclassified_Vicinamibacterales; g__uncultured_Acidobacteriales_bacterium; s__unclassified_Vicinamibacterales
ASV1297	0	0	0	15	0	0	0	0	0	0	48	78	0	0	0	0	0	60	k__Bacteria; p__Bacteroidota; c__Bacteroidia; o__Sphingobacteriales; f__Sphingobacteriaceae; g__unclassified_Sphingobacteriaceae; s__unclassified_Sphingobacteriaceae
ASV1298	0	0	0	179	0	0	0	0	0	0	0	0	0	0	0	0	0	0	k__Bacteria; p__Acidobacteriota; c__Vicinamibacteria; o__Vicinamibacterales; f__Vicinamibacteraceae; g__uncultured_Acidobacteria_bacterium; s__uncultured_Acidobacteria_bacterium
ASV1299	0	0	0	98	0	0	68	0	0	0	0	0	0	0	0	0	0	0	k__Bacteria; p__Acidobacteriota; c__Vicinamibacteria; o__Vicinamibacterales; f__unclassified_Vicinamibacterales; g__unclassified_Vicinamibacterales; s__unclassified_Vicinamibacterales
ASV13	192	212	220	0	0	0	26	0	88	397	402	407	143	0	325	250	0	197	k__Bacteria; p__Gemmatimonadota; c__Gemmatimonadetes; o__Gemmatimonadales; f__Gemmatimonadaceae; g__unclassified_Gemmatimonadaceae; s__unclassified_Gemmatimonadaceae
ASV130	0	0	0	45	125	135	167	147	144	0	0	0	0	12	0	0	0	0	k__Bacteria; p__Firmicutes; c__Bacilli; o__Lactobacillales; f__Lactobacillaceae; g__Lactobacillus; s__unclassified_Lactobacillus
ASV1300	0	0	0	0	0	0	71	0	0	0	0	0	0	0	0	0	0	0	k__Bacteria; p__Bacteroidota; c__Bacteroidia; o__Chitinophagales; f__Chitinophagaceae; g__Ferruginibacter; s__unclassified_Ferruginibacter
ASV1301	0	0	0	0	0	0	0	17	0	0	0	0	0	0	0	215	0	0	k__Bacteria; p__Bacteroidota; c__Bacteroidia; o__Chitinophagales; f__Chitinophagaceae; g__Sediminibacterium; s__unclassified_Sediminibacterium
ASV1302	0	0	0	0	0	0	0	0	0	70	53	74	0	0	0	0	64	0	k__Bacteria; p__Bacteroidota; c__Bacteroidia; o__Sphingobacteriales; f__Sphingobacteriaceae; g__Pedobacter; s__unclassified_Pedobacter
ASV1303	61	0	0	0	0	0	0	0	0	0	28	28	0	37	0	0	0	0	k__Bacteria; p__Acidobacteriota; c__Holophagae; o__Subgroup_7; f__unclassified_Subgroup_7; g__unclassified_Subgroup_7; s__unclassified_Subgroup_7
ASV1304	0	0	0	48	0	56	0	0	0	0	0	0	0	0	0	0	0	0	k__Bacteria; p__Acidobacteriota; c__Thermoanaerobaculia; o__Thermoanaerobaculales; f__Thermoanaerobaculaceae; g__Subgroup_10; s__uncultured_Bacteroidetes_bacterium
ASV1305	0	0	0	0	0	0	0	0	0	0	0	0	0	0	0	67	0	0	k__Bacteria; p__Acidobacteriota; c__Vicinamibacteria; o__Vicinamibacterales; f__unclassified_Vicinamibacterales; g__unclassified_Vicinamibacterales; s__unclassified_Vicinamibacterales
ASV1307	47	74	81	0	0	0	0	0	0	0	0	0	0	0	0	0	0	0	k__Bacteria; p__Gemmatimonadota; c__Gemmatimonadetes; o__Gemmatimonadales; f__Gemmatimonadaceae; g__unclassified_Gemmatimonadaceae; s__unclassified_Gemmatimonadaceae
ASV1308	0	55	0	0	0	0	13	11	0	0	0	0	0	0	0	0	0	16	k__Bacteria; p__Actinobacteriota; c__Acidimicrobiia; o__Microtrichales; f__Iamiaceae; g__Iamia; s__unclassified_Iamia
ASV1309	0	0	0	0	0	27	23	0	0	0	0	0	0	0	32	0	0	0	k__Bacteria; p__Proteobacteria; c__Gammaproteobacteria; o__Burkholderiales; f__Nitrosomonadaceae; g__Ellin6067; s__unclassified_Ellin6067
ASV131	0	0	0	0	0	0	0	0	0	206	161	0	0	126	164	71	0	37	k__Bacteria; p__Nitrospirota; c__Nitrospiria; o__Nitrospirales; f__Nitrospiraceae; g__Nitrospira; s__unclassified_Nitrospira
ASV1310	0	0	0	62	12	97	0	0	62	0	0	0	0	0	0	0	0	0	k__Bacteria; p__Proteobacteria; c__Gammaproteobacteria; o__Enterobacterales; f__Erwiniaceae; g__Pantoea; s__unclassified_Pantoea
ASV1311	0	0	0	0	0	0	0	0	0	0	0	0	0	0	0	27	0	232	k__Bacteria; p__Proteobacteria; c__Gammaproteobacteria; o__Burkholderiales; f__Methylophilaceae; g__Methylotenera; s__unclassified_Methylotenera
ASV1312	0	0	0	0	0	0	0	0	0	0	46	0	0	71	61	0	0	0	k__Bacteria; p__Acidobacteriota; c__Vicinamibacteria; o__Vicinamibacterales; f__unclassified_Vicinamibacterales; g__uncultured_Acidobacteriales_bacterium; s__unclassified_Vicinamibacterales
ASV1313	0	0	0	0	0	0	0	0	0	0	16	0	0	0	190	0	0	0	k__Bacteria; p__Proteobacteria; c__Gammaproteobacteria; o__Xanthomonadales; f__Xanthomonadaceae; g__Lysobacter; s__unclassified_Lysobacter
ASV1314	0	0	0	0	0	92	0	0	0	0	0	0	0	0	0	0	0	0	k__Bacteria; p__Bacteroidota; c__Bacteroidia; o__Bacteroidales; f__Bacteroidaceae; g__Bacteroides; s__unclassified_Bacteroides
ASV1315	0	0	0	0	0	96	0	0	0	0	0	0	0	0	0	0	0	0	k__Bacteria; p__Bacteroidota; c__Bacteroidia; o__Bacteroidales; f__Bacteroidaceae; g__Bacteroides; s__unclassified_Bacteroides
ASV1317	0	0	0	0	0	0	0	0	0	5	1	56	0	0	0	39	25	45	k__Bacteria; p__Bacteroidota; c__Bacteroidia; o__Sphingobacteriales; f__Sphingobacteriaceae; g__Pedobacter; s__unclassified_Pedobacter
ASV1318	0	0	0	0	0	0	0	0	0	8	0	0	25	0	0	0	0	0	k__Bacteria; p__Proteobacteria; c__Gammaproteobacteria; o__Burkholderiales; f__Nitrosomonadaceae; g__mle1_7; s__unclassified_mle1_7
ASV1319	0	0	0	0	0	0	0	0	0	30	20	0	23	34	36	0	0	0	k__Bacteria; p__Gemmatimonadota; c__Gemmatimonadetes; o__Gemmatimonadales; f__Gemmatimonadaceae; g__unclassified_Gemmatimonadaceae; s__unclassified_Gemmatimonadaceae
ASV132	58	62	30	0	0	0	0	0	0	93	68	91	108	30	82	0	39	81	k__Bacteria; p__Gemmatimonadota; c__Gemmatimonadetes; o__Gemmatimonadales; f__Gemmatimonadaceae; g__Gemmatimonas; s__uncultured_Gemmatimonadetes_bacterium
ASV1320	0	47	0	0	0	0	0	0	0	0	0	0	47	0	0	0	0	27	k__Bacteria; p__Actinobacteriota; c__unclassified_Actinobacteriota; o__unclassified_Actinobacteriota; f__unclassified_Actinobacteriota; g__unclassified_Actinobacteriota; s__unclassified_Actinobacteriota
ASV1321	0	0	17	0	0	0	0	0	0	0	0	0	0	0	0	0	0	0	k__Bacteria; p__Actinobacteriota; c__Actinobacteria; o__Pseudonocardiales; f__Pseudonocardiaceae; g__Actinophytocola; s__unclassified_Actinophytocola
ASV1322	0	0	0	0	0	0	0	0	0	0	0	0	62	0	0	0	0	0	k__Bacteria; p__Verrucomicrobiota; c__Verrucomicrobiae; o__Chthoniobacterales; f__Chthoniobacteraceae; g__Candidatus_Udaeobacter; s__unclassified_Candidatus_Udaeobacter
ASV1323	0	0	0	0	0	0	0	0	0	0	0	0	24	32	70	0	0	0	k__Bacteria; p__Proteobacteria; c__Gammaproteobacteria; o__Xanthomonadales; f__Xanthomonadaceae; g__Lysobacter; s__unclassified_Lysobacter
ASV1324	0	0	0	5	0	0	0	0	0	0	0	0	0	0	0	0	0	0	k__Bacteria; p__Proteobacteria; c__Gammaproteobacteria; o__Salinisphaerales; f__Solimonadaceae; g__Polycyclovorans; s__uncultured_Xanthomonadales_bacterium
ASV1325	0	0	0	30	0	28	29	46	27	0	0	0	0	0	0	0	0	0	k__Bacteria; p__Proteobacteria; c__Gammaproteobacteria; o__Burkholderiales; f__Hydrogenophilaceae; g__Thiobacillus; s__unclassified_Thiobacillus
ASV1326	0	0	0	0	0	0	0	0	85	0	0	0	0	0	0	0	0	0	k__Bacteria; p__Proteobacteria; c__Alphaproteobacteria; o__Rhizobiales; f__Beijerinckiaceae; g__Roseiarcus; s__unclassified_Roseiarcus
ASV1329	29	0	0	0	0	0	0	0	0	28	0	0	0	0	31	0	0	0	k__Bacteria; p__Gemmatimonadota; c__Gemmatimonadetes; o__Gemmatimonadales; f__Gemmatimonadaceae; g__Gemmatimonas; s__unclassified_Gemmatimonas
ASV133	66	66	80	0	0	0	0	0	0	100	99	67	103	112	139	48	23	67	k__Bacteria; p__Methylomirabilota; c__Methylomirabilia; o__Rokubacteriales; f__uncultured_Firmicutes_bacterium; g__uncultured_Firmicutes_bacterium; s__uncultured_Firmicutes_bacterium
ASV1330	0	0	0	0	0	0	0	0	0	0	0	0	48	0	0	0	0	57	k__Bacteria; p__Gemmatimonadota; c__Gemmatimonadetes; o__Gemmatimonadales; f__Gemmatimonadaceae; g__unclassified_Gemmatimonadaceae; s__unclassified_Gemmatimonadaceae
ASV1332	0	0	0	42	0	0	55	0	0	0	0	0	0	0	0	0	0	0	k__Bacteria; p__Gemmatimonadota; c__Gemmatimonadetes; o__Gemmatimonadales; f__Gemmatimonadaceae; g__unclassified_Gemmatimonadaceae; s__unclassified_Gemmatimonadaceae
ASV1333	0	0	0	0	0	0	0	0	0	0	0	0	0	0	0	0	73	182	k__Bacteria; p__Bacteroidota; c__Bacteroidia; o__Chitinophagales; f__Chitinophagaceae; g__Flavisolibacter; s__unclassified_Flavisolibacter
ASV1334	0	0	0	0	0	0	0	0	0	37	0	28	32	0	0	0	11	0	k__Bacteria; p__Proteobacteria; c__Gammaproteobacteria; o__Burkholderiales; f__Nitrosomonadaceae; g__Ellin6067; s__uncultured_proteobacterium
ASV1335	0	0	0	14	0	0	0	0	0	0	13	19	0	12	0	0	0	12	k__Bacteria; p__Acidobacteriota; c__Acidobacteriae; o__Acidobacteriales; f__unclassified_Acidobacteriales; g__unclassified_Acidobacteriales; s__unclassified_Acidobacteriales
ASV1336	0	0	0	48	16	0	36	0	23	0	0	0	0	0	0	0	0	0	k__Bacteria; p__Bacteroidota; c__Bacteroidia; o__Bacteroidales; f__Prevotellaceae; g__Prevotellaceae_Ga6A1_group; s__uncultured_bacterium_34R1
ASV1337	0	0	0	0	0	0	0	151	0	0	0	0	0	0	0	0	0	0	k__Bacteria; p__Bacteroidota; c__Bacteroidia; o__Bacteroidales; f__Prevotellaceae; g__Alloprevotella; s__unclassified_Alloprevotella
ASV1338	0	0	0	0	0	0	0	0	0	81	91	82	0	0	0	0	0	0	k__Bacteria; p__Proteobacteria; c__Gammaproteobacteria; o__Burkholderiales; f__Comamonadaceae; g__Rhizobacter; s__unclassified_Rhizobacter
ASV1339	27	17	23	0	0	0	0	0	0	0	0	0	14	26	0	0	0	0	k__Bacteria; p__Myxococcota; c__Polyangia; o__Polyangiales; f__Sandaracinaceae; g__unclassified_Sandaracinaceae; s__unclassified_Sandaracinaceae
ASV134	83	85	74	0	0	0	0	0	35	85	83	0	72	103	130	25	16	17	k__Bacteria; p__Proteobacteria; c__Gammaproteobacteria; o__Burkholderiales; f__SC_I_84; g__unclassified_SC_I_84; s__unclassified_SC_I_84
ASV1342	0	0	0	62	43	0	18	15	24	0	0	0	0	0	0	0	0	0	k__Bacteria; p__Bacteroidota; c__Bacteroidia; o__Flavobacteriales; f__Weeksellaceae; g__Ornithobacterium; s__Moheibacter_sp.
ASV1344	0	0	0	0	0	0	0	0	0	0	0	0	0	28	0	0	0	0	k__Bacteria; p__Myxococcota; c__Myxococcia; o__Myxococcales; f__Myxococcaceae; g__P3OB_42; s__unclassified_P3OB_42
ASV1346	0	0	0	0	0	0	0	0	0	36	46	0	0	0	55	0	0	0	k__Bacteria; p__Gemmatimonadota; c__Gemmatimonadetes; o__Gemmatimonadales; f__Gemmatimonadaceae; g__unclassified_Gemmatimonadaceae; s__Gemmatimonadetes_bacterium_LX87
ASV1347	0	0	0	0	0	0	0	0	0	0	0	0	0	0	0	52	0	98	k__Bacteria; p__Patescibacteria; c__Saccharimonadia; o__Saccharimonadales; f__Saccharimonadaceae; g__TM7a; s__unclassified_TM7a
ASV1349	53	56	52	0	0	0	0	0	0	0	0	0	0	0	0	56	0	0	k__Bacteria; p__Actinobacteriota; c__Actinobacteria; o__Micromonosporales; f__Micromonosporaceae; g__unclassified_Micromonosporaceae; s__unclassified_Micromonosporaceae
ASV135	140	112	131	35	52	0	0	0	0	160	131	126	39	0	133	54	0	0	k__Bacteria; p__Proteobacteria; c__Alphaproteobacteria; o__Sphingomonadales; f__Sphingomonadaceae; g__Sphingomonas; s__unclassified_Sphingomonas
ASV1350	30	0	0	0	0	0	0	0	0	42	28	46	0	32	0	0	0	0	k__Bacteria; p__Proteobacteria; c__Alphaproteobacteria; o__Elsterales; f__unclassified_Elsterales; g__unclassified_Elsterales; s__unclassified_Elsterales
ASV1351	79	88	84	0	0	0	0	0	0	0	0	0	0	0	0	0	0	0	k__Bacteria; p__Patescibacteria; c__Saccharimonadia; o__Saccharimonadales; f__LWQ8; g__unclassified_LWQ8; s__unclassified_LWQ8
ASV1352	0	21	18	0	0	0	0	0	0	0	0	31	42	27	29	22	0	0	k__Bacteria; p__Acidobacteriota; c__Blastocatellia; o__Pyrinomonadales; f__Pyrinomonadaceae; g__RB41; s__unclassified_RB41
ASV1353	0	16	0	0	0	0	0	0	0	12	13	21	20	18	0	0	0	0	k__Bacteria; p__Acidobacteriota; c__Vicinamibacteria; o__Vicinamibacterales; f__unclassified_Vicinamibacterales; g__unclassified_Vicinamibacterales; s__unclassified_Vicinamibacterales
ASV1354	0	0	0	0	0	0	0	0	0	0	0	0	27	0	0	0	0	0	k__Bacteria; p__Proteobacteria; c__Gammaproteobacteria; o__Burkholderiales; f__Nitrosomonadaceae; g__Ellin6067; s__unclassified_Ellin6067
ASV1355	0	0	0	0	0	0	0	0	0	0	35	0	0	0	0	0	0	0	k__Bacteria; p__Proteobacteria; c__Gammaproteobacteria; o__Burkholderiales; f__TRA3_20; g__unclassified_TRA3_20; s__unclassified_TRA3_20
ASV1356	0	0	0	0	0	0	0	0	0	0	0	0	0	0	129	0	0	0	k__Bacteria; p__Acidobacteriota; c__Acidobacteriae; o__Bryobacterales; f__Bryobacteraceae; g__Bryobacter; s__unclassified_Bryobacter
ASV1357	13	11	15	0	0	0	0	0	0	4	4	3	1	1	4	0	0	17	k__Bacteria; p__Proteobacteria; c__Alphaproteobacteria; o__Rhizobiales; f__Xanthobacteraceae; g__unclassified_Xanthobacteraceae; s__unclassified_Xanthobacteraceae
ASV1358	0	19	0	0	0	0	0	0	0	8	0	15	19	22	28	0	0	0	k__Bacteria; p__Verrucomicrobiota; c__Verrucomicrobiae; o__Chthoniobacterales; f__Chthoniobacteraceae; g__Candidatus_Udaeobacter; s__uncultured_Verrucomicrobia_bacterium
ASV136	61	77	72	0	0	0	0	0	0	80	78	87	43	99	101	65	43	75	k__Bacteria; p__Acidobacteriota; c__Vicinamibacteria; o__Vicinamibacterales; f__unclassified_Vicinamibacterales; g__unclassified_Vicinamibacterales; s__unclassified_Vicinamibacterales
ASV1360	0	0	0	0	0	0	59	52	68	0	0	0	0	0	0	0	0	0	k__Bacteria; p__Proteobacteria; c__Gammaproteobacteria; o__WD260; f__uncultured_eubacterium_WD260; g__uncultured_eubacterium_WD260; s__uncultured_eubacterium_WD260
ASV1361	0	0	0	0	0	0	0	0	0	0	0	0	0	0	0	0	0	47	k__Bacteria; p__Gemmatimonadota; c__Gemmatimonadetes; o__Gemmatimonadales; f__Gemmatimonadaceae; g__Gemmatimonas; s__unclassified_Gemmatimonas
ASV1362	0	0	0	0	0	0	0	0	0	0	0	0	0	26	0	0	0	0	k__Bacteria; p__Acidobacteriota; c__Vicinamibacteria; o__Vicinamibacterales; f__unclassified_Vicinamibacterales; g__unclassified_Vicinamibacterales; s__unclassified_Vicinamibacterales
ASV1363	0	28	0	0	0	0	0	0	0	0	0	0	0	27	0	0	0	20	k__Bacteria; p__Actinobacteriota; c__Acidimicrobiia; o__Microtrichales; f__unclassified_Microtrichales; g__unclassified_Microtrichales; s__unclassified_Microtrichales
ASV1364	0	0	33	0	0	0	0	0	0	15	0	16	0	27	17	17	13	0	k__Bacteria; p__Proteobacteria; c__Gammaproteobacteria; o__Steroidobacterales; f__Woeseiaceae; g__JTB255_marine_benthic_group; s__unclassified_JTB255_marine_benthic_group
ASV1365	0	0	22	0	0	0	0	0	0	0	0	0	0	24	31	0	0	0	k__Bacteria; p__Bacteroidota; c__Bacteroidia; o__Cytophagales; f__Hymenobacteraceae; g__Adhaeribacter; s__uncultured_soil_bacterium
ASV1366	0	0	0	0	0	0	0	0	0	0	0	23	0	0	0	0	0	0	k__Bacteria; p__Proteobacteria; c__Gammaproteobacteria; o__Burkholderiales; f__SC_I_84; g__unclassified_SC_I_84; s__unclassified_SC_I_84
ASV1367	0	0	0	0	0	58	0	0	0	0	0	0	0	0	0	0	0	34	k__Bacteria; p__Proteobacteria; c__Gammaproteobacteria; o__Xanthomonadales; f__Xanthomonadaceae; g__Lysobacter; s__unclassified_Lysobacter
ASV1369	0	0	0	0	0	0	0	0	0	0	0	0	77	0	0	0	0	0	k__Bacteria; p__Acidobacteriota; c__Vicinamibacteria; o__Subgroup_17; f__uncultured_Acidobacteriales_bacterium; g__uncultured_Acidobacteriales_bacterium; s__uncultured_Acidobacteriales_bacterium
ASV137	0	0	0	100	166	161	168	167	198	0	0	0	0	0	0	0	0	0	k__Bacteria; p__Firmicutes; c__Bacilli; o__unclassified_Bacilli; f__unclassified_Bacilli; g__unclassified_Bacilli; s__unclassified_Bacilli
ASV1370	30	19	0	0	0	0	0	0	0	0	27	22	23	0	32	0	0	0	k__Bacteria; p__Gemmatimonadota; c__Gemmatimonadetes; o__Gemmatimonadales; f__Gemmatimonadaceae; g__unclassified_Gemmatimonadaceae; s__unclassified_Gemmatimonadaceae
ASV1371	0	0	0	58	132	0	16	0	0	0	0	0	0	0	0	0	0	0	k__Bacteria; p__Acidobacteriota; c__Blastocatellia; o__Blastocatellales; f__Blastocatellaceae; g__unclassified_Blastocatellaceae; s__unclassified_Blastocatellaceae
ASV1372	0	0	0	0	13	0	0	0	0	72	79	65	0	0	0	0	0	0	k__Bacteria; p__Bacteroidota; c__Bacteroidia; o__Cytophagales; f__Spirosomaceae; g__Dyadobacter; s__unclassified_Dyadobacter
ASV1373	20	1	0	0	0	0	0	0	0	0	17	9	0	38	23	0	0	0	k__Bacteria; p__Proteobacteria; c__Gammaproteobacteria; o__Burkholderiales; f__Nitrosomonadaceae; g__MND1; s__unclassified_MND1
ASV1374	0	0	0	43	0	0	0	56	93	0	0	0	0	0	0	0	0	0	k__Bacteria; p__Proteobacteria; c__Alphaproteobacteria; o__Rhizobiales; f__Xanthobacteraceae; g__unclassified_Xanthobacteraceae; s__uncultured_forest_soil_bacterium
ASV1375	0	0	0	0	66	99	0	0	0	0	0	0	0	0	0	0	0	0	k__Bacteria; p__Bacteroidota; c__Bacteroidia; o__Bacteroidales; f__Rikenellaceae; g__Alistipes; s__Bacteroides_sp._Smarlab_3302398
ASV1376	0	0	0	0	22	62	0	73	0	0	0	0	0	0	0	0	0	0	k__Bacteria; p__Bacteroidota; c__Bacteroidia; o__Bacteroidales; f__Muribaculaceae; g__unclassified_Muribaculaceae; s__unclassified_Muribaculaceae
ASV1377	0	0	0	0	0	0	0	0	0	0	18	0	0	0	0	202	0	0	k__Bacteria; p__Bacteroidota; c__Bacteroidia; o__Cytophagales; f__Microscillaceae; g__unclassified_Microscillaceae; s__uncultured_Flexibacteraceae_bacterium
ASV1378	60	42	7	0	0	0	0	0	0	0	0	0	0	0	0	0	0	0	k__Bacteria; p__Acidobacteriota; c__Blastocatellia; o__Pyrinomonadales; f__Pyrinomonadaceae; g__RB41; s__unclassified_RB41
ASV1379	15	0	27	0	0	0	0	0	0	0	0	0	0	22	11	0	0	0	k__Bacteria; p__Proteobacteria; c__Gammaproteobacteria; o__Burkholderiales; f__Methylophilaceae; g__unclassified_Methylophilaceae; s__unclassified_Methylophilaceae
ASV138	0	0	0	0	0	0	0	0	0	0	0	0	147	117	83	0	138	192	k__Bacteria; p__Acidobacteriota; c__Blastocatellia; o__Pyrinomonadales; f__Pyrinomonadaceae; g__RB41; s__unclassified_RB41
ASV1380	0	0	0	0	0	0	0	0	0	0	0	21	0	0	0	0	0	0	k__Bacteria; p__Acidobacteriota; c__Vicinamibacteria; o__Vicinamibacterales; f__Vicinamibacteraceae; g__unclassified_Vicinamibacteraceae; s__unclassified_Vicinamibacteraceae
ASV1381	0	0	0	0	0	0	0	0	0	0	0	0	26	0	0	0	0	0	k__Bacteria; p__Proteobacteria; c__Gammaproteobacteria; o__Burkholderiales; f__Nitrosomonadaceae; g__Ellin6067; s__unclassified_Ellin6067
ASV1382	0	0	0	0	0	0	0	0	0	0	0	0	42	0	0	0	0	0	k__Bacteria; p__unclassified_Bacteria; c__unclassified_Bacteria; o__unclassified_Bacteria; f__unclassified_Bacteria; g__unclassified_Bacteria; s__unclassified_Bacteria
ASV1384	0	0	0	0	0	0	0	0	0	177	69	0	0	0	0	0	0	0	k__Bacteria; p__Proteobacteria; c__Gammaproteobacteria; o__Burkholderiales; f__Oxalobacteraceae; g__Massilia; s__unclassified_Massilia
ASV1385	9	10	0	0	0	0	0	0	0	0	1	0	39	0	0	0	30	9	k__Bacteria; p__Acidobacteriota; c__Vicinamibacteria; o__Vicinamibacterales; f__unclassified_Vicinamibacterales; g__unclassified_Vicinamibacterales; s__unclassified_Vicinamibacterales
ASV1386	0	53	73	0	0	0	0	0	0	0	0	0	21	41	0	23	0	0	k__Bacteria; p__Acidobacteriota; c__Vicinamibacteria; o__Subgroup_17; f__unclassified_Subgroup_17; g__unclassified_Subgroup_17; s__unclassified_Subgroup_17
ASV1387	0	0	0	0	0	0	0	0	0	0	40	56	0	0	85	0	0	0	k__Bacteria; p__Proteobacteria; c__Gammaproteobacteria; o__Xanthomonadales; f__Xanthomonadaceae; g__Lysobacter; s__uncultured_Xanthomonadaceae_bacterium
ASV1389	0	11	0	0	0	0	0	0	0	0	0	0	7	0	0	0	11	31	k__Bacteria; p__Gemmatimonadota; c__Gemmatimonadetes; o__Gemmatimonadales; f__Gemmatimonadaceae; g__unclassified_Gemmatimonadaceae; s__unclassified_Gemmatimonadaceae
ASV139	34	27	43	0	0	0	0	0	0	78	78	73	91	96	110	0	28	44	k__Bacteria; p__Proteobacteria; c__Gammaproteobacteria; o__Burkholderiales; f__Nitrosomonadaceae; g__mle1_7; s__unclassified_mle1_7
ASV1390	0	0	0	81	0	40	0	0	66	0	0	0	0	0	0	0	0	0	k__Bacteria; p__Firmicutes; c__Bacilli; o__Lactobacillales; f__Streptococcaceae; g__Streptococcus; s__unclassified_Streptococcus
ASV1391	0	0	0	0	0	59	58	0	0	0	0	0	0	0	0	0	0	0	k__Bacteria; p__Nitrospirota; c__Nitrospiria; o__Nitrospirales; f__Nitrospiraceae; g__Nitrospira; s__unclassified_Nitrospira
ASV1392	33	0	33	0	0	0	0	0	0	0	0	0	0	0	58	0	0	30	k__Bacteria; p__Chloroflexi; c__Chloroflexia; o__Chloroflexales; f__Roseiflexaceae; g__unclassified_Roseiflexaceae; s__uncultured_soil_bacterium
ASV1393	7	57	37	0	0	0	0	0	0	51	0	0	0	0	0	0	0	0	k__Bacteria; p__Actinobacteriota; c__Actinobacteria; o__Frankiales; f__Geodermatophilaceae; g__Modestobacter; s__unclassified_Modestobacter
ASV1394	18	0	19	0	11	0	0	0	0	0	0	0	0	27	30	19	0	0	k__Bacteria; p__Chloroflexi; c__unclassified_Chloroflexi; o__unclassified_Chloroflexi; f__unclassified_Chloroflexi; g__unclassified_Chloroflexi; s__unclassified_Chloroflexi
ASV1395	0	0	0	0	0	0	0	0	0	44	34	51	26	0	5	0	0	0	k__Bacteria; p__Acidobacteriota; c__Acidobacteriae; o__Acidobacteriales; f__Acidobacteriaceae__Subgroup_1; g__Granulicella; s__unclassified_Granulicella
ASV1396	11	0	0	0	0	0	0	0	0	0	0	0	12	14	0	0	7	28	k__Bacteria; p__Proteobacteria; c__Alphaproteobacteria; o__unclassified_Alphaproteobacteria; f__unclassified_Alphaproteobacteria; g__unclassified_Alphaproteobacteria; s__unclassified_Alphaproteobacteria
ASV1397	0	0	0	29	87	30	50	0	0	0	0	0	0	0	0	0	0	0	k__Bacteria; p__Proteobacteria; c__Alphaproteobacteria; o__Caulobacterales; f__Parvularculaceae; g__Amphiplicatus; s__unclassified_Amphiplicatus
ASV1398	0	0	0	14	72	0	0	0	0	0	0	0	0	0	0	0	0	0	k__Bacteria; p__Firmicutes; c__Bacilli; o__Mycoplasmatales; f__Mycoplasmataceae; g__Mycoplasma; s__Mycoplasma_sualvi
ASV1399	0	0	0	81	0	0	0	104	0	0	0	0	0	0	0	0	0	0	k__Bacteria; p__Actinobacteriota; c__Actinobacteria; o__Micrococcales; f__Micrococcaceae; g__unclassified_Micrococcaceae; s__unclassified_Micrococcaceae
ASV14	204	231	189	0	0	96	106	83	0	172	167	195	0	146	144	117	134	168	k__Bacteria; p__Proteobacteria; c__Alphaproteobacteria; o__Sphingomonadales; f__Sphingomonadaceae; g__Sphingomonas; s__unclassified_Sphingomonas
ASV140	182	204	167	0	0	0	0	0	0	107	90	87	113	116	137	0	55	105	k__Bacteria; p__Proteobacteria; c__Alphaproteobacteria; o__Sphingomonadales; f__Sphingomonadaceae; g__unclassified_Sphingomonadaceae; s__unclassified_Sphingomonadaceae
ASV1400	0	0	0	0	0	0	0	0	0	68	0	0	55	0	61	0	0	0	k__Bacteria; p__Acidobacteriota; c__Acidobacteriae; o__Subgroup_2; f__uncultured_Acidobacteria_bacterium; g__uncultured_Acidobacteria_bacterium; s__uncultured_Acidobacteria_bacterium
ASV1401	0	0	0	55	22	0	0	0	73	0	0	0	0	0	0	0	0	0	k__Bacteria; p__Bacteroidota; c__Bacteroidia; o__Bacteroidales; f__Muribaculaceae; g__uncultured_Bacteroidales_bacterium; s__uncultured_Bacteroidales_bacterium
ASV1402	0	0	0	0	0	0	58	0	0	0	0	0	0	0	0	0	0	0	k__Bacteria; p__Bacteroidota; c__Bacteroidia; o__Bacteroidales; f__Muribaculaceae; g__unclassified_Muribaculaceae; s__unclassified_Muribaculaceae
ASV1403	0	0	0	0	0	0	0	0	59	0	0	0	0	0	0	0	0	0	k__Bacteria; p__Bacteroidota; c__Bacteroidia; o__Bacteroidales; f__Muribaculaceae; g__unclassified_Muribaculaceae; s__unclassified_Muribaculaceae
ASV1404	0	0	0	0	0	0	0	0	0	0	0	0	0	0	0	82	0	106	k__Bacteria; p__Bacteroidota; c__Bacteroidia; o__Flavobacteriales; f__Flavobacteriaceae; g__Flavobacterium; s__unclassified_Flavobacterium
ASV1405	0	13	0	0	0	0	0	0	0	26	0	0	9	0	45	0	0	0	k__Bacteria; p__Proteobacteria; c__Gammaproteobacteria; o__Xanthomonadales; f__Xanthomonadaceae; g__Lysobacter; s__unclassified_Lysobacter
ASV1406	0	0	0	0	0	0	0	0	0	0	0	0	41	56	0	0	0	64	k__Bacteria; p__Actinobacteriota; c__Actinobacteria; o__Frankiales; f__unclassified_Frankiales; g__unclassified_Frankiales; s__unclassified_Frankiales
ASV1407	0	0	0	0	0	0	0	0	0	0	2	0	0	25	23	0	0	0	k__Bacteria; p__unclassified_Bacteria; c__unclassified_Bacteria; o__unclassified_Bacteria; f__unclassified_Bacteria; g__unclassified_Bacteria; s__unclassified_Bacteria
ASV1408	0	0	0	73	0	0	0	0	46	0	0	0	0	0	0	0	0	0	k__Bacteria; p__Actinobacteriota; c__Actinobacteria; o__Micromonosporales; f__Micromonosporaceae; g__unclassified_Micromonosporaceae; s__unclassified_Micromonosporaceae
ASV1409	0	0	0	47	11	53	0	0	34	0	0	0	0	0	0	0	0	0	k__Bacteria; p__Proteobacteria; c__Alphaproteobacteria; o__Rhizobiales; f__Xanthobacteraceae; g__unclassified_Xanthobacteraceae; s__unclassified_Xanthobacteraceae
ASV141	0	123	0	0	0	0	0	0	0	0	154	0	140	261	155	0	0	77	k__Bacteria; p__Acidobacteriota; c__Vicinamibacteria; o__Subgroup_17; f__uncultured_Acidobacteriales_bacterium; g__uncultured_Acidobacteriales_bacterium; s__uncultured_Acidobacteriales_bacterium
ASV1411	0	0	0	0	0	0	0	0	0	0	0	0	0	0	0	0	102	86	k__Bacteria; p__Proteobacteria; c__Alphaproteobacteria; o__Rhizobiales; f__Rhizobiaceae; g__Aminobacter; s__unclassified_Aminobacter
ASV1412	20	0	0	0	0	0	0	0	0	8	0	10	29	0	14	0	11	22	k__Bacteria; p__Verrucomicrobiota; c__Verrucomicrobiae; o__Pedosphaerales; f__Pedosphaeraceae; g__Ellin516; s__unclassified_Ellin516
ASV1413	0	0	0	0	0	0	0	0	0	0	4	0	0	0	0	109	19	37	k__Bacteria; p__Myxococcota; c__Myxococcia; o__Myxococcales; f__Myxococcaceae; g__P3OB_42; s__uncultured_Archangiaceae_bacterium
ASV1414	0	0	0	0	0	11	25	80	0	0	0	0	0	0	0	0	0	0	k__Bacteria; p__Proteobacteria; c__Gammaproteobacteria; o__Burkholderiales; f__Neisseriaceae; g__Neisseria; s__unclassified_Neisseria
ASV1415	0	0	0	0	0	0	0	0	132	0	0	0	0	0	0	0	0	0	k__Bacteria; p__Firmicutes; c__Bacilli; o__Staphylococcales; f__Staphylococcaceae; g__Staphylococcus; s__unclassified_Staphylococcus
ASV1416	22	0	0	0	0	0	0	0	0	0	0	0	0	0	0	0	0	56	k__Bacteria; p__Gemmatimonadota; c__Gemmatimonadetes; o__Gemmatimonadales; f__Gemmatimonadaceae; g__Gemmatimonas; s__unclassified_Gemmatimonas
ASV1417	35	0	0	0	0	0	0	0	0	0	0	0	0	0	0	147	0	0	k__Bacteria; p__Gemmatimonadota; c__Gemmatimonadetes; o__Gemmatimonadales; f__Gemmatimonadaceae; g__unclassified_Gemmatimonadaceae; s__unclassified_Gemmatimonadaceae
ASV1418	41	34	0	0	0	0	0	0	0	0	0	52	0	0	0	0	0	0	k__Bacteria; p__Proteobacteria; c__Gammaproteobacteria; o__Burkholderiales; f__TRA3_20; g__unclassified_TRA3_20; s__unclassified_TRA3_20
ASV1419	0	29	5	0	0	0	0	0	0	0	0	0	0	0	0	0	0	0	k__Bacteria; p__Actinobacteriota; c__Actinobacteria; o__Micromonosporales; f__Micromonosporaceae; g__unclassified_Micromonosporaceae; s__unclassified_Micromonosporaceae
ASV142	38	24	46	0	0	0	0	0	0	98	98	89	94	95	85	0	0	70	k__Bacteria; p__Methylomirabilota; c__Methylomirabilia; o__Rokubacteriales; f__uncultured_Firmicutes_bacterium; g__uncultured_Firmicutes_bacterium; s__uncultured_Firmicutes_bacterium
ASV1420	0	0	0	0	0	0	0	0	0	0	0	0	0	0	24	0	0	0	k__Bacteria; p__Firmicutes; c__Bacilli; o__Bacillales; f__Bacillaceae; g__Bacillus; s__unclassified_Bacillus
ASV1421	0	0	0	0	0	0	0	0	0	0	0	0	49	0	0	0	0	0	k__Bacteria; p__Acidobacteriota; c__Acidobacteriae; o__Acidobacteriales; f__unclassified_Acidobacteriales; g__unclassified_Acidobacteriales; s__unclassified_Acidobacteriales
ASV1422	0	0	0	0	0	0	0	0	0	0	0	0	0	0	0	0	43	53	k__Bacteria; p__Bacteroidota; c__Bacteroidia; o__Chitinophagales; f__Chitinophagaceae; g__unclassified_Chitinophagaceae; s__unclassified_Chitinophagaceae
ASV1423	26	0	0	0	0	0	0	0	0	0	0	26	23	0	0	0	0	0	k__Bacteria; p__Myxococcota; c__Polyangia; o__Haliangiales; f__Haliangiaceae; g__Haliangium; s__unclassified_Haliangium
ASV1424	8	2	1	0	0	0	0	0	0	16	0	0	2	0	0	0	0	31	k__Bacteria; p__Actinobacteriota; c__Thermoleophilia; o__Gaiellales; f__unclassified_Gaiellales; g__unclassified_Gaiellales; s__unclassified_Gaiellales
ASV1425	0	0	38	0	0	0	0	0	0	0	0	0	0	96	0	0	0	0	k__Bacteria; p__Bacteroidota; c__Bacteroidia; o__Chitinophagales; f__Chitinophagaceae; g__unclassified_Chitinophagaceae; s__unclassified_Chitinophagaceae
ASV1428	0	0	0	0	0	0	55	0	47	0	0	0	0	0	0	0	0	0	k__Bacteria; p__Bacteroidota; c__Bacteroidia; o__Bacteroidales; f__Rikenellaceae; g__Alistipes; s__unclassified_Alistipes
ASV1429	0	0	0	0	0	0	0	0	0	43	54	49	0	0	0	0	0	0	k__Bacteria; p__Proteobacteria; c__Gammaproteobacteria; o__Pseudomonadales; f__Cellvibrionaceae; g__Cellvibrio; s__unclassified_Cellvibrio
ASV143	0	0	26	0	0	0	0	29	39	66	0	66	0	0	0	215	147	344	k__Bacteria; p__Proteobacteria; c__Gammaproteobacteria; o__Burkholderiales; f__Comamonadaceae; g__Ramlibacter; s__unclassified_Ramlibacter
ASV1431	36	0	0	0	0	0	0	0	0	0	0	0	0	18	21	0	0	0	k__Bacteria; p__Actinobacteriota; c__Acidimicrobiia; o__Microtrichales; f__Iamiaceae; g__Iamia; s__unclassified_Iamia
ASV1432	31	36	26	0	0	0	0	0	0	0	0	0	21	0	0	0	0	0	k__Bacteria; p__Actinobacteriota; c__Thermoleophilia; o__Gaiellales; f__unclassified_Gaiellales; g__unclassified_Gaiellales; s__unclassified_Gaiellales
ASV1433	18	0	0	0	0	0	0	0	0	0	0	0	29	0	26	0	0	22	k__Bacteria; p__Acidobacteriota; c__Holophagae; o__Subgroup_7; f__uncultured_Acidobacteria_bacterium; g__uncultured_Acidobacteria_bacterium; s__uncultured_Acidobacteria_bacterium
ASV1434	0	0	0	0	0	0	0	0	0	32	0	41	0	0	0	0	0	0	k__Bacteria; p__Chloroflexi; c__Chloroflexia; o__Chloroflexales; f__Roseiflexaceae; g__unclassified_Roseiflexaceae; s__unclassified_Roseiflexaceae
ASV1435	0	0	0	0	4	50	40	45	0	0	0	0	0	0	0	0	0	0	k__Bacteria; p__Proteobacteria; c__Alphaproteobacteria; o__Rickettsiales; f__Mitochondria; g__unclassified_Mitochondria; s__unclassified_Mitochondria
ASV1436	0	0	0	0	0	0	0	0	0	0	0	0	0	0	0	0	59	0	k__Bacteria; p__Proteobacteria; c__Gammaproteobacteria; o__Burkholderiales; f__Comamonadaceae; g__Delftia; s__unclassified_Delftia
ASV1437	0	0	0	0	0	0	0	0	0	48	65	65	0	0	0	0	0	0	k__Bacteria; p__Proteobacteria; c__Gammaproteobacteria; o__Burkholderiales; f__Oxalobacteraceae; g__Massilia; s__unclassified_Massilia
ASV1438	0	0	0	0	0	0	0	0	0	0	0	0	0	0	0	234	0	0	k__Bacteria; p__Patescibacteria; c__Saccharimonadia; o__Saccharimonadales; f__LWQ8; g__unclassified_LWQ8; s__unclassified_LWQ8
ASV1439	30	26	28	0	0	0	0	115	0	0	0	0	0	0	0	0	0	0	k__Bacteria; p__Proteobacteria; c__Gammaproteobacteria; o__Enterobacterales; f__Enterobacteriaceae; g__unclassified_Enterobacteriaceae; s__unclassified_Enterobacteriaceae
ASV144	56	52	41	0	0	0	0	0	0	151	165	163	149	97	118	32	53	68	k__Bacteria; p__Methylomirabilota; c__Methylomirabilia; o__Rokubacteriales; f__unclassified_Rokubacteriales; g__unclassified_Rokubacteriales; s__unclassified_Rokubacteriales
ASV1440	0	0	0	0	0	0	0	0	0	0	0	0	7	14	21	45	0	0	k__Bacteria; p__Gemmatimonadota; c__Gemmatimonadetes; o__Gemmatimonadales; f__Gemmatimonadaceae; g__Gemmatimonas; s__unclassified_Gemmatimonas
ASV1441	0	0	0	0	0	0	22	33	32	0	0	0	0	0	0	0	0	0	k__Bacteria; p__Bacteroidota; c__Bacteroidia; o__Bacteroidales; f__Bacteroidaceae; g__Bacteroides; s__unclassified_Bacteroides
ASV1443	6	0	0	48	0	42	0	56	0	0	0	0	0	0	0	0	0	0	k__Bacteria; p__Firmicutes; c__Clostridia; o__Clostridiales; f__Clostridiaceae; g__Clostridium_sensu_stricto_1; s__unclassified_Clostridium_sensu_stricto_1
ASV1444	0	0	0	47	0	0	41	33	46	0	0	0	0	0	0	0	0	0	k__Bacteria; p__Proteobacteria; c__Gammaproteobacteria; o__Pseudomonadales; f__Pseudomonadaceae; g__Pseudomonas; s__unclassified_Pseudomonas
ASV1445	0	0	0	0	9	0	0	0	0	0	0	0	0	0	0	0	0	0	k__Bacteria; p__Methylomirabilota; c__Methylomirabilia; o__Rokubacteriales; f__unclassified_Rokubacteriales; g__unclassified_Rokubacteriales; s__unclassified_Rokubacteriales
ASV1446	0	0	0	0	0	0	0	53	179	0	0	0	0	0	0	0	0	0	k__Bacteria; p__Actinobacteriota; c__Actinobacteria; o__Micrococcales; f__Micrococcaceae; g__Rothia; s__Rothia_mucilaginosa
ASV1447	0	0	0	0	0	0	0	0	0	0	0	0	0	0	0	138	94	0	k__Bacteria; p__Bacteroidota; c__Bacteroidia; o__Sphingobacteriales; f__Sphingobacteriaceae; g__Pedobacter; s__unclassified_Pedobacter
ASV1448	0	0	0	0	0	0	0	0	0	0	0	0	0	0	0	0	27	0	k__Bacteria; p__Acidobacteriota; c__Thermoanaerobaculia; o__Thermoanaerobaculales; f__Thermoanaerobaculaceae; g__Subgroup_10; s__unclassified_Subgroup_10
ASV1449	0	0	0	0	0	0	0	0	0	46	37	0	0	0	0	0	0	0	k__Bacteria; p__Bacteroidota; c__Bacteroidia; o__Chitinophagales; f__Chitinophagaceae; g__Flavisolibacter; s__unclassified_Flavisolibacter
ASV145	28	53	46	0	0	0	0	0	0	68	104	62	88	42	86	0	40	53	k__Bacteria; p__Gemmatimonadota; c__Gemmatimonadetes; o__Gemmatimonadales; f__Gemmatimonadaceae; g__unclassified_Gemmatimonadaceae; s__Acidobacteria_bacterium_13_2_20CM_56_17
ASV1450	0	0	0	0	0	0	0	0	0	0	0	0	0	50	0	0	0	0	k__Bacteria; p__Proteobacteria; c__Alphaproteobacteria; o__Rhizobiales; f__Xanthobacteraceae; g__unclassified_Xanthobacteraceae; s__unclassified_Xanthobacteraceae
ASV1451	0	0	0	52	0	33	0	0	49	0	0	0	0	0	0	0	0	0	k__Bacteria; p__Proteobacteria; c__Alphaproteobacteria; o__Rhodobacterales; f__Rhodobacteraceae; g__Paracoccus; s__unclassified_Paracoccus
ASV1453	0	0	0	0	0	0	0	0	0	0	0	0	0	0	0	156	74	0	k__Bacteria; p__Bacteroidota; c__Bacteroidia; o__Cytophagales; f__Spirosomaceae; g__Dyadobacter; s__unclassified_Dyadobacter
ASV1454	20	13	19	0	0	0	0	0	0	0	0	0	15	43	0	10	27	0	k__Bacteria; p__unclassified_Bacteria; c__unclassified_Bacteria; o__unclassified_Bacteria; f__unclassified_Bacteria; g__unclassified_Bacteria; s__unclassified_Bacteria
ASV1455	0	0	10	0	0	0	0	0	0	0	0	29	0	13	20	0	0	0	k__Bacteria; p__Proteobacteria; c__Alphaproteobacteria; o__Rhizobiales; f__Labraceae; g__Labrys; s__unclassified_Labrys
ASV1456	0	0	0	0	0	0	0	0	0	0	0	0	19	15	29	0	0	16	k__Bacteria; p__Chloroflexi; c__Chloroflexia; o__Chloroflexales; f__Roseiflexaceae; g__unclassified_Roseiflexaceae; s__unclassified_Roseiflexaceae
ASV1457	0	0	0	0	0	0	46	61	0	0	0	0	0	0	0	0	0	0	k__Bacteria; p__Proteobacteria; c__Alphaproteobacteria; o__Rhizobiales; f__Xanthobacteraceae; g__Xanthobacter; s__unclassified_Xanthobacter
ASV1458	0	0	22	0	0	0	0	0	0	7	24	0	0	5	0	35	11	0	k__Bacteria; p__Actinobacteriota; c__Thermoleophilia; o__Gaiellales; f__Gaiellaceae; g__Gaiella; s__unclassified_Gaiella
ASV1459	0	0	0	0	84	0	0	36	0	0	0	0	0	0	0	0	0	0	k__Bacteria; p__Firmicutes; c__Clostridia; o__Oscillospirales; f__[Eubacterium]_coprostanoligenes_group; g__unclassified_[Eubacterium]_coprostanoligenes_group; s__unclassified_[Eubacterium]_coprostanoligenes_group
ASV146	90	85	77	0	0	0	0	0	0	96	104	111	57	104	114	47	57	72	k__Bacteria; p__Gemmatimonadota; c__Gemmatimonadetes; o__Gemmatimonadales; f__Gemmatimonadaceae; g__unclassified_Gemmatimonadaceae; s__Gemmatimonadetes_bacterium_LX87
ASV1460	0	0	0	0	43	59	44	0	0	0	0	0	0	0	0	0	0	0	k__Bacteria; p__Bacteroidota; c__Bacteroidia; o__Bacteroidales; f__Rikenellaceae; g__Alistipes; s__unclassified_Alistipes
ASV1461	0	0	0	0	0	0	55	0	0	0	0	0	0	0	0	0	0	0	k__Bacteria; p__Proteobacteria; c__Alphaproteobacteria; o__Sphingomonadales; f__Sphingomonadaceae; g__unclassified_Sphingomonadaceae; s__unclassified_Sphingomonadaceae
ASV1463	0	39	0	0	0	0	0	0	0	0	0	0	0	0	0	0	0	0	k__Bacteria; p__Methylomirabilota; c__Methylomirabilia; o__Rokubacteriales; f__WX65; g__bacterium_WX65; s__unclassified_bacterium_WX65
ASV1464	0	0	0	0	30	64	0	0	0	0	0	0	0	0	0	0	0	0	k__Bacteria; p__Bacteroidota; c__Bacteroidia; o__Bacteroidales; f__Prevotellaceae; g__Alloprevotella; s__unclassified_Alloprevotella
ASV1465	0	0	0	0	0	0	0	39	0	0	0	0	0	0	0	0	0	0	k__Bacteria; p__Bacteroidota; c__Bacteroidia; o__Bacteroidales; f__Prevotellaceae; g__Prevotellaceae_UCG_001; s__unclassified_Prevotellaceae_UCG_001
ASV1467	0	0	0	0	0	0	0	0	0	33	27	30	0	0	0	0	0	94	k__Bacteria; p__Proteobacteria; c__Alphaproteobacteria; o__Sphingomonadales; f__Sphingomonadaceae; g__Sphingomonas; s__unclassified_Sphingomonas
ASV1469	0	21	32	0	0	0	0	0	0	0	0	0	0	0	18	0	0	0	k__Bacteria; p__Myxococcota; c__Polyangia; o__Haliangiales; f__Haliangiaceae; g__Haliangium; s__unclassified_Haliangium
ASV147	0	0	0	64	94	153	90	166	382	0	0	0	0	0	1	0	0	0	k__Bacteria; p__Firmicutes; c__Bacilli; o__Lactobacillales; f__Streptococcaceae; g__Streptococcus; s__unclassified_Streptococcus
ASV1470	0	0	9	0	0	0	0	0	0	0	0	0	32	0	0	0	0	14	k__Bacteria; p__Gemmatimonadota; c__Gemmatimonadetes; o__Gemmatimonadales; f__Gemmatimonadaceae; g__unclassified_Gemmatimonadaceae; s__unclassified_Gemmatimonadaceae
ASV1471	0	0	0	0	0	31	54	0	0	0	0	0	0	0	0	0	0	0	k__Bacteria; p__Chloroflexi; c__unclassified_Chloroflexi; o__unclassified_Chloroflexi; f__unclassified_Chloroflexi; g__unclassified_Chloroflexi; s__unclassified_Chloroflexi
ASV1472	0	0	0	0	0	0	0	0	0	0	15	0	0	47	48	22	0	11	k__Bacteria; p__Chloroflexi; c__unclassified_Chloroflexi; o__unclassified_Chloroflexi; f__unclassified_Chloroflexi; g__unclassified_Chloroflexi; s__unclassified_Chloroflexi
ASV1473	0	0	0	0	0	0	0	0	49	0	0	0	0	38	34	0	0	0	k__Bacteria; p__Proteobacteria; c__Alphaproteobacteria; o__Sphingomonadales; f__Sphingomonadaceae; g__unclassified_Sphingomonadaceae; s__unclassified_Sphingomonadaceae
ASV1474	0	0	0	0	0	0	0	0	0	13	0	0	0	20	0	0	0	11	k__Bacteria; p__Proteobacteria; c__Gammaproteobacteria; o__Steroidobacterales; f__Steroidobacteraceae; g__unclassified_Steroidobacteraceae; s__unclassified_Steroidobacteraceae
ASV1475	0	0	0	0	0	0	0	0	0	0	0	0	0	0	0	0	160	0	k__Bacteria; p__Actinobacteriota; c__Actinobacteria; o__Streptosporangiales; f__Streptosporangiaceae; g__Streptosporangium; s__unclassified_Streptosporangium
ASV1476	0	0	0	0	0	0	0	28	0	0	0	0	0	0	0	0	0	0	k__Bacteria; p__Firmicutes; c__Clostridia; o__Oscillospirales; f__Oscillospiraceae; g__unclassified_Oscillospiraceae; s__unclassified_Oscillospiraceae
ASV1477	0	0	0	0	0	0	0	0	45	0	0	0	0	0	0	0	0	0	k__Bacteria; p__Proteobacteria; c__Alphaproteobacteria; o__Sphingomonadales; f__Sphingomonadaceae; g__Sphingomonas; s__unclassified_Sphingomonas
ASV148	0	0	0	79	240	171	161	0	0	0	0	0	0	0	0	0	0	0	k__Bacteria; p__Cyanobacteria; c__Cyanobacteriia; o__Cyanobacteriales; f__unclassified_Cyanobacteriales; g__unclassified_Cyanobacteriales; s__unclassified_Cyanobacteriales
ASV1480	0	0	0	0	0	0	0	0	0	0	0	0	0	0	0	224	0	0	k__Bacteria; p__Proteobacteria; c__Gammaproteobacteria; o__Burkholderiales; f__Comamonadaceae; g__Curvibacter; s__unclassified_Curvibacter
ASV1481	0	40	0	0	0	0	0	0	0	0	0	0	0	61	71	0	0	0	k__Bacteria; p__Proteobacteria; c__Alphaproteobacteria; o__Rhizobiales; f__Xanthobacteraceae; g__unclassified_Xanthobacteraceae; s__unclassified_Xanthobacteraceae
ASV1482	0	0	14	0	0	0	51	0	0	17	14	7	0	0	23	0	0	0	k__Bacteria; p__Gemmatimonadota; c__Gemmatimonadetes; o__Gemmatimonadales; f__Gemmatimonadaceae; g__unclassified_Gemmatimonadaceae; s__unclassified_Gemmatimonadaceae
ASV1484	0	0	0	0	26	0	0	25	0	0	0	0	0	0	0	0	0	0	k__Bacteria; p__Bacteroidota; c__Bacteroidia; o__Bacteroidales; f__Muribaculaceae; g__unclassified_Muribaculaceae; s__unclassified_Muribaculaceae
ASV1485	0	0	0	0	0	50	0	0	0	0	0	0	0	0	0	0	87	0	k__Bacteria; p__Proteobacteria; c__Alphaproteobacteria; o__Sphingomonadales; f__Sphingomonadaceae; g__Sphingomonas; s__unclassified_Sphingomonas
ASV1486	0	0	0	0	0	0	0	0	0	0	0	0	0	0	0	0	0	223	k__Bacteria; p__Myxococcota; c__Myxococcia; o__Myxococcales; f__Myxococcaceae; g__Myxococcus; s__unclassified_Myxococcus
ASV1487	29	0	0	0	0	0	0	0	0	0	43	35	41	0	27	0	0	20	k__Bacteria; p__Gemmatimonadota; c__Gemmatimonadetes; o__Gemmatimonadales; f__Gemmatimonadaceae; g__unclassified_Gemmatimonadaceae; s__Acidobacteria_bacterium_13_2_20CM_56_17
ASV1488	32	53	0	0	0	0	0	0	0	0	0	0	0	0	0	38	0	0	k__Bacteria; p__Gemmatimonadota; c__Gemmatimonadetes; o__Gemmatimonadales; f__Gemmatimonadaceae; g__unclassified_Gemmatimonadaceae; s__unclassified_Gemmatimonadaceae
ASV1489	73	72	77	0	0	0	0	0	0	0	0	0	0	0	0	0	0	0	k__Bacteria; p__Firmicutes; c__Bacilli; o__Brevibacillales; f__Brevibacillaceae; g__Brevibacillus; s__Brevibacillus_levickii
ASV149	74	49	72	0	0	0	0	0	0	23	29	0	118	64	18	0	56	92	k__Bacteria; p__Gemmatimonadota; c__Gemmatimonadetes; o__Gemmatimonadales; f__Gemmatimonadaceae; g__unclassified_Gemmatimonadaceae; s__Acidobacteria_bacterium_13_2_20CM_56_17
ASV1490	0	49	49	0	0	0	0	0	0	0	0	0	0	0	0	16	0	0	k__Bacteria; p__Bacteroidota; c__Bacteroidia; o__Sphingobacteriales; f__Sphingobacteriaceae; g__Olivibacter; s__Sphingobacterium_sp._21
ASV1491	0	21	0	0	0	0	0	0	0	0	0	0	47	0	0	0	0	0	k__Bacteria; p__Gemmatimonadota; c__Gemmatimonadetes; o__Gemmatimonadales; f__Gemmatimonadaceae; g__unclassified_Gemmatimonadaceae; s__unclassified_Gemmatimonadaceae
ASV1492	0	0	0	0	0	53	0	61	0	0	0	0	0	0	0	0	0	0	k__Bacteria; p__Fusobacteriota; c__Fusobacteriia; o__Fusobacteriales; f__Fusobacteriaceae; g__Fusobacterium; s__Fusobacterium_mortiferum
ASV1495	0	0	0	0	0	0	0	0	0	0	34	80	27	0	81	0	0	0	k__Bacteria; p__Proteobacteria; c__Alphaproteobacteria; o__Sphingomonadales; f__Sphingomonadaceae; g__Sphingomonas; s__unclassified_Sphingomonas
ASV1496	0	0	5	0	0	0	0	12	0	0	0	9	0	0	0	34	65	29	k__Bacteria; p__Proteobacteria; c__Gammaproteobacteria; o__Xanthomonadales; f__Xanthomonadaceae; g__Arenimonas; s__unclassified_Arenimonas
ASV1497	0	0	0	0	0	0	0	0	0	36	41	30	0	15	34	0	0	16	k__Bacteria; p__Proteobacteria; c__Gammaproteobacteria; o__Burkholderiales; f__Nitrosomonadaceae; g__Ellin6067; s__unclassified_Ellin6067
ASV1498	0	0	0	22	9	0	0	41	63	0	0	0	0	0	0	0	0	0	Unassigned; Unassigned; Unassigned; Unassigned; Unassigned; Unassigned; Unassigned
ASV1499	0	0	0	0	54	47	45	75	0	0	0	0	0	0	0	0	0	0	k__Bacteria; p__Firmicutes; c__Bacilli; o__Bacillales; f__Bacillaceae; g__Bacillus; s__unclassified_Bacillus
ASV15	188	172	188	0	77	147	205	0	98	415	405	335	56	107	108	189	322	283	k__Bacteria; p__Actinobacteriota; c__Actinobacteria; o__Micrococcales; f__Micrococcaceae; g__unclassified_Micrococcaceae; s__unclassified_Micrococcaceae
ASV150	98	104	97	0	0	0	0	0	0	49	46	45	59	138	99	45	47	69	k__Bacteria; p__unclassified_Bacteria; c__unclassified_Bacteria; o__unclassified_Bacteria; f__unclassified_Bacteria; g__unclassified_Bacteria; s__unclassified_Bacteria
ASV1500	15	16	0	0	0	0	0	0	0	25	15	17	0	18	19	0	0	0	k__Bacteria; p__Chloroflexi; c__Anaerolineae; o__SBR1031; f__uncultured_Gemmatimonadetes_bacterium; g__uncultured_Gemmatimonadetes_bacterium; s__uncultured_Gemmatimonadetes_bacterium
ASV1501	15	20	0	0	0	0	0	0	0	0	37	22	37	45	0	0	0	0	k__Bacteria; p__Proteobacteria; c__Gammaproteobacteria; o__Pseudomonadales; f__KI89A_clade; g__unclassified_KI89A_clade; s__unclassified_KI89A_clade
ASV1502	0	27	0	0	0	0	0	0	0	11	0	0	0	0	0	13	20	0	k__Bacteria; p__Gemmatimonadota; c__Gemmatimonadetes; o__Gemmatimonadales; f__Gemmatimonadaceae; g__unclassified_Gemmatimonadaceae; s__uncultured_actinobacterium
ASV1503	0	0	0	0	0	0	0	0	0	0	0	0	95	56	0	0	0	0	k__Bacteria; p__Proteobacteria; c__Alphaproteobacteria; o__Elsterales; f__unclassified_Elsterales; g__unclassified_Elsterales; s__unclassified_Elsterales
ASV1504	0	0	0	78	0	0	0	0	0	0	0	0	0	0	0	0	0	0	k__Bacteria; p__Proteobacteria; c__Alphaproteobacteria; o__Reyranellales; f__Reyranellaceae; g__Reyranella; s__unclassified_Reyranella
ASV1505	0	0	0	0	0	0	0	0	0	35	24	0	0	0	70	0	0	0	k__Bacteria; p__Proteobacteria; c__Alphaproteobacteria; o__Rhizobiales; f__Rhizobiaceae; g__Ensifer; s__unclassified_Ensifer
ASV1506	47	0	0	0	0	0	0	0	0	0	0	27	0	0	0	0	4	0	k__Bacteria; p__Proteobacteria; c__Gammaproteobacteria; o__Xanthomonadales; f__Xanthomonadaceae; g__Lysobacter; s__unclassified_Lysobacter
ASV1507	0	0	6	0	0	0	21	0	0	0	0	0	0	14	0	0	0	0	k__Bacteria; p__Bacteroidota; c__Bacteroidia; o__Flavobacteriales; f__Flavobacteriaceae; g__Flavobacterium; s__unclassified_Flavobacterium
ASV1508	0	0	3	0	0	0	0	0	0	2	2	1	0	1	0	43	20	28	k__Bacteria; p__Gemmatimonadota; c__Gemmatimonadetes; o__Gemmatimonadales; f__Gemmatimonadaceae; g__unclassified_Gemmatimonadaceae; s__unclassified_Gemmatimonadaceae
ASV151	61	66	48	0	0	0	0	0	0	62	67	64	72	81	70	62	29	31	k__Bacteria; p__Acidobacteriota; c__Holophagae; o__Subgroup_7; f__uncultured_Desulfovirga_sp.; g__uncultured_Desulfovirga_sp.; s__uncultured_Desulfovirga_sp.
ASV1510	0	0	0	33	53	0	0	0	0	0	0	0	0	0	0	0	0	0	k__Bacteria; p__Proteobacteria; c__Gammaproteobacteria; o__Burkholderiales; f__Methylophilaceae; g__Candidatus_Methylopumilus; s__unclassified_Candidatus_Methylopumilus
ASV1511	0	0	0	0	0	0	8	40	64	0	0	0	0	0	0	0	0	0	k__Bacteria; p__Firmicutes; c__Bacilli; o__Lactobacillales; f__Lactobacillaceae; g__Ligilactobacillus; s__unclassified_Ligilactobacillus
ASV1513	22	0	0	0	0	0	0	24	82	0	0	0	0	0	0	0	0	0	k__Bacteria; p__Actinobacteriota; c__Acidimicrobiia; o__Microtrichales; f__unclassified_Microtrichales; g__unclassified_Microtrichales; s__unclassified_Microtrichales
ASV1514	74	0	0	0	0	0	0	0	0	25	28	0	0	0	0	0	0	0	k__Bacteria; p__Gemmatimonadota; c__Gemmatimonadetes; o__Gemmatimonadales; f__Gemmatimonadaceae; g__unclassified_Gemmatimonadaceae; s__uncultured_proteobacterium
ASV1515	0	37	37	0	0	0	0	0	0	33	26	0	0	32	0	0	0	0	k__Bacteria; p__Acidobacteriota; c__Vicinamibacteria; o__Vicinamibacterales; f__unclassified_Vicinamibacterales; g__unclassified_Vicinamibacterales; s__unclassified_Vicinamibacterales
ASV1516	0	0	0	0	0	0	0	0	0	19	21	49	33	0	15	0	0	0	k__Bacteria; p__Proteobacteria; c__Gammaproteobacteria; o__Xanthomonadales; f__Rhodanobacteraceae; g__Rhodanobacter; s__uncultured_Xanthomonadaceae_bacterium
ASV1517	0	0	0	85	0	79	0	0	0	0	0	0	0	0	0	0	0	0	k__Bacteria; p__Firmicutes; c__Clostridia; o__Lachnospirales; f__Lachnospiraceae; g__Lachnospiraceae_NK4A136_group; s__unclassified_Lachnospiraceae_NK4A136_group
ASV1518	0	0	0	0	0	0	0	61	0	0	0	0	0	0	0	0	0	0	k__Bacteria; p__Proteobacteria; c__Gammaproteobacteria; o__Burkholderiales; f__Comamonadaceae; g__unclassified_Comamonadaceae; s__unclassified_Comamonadaceae
ASV1519	0	0	0	0	0	0	0	0	0	26	25	40	0	0	0	19	0	38	k__Bacteria; p__Myxococcota; c__Polyangia; o__Haliangiales; f__Haliangiaceae; g__Haliangium; s__unclassified_Haliangium
ASV152	78	85	108	0	0	0	0	0	0	153	107	115	0	25	125	54	90	63	k__Bacteria; p__Methylomirabilota; c__Methylomirabilia; o__Rokubacteriales; f__uncultured_Firmicutes_bacterium; g__uncultured_Firmicutes_bacterium; s__uncultured_Firmicutes_bacterium
ASV1520	0	0	0	0	0	0	0	0	0	1	1	5	0	0	0	1	1	1	k__Bacteria; p__Bacteroidota; c__Bacteroidia; o__Sphingobacteriales; f__Sphingobacteriaceae; g__Pedobacter; s__unclassified_Pedobacter
ASV1522	0	14	0	0	0	0	0	0	0	45	30	39	0	0	49	40	0	0	k__Bacteria; p__Methylomirabilota; c__Methylomirabilia; o__Rokubacteriales; f__uncultured_Firmicutes_bacterium; g__uncultured_Firmicutes_bacterium; s__uncultured_Firmicutes_bacterium
ASV1523	0	0	0	63	0	0	94	0	0	0	0	0	0	0	0	0	0	0	k__Bacteria; p__Bacteroidota; c__Bacteroidia; o__Bacteroidales; f__Bacteroidaceae; g__Bacteroides; s__Phocaeicola_vulgatus
ASV1524	0	0	0	0	0	0	149	0	0	0	0	0	0	0	0	0	0	0	k__Bacteria; p__Firmicutes; c__Bacilli; o__Lactobacillales; f__Lactobacillaceae; g__Lactobacillus; s__Lactobacillus_iners
ASV1525	0	0	0	0	0	0	0	0	58	0	0	0	0	0	0	0	0	0	k__Bacteria; p__Bacteroidota; c__Bacteroidia; o__Bacteroidales; f__Muribaculaceae; g__unclassified_Muribaculaceae; s__unclassified_Muribaculaceae
ASV1527	0	0	0	49	0	0	29	13	0	0	0	0	0	0	0	0	0	0	k__Bacteria; p__Proteobacteria; c__Gammaproteobacteria; o__Burkholderiales; f__TRA3_20; g__unclassified_TRA3_20; s__unclassified_TRA3_20
ASV1528	0	0	0	0	0	53	0	16	0	0	0	0	0	0	0	0	0	0	k__Bacteria; p__Firmicutes; c__Clostridia; o__Lachnospirales; f__Lachnospiraceae; g__unclassified_Lachnospiraceae; s__unclassified_Lachnospiraceae
ASV1529	0	0	0	0	0	108	0	108	0	0	0	0	0	0	0	0	0	0	k__Bacteria; p__Bacteroidota; c__Bacteroidia; o__Bacteroidales; f__Muribaculaceae; g__unclassified_Muribaculaceae; s__unclassified_Muribaculaceae
ASV153	17	15	39	0	0	0	0	0	0	0	0	0	0	0	0	0	0	99	k__Bacteria; p__Gemmatimonadota; c__Gemmatimonadetes; o__Gemmatimonadales; f__Gemmatimonadaceae; g__unclassified_Gemmatimonadaceae; s__unclassified_Gemmatimonadaceae
ASV1531	0	0	0	0	0	0	0	0	0	74	52	0	0	0	90	0	0	0	k__Bacteria; p__Proteobacteria; c__Alphaproteobacteria; o__Elsterales; f__unclassified_Elsterales; g__unclassified_Elsterales; s__unclassified_Elsterales
ASV1532	0	0	0	0	0	0	0	0	0	17	13	23	0	0	0	57	106	0	k__Bacteria; p__Proteobacteria; c__Alphaproteobacteria; o__Rhizobiales; f__Beijerinckiaceae; g__Bosea; s__unclassified_Bosea
ASV1533	0	0	0	0	0	0	0	0	0	0	64	152	0	0	0	0	0	0	k__Bacteria; p__Proteobacteria; c__Gammaproteobacteria; o__Xanthomonadales; f__Xanthomonadaceae; g__Luteimonas; s__unclassified_Luteimonas
ASV1534	0	0	0	0	0	0	0	0	0	0	0	0	0	0	0	0	97	0	k__Bacteria; p__Proteobacteria; c__Gammaproteobacteria; o__Xanthomonadales; f__Xanthomonadaceae; g__Luteimonas; s__unclassified_Luteimonas
ASV1535	0	26	24	0	0	0	0	0	0	0	12	0	0	13	0	0	0	20	k__Bacteria; p__Chloroflexi; c__unclassified_Chloroflexi; o__unclassified_Chloroflexi; f__unclassified_Chloroflexi; g__unclassified_Chloroflexi; s__unclassified_Chloroflexi
ASV1536	0	0	0	0	0	0	0	0	0	0	0	0	49	0	0	0	0	0	k__Bacteria; p__Acidobacteriota; c__Acidobacteriae; o__Solibacterales; f__Solibacteraceae; g__Candidatus_Solibacter; s__unclassified_Candidatus_Solibacter
ASV1537	0	0	0	0	0	0	0	0	0	0	13	0	57	0	0	0	0	0	k__Bacteria; p__Acidobacteriota; c__Vicinamibacteria; o__Vicinamibacterales; f__unclassified_Vicinamibacterales; g__unclassified_Vicinamibacterales; s__unclassified_Vicinamibacterales
ASV1538	0	0	0	0	0	16	0	0	11	0	0	0	0	0	0	0	0	0	k__Bacteria; p__Bacteroidota; c__Bacteroidia; o__Bacteroidales; f__Rikenellaceae; g__Rikenellaceae_RC9_gut_group; s__unclassified_Rikenellaceae_RC9_gut_group
ASV154	0	0	0	0	0	0	0	0	0	128	125	108	0	81	47	186	105	226	k__Bacteria; p__Proteobacteria; c__Gammaproteobacteria; o__Burkholderiales; f__Comamonadaceae; g__Polaromonas; s__unclassified_Polaromonas
ASV1540	0	0	0	0	0	0	0	0	0	0	0	0	0	0	0	88	83	0	k__Bacteria; p__Proteobacteria; c__Alphaproteobacteria; o__Sphingomonadales; f__Sphingomonadaceae; g__Sphingopyxis; s__unclassified_Sphingopyxis
ASV1541	0	0	8	0	35	0	0	0	27	20	23	13	14	9	0	0	0	0	k__Bacteria; p__Acidobacteriota; c__Acidobacteriae; o__Acidobacteriales; f__Acidobacteriaceae__Subgroup_1; g__Edaphobacter; s__unclassified_Edaphobacter
ASV1542	0	0	0	0	0	0	0	0	0	11	22	0	19	0	0	0	0	0	k__Bacteria; p__Proteobacteria; c__Gammaproteobacteria; o__Burkholderiales; f__Burkholderiaceae; g__Burkholderia_Caballeronia_Paraburkholderia; s__unclassified_Burkholderia_Caballeronia_Paraburkholderia
ASV1543	0	0	0	0	0	0	0	0	0	46	35	0	21	36	0	0	0	0	k__Bacteria; p__Proteobacteria; c__Gammaproteobacteria; o__Burkholderiales; f__A21b; g__unclassified_A21b; s__unclassified_A21b
ASV1544	0	0	0	0	0	0	0	0	0	7	0	0	0	0	0	0	0	19	k__Bacteria; p__Acidobacteriota; c__Vicinamibacteria; o__Vicinamibacterales; f__unclassified_Vicinamibacterales; g__unclassified_Vicinamibacterales; s__unclassified_Vicinamibacterales
ASV1545	0	0	0	60	60	13	0	0	0	0	0	0	0	0	0	0	0	0	k__Bacteria; p__unclassified_Bacteria; c__unclassified_Bacteria; o__unclassified_Bacteria; f__unclassified_Bacteria; g__unclassified_Bacteria; s__unclassified_Bacteria
ASV1546	0	0	0	0	0	0	0	13	75	0	0	0	0	0	0	0	0	0	k__Bacteria; p__Proteobacteria; c__Gammaproteobacteria; o__Enterobacterales; f__Enterobacteriaceae; g__unclassified_Enterobacteriaceae; s__unclassified_Enterobacteriaceae
ASV1549	0	0	0	0	0	0	0	0	0	0	0	0	0	0	0	12	149	53	k__Bacteria; p__Proteobacteria; c__Gammaproteobacteria; o__Xanthomonadales; f__Xanthomonadaceae; g__Stenotrophomonas; s__unclassified_Stenotrophomonas
ASV155	0	156	0	0	0	0	0	0	0	96	157	133	76	57	0	0	103	97	k__Bacteria; p__Actinobacteriota; c__Actinobacteria; o__Micrococcales; f__Intrasporangiaceae; g__unclassified_Intrasporangiaceae; s__unclassified_Intrasporangiaceae
ASV1550	0	0	13	0	0	0	0	0	0	37	22	25	0	3	13	0	0	0	k__Bacteria; p__Acidobacteriota; c__Vicinamibacteria; o__Vicinamibacterales; f__unclassified_Vicinamibacterales; g__unclassified_Vicinamibacterales; s__unclassified_Vicinamibacterales
ASV1553	0	0	0	0	0	0	0	0	0	15	12	14	29	6	27	0	0	7	k__Bacteria; p__Proteobacteria; c__Alphaproteobacteria; o__unclassified_Alphaproteobacteria; f__unclassified_Alphaproteobacteria; g__unclassified_Alphaproteobacteria; s__unclassified_Alphaproteobacteria
ASV1554	0	0	0	0	0	0	0	0	0	11	0	33	0	22	41	0	0	0	k__Bacteria; p__Verrucomicrobiota; c__Verrucomicrobiae; o__Chthoniobacterales; f__Chthoniobacteraceae; g__Chthoniobacter; s__uncultured_Verrucomicrobiales_bacterium
ASV1556	0	0	0	0	0	0	0	0	0	0	0	0	0	53	0	0	0	0	k__Bacteria; p__Acidobacteriota; c__Vicinamibacteria; o__Vicinamibacterales; f__Vicinamibacteraceae; g__unclassified_Vicinamibacteraceae; s__unclassified_Vicinamibacteraceae
ASV1557	6	0	20	0	0	0	0	0	0	0	18	0	0	10	27	0	8	0	k__Bacteria; p__Verrucomicrobiota; c__Verrucomicrobiae; o__Pedosphaerales; f__Pedosphaeraceae; g__unclassified_Pedosphaeraceae; s__unclassified_Pedosphaeraceae
ASV1558	0	21	26	0	0	0	0	0	0	40	26	0	0	0	0	16	0	16	k__Bacteria; p__unclassified_Bacteria; c__unclassified_Bacteria; o__unclassified_Bacteria; f__unclassified_Bacteria; g__unclassified_Bacteria; s__unclassified_Bacteria
ASV1559	0	0	2	0	0	0	0	0	0	33	27	32	18	0	35	0	0	0	k__Bacteria; p__Latescibacterota; c__Latescibacteria; o__Latescibacterales; f__Latescibacteraceae; g__unclassified_Latescibacteraceae; s__unclassified_Latescibacteraceae
ASV156	27	0	41	0	78	0	43	0	0	63	60	45	0	105	81	45	0	0	k__Bacteria; p__Proteobacteria; c__Alphaproteobacteria; o__Rhizobiales; f__Xanthobacteraceae; g__unclassified_Xanthobacteraceae; s__uncultured_forest_soil_bacterium
ASV1560	0	0	19	0	0	0	0	0	0	14	8	8	6	14	26	22	0	0	k__Bacteria; p__Proteobacteria; c__Gammaproteobacteria; o__Burkholderiales; f__SC_I_84; g__unclassified_SC_I_84; s__unclassified_SC_I_84
ASV1561	0	0	0	0	0	0	0	0	0	0	0	0	0	0	0	0	35	0	k__Bacteria; p__Gemmatimonadota; c__Gemmatimonadetes; o__Gemmatimonadales; f__Gemmatimonadaceae; g__unclassified_Gemmatimonadaceae; s__unclassified_Gemmatimonadaceae
ASV1562	0	0	0	28	51	0	37	0	47	0	0	0	0	0	0	0	0	0	k__Bacteria; p__Bacteroidota; c__Bacteroidia; o__Chitinophagales; f__Chitinophagaceae; g__Dinghuibacter; s__unclassified_Dinghuibacter
ASV1563	0	0	0	0	81	0	31	0	0	0	0	0	0	0	0	0	0	0	k__Bacteria; p__Acidobacteriota; c__Vicinamibacteria; o__Vicinamibacterales; f__unclassified_Vicinamibacterales; g__unclassified_Vicinamibacterales; s__unclassified_Vicinamibacterales
ASV1564	0	0	0	0	0	0	0	211	0	0	0	0	0	0	0	0	0	0	k__Bacteria; p__Bacteroidota; c__Bacteroidia; o__Bacteroidales; f__Rikenellaceae; g__Rikenellaceae_RC9_gut_group; s__unclassified_Rikenellaceae_RC9_gut_group
ASV1565	0	0	0	0	0	0	0	30	85	0	0	0	0	0	0	0	0	0	k__Bacteria; p__Actinobacteriota; c__Actinobacteria; o__Actinomycetales; f__Actinomycetaceae; g__Actinomyces; s__Schaalia_odontolytica
ASV1566	0	0	0	0	0	0	0	0	0	0	0	0	0	0	93	0	0	0	k__Bacteria; p__Acidobacteriota; c__Vicinamibacteria; o__Vicinamibacterales; f__Vicinamibacteraceae; g__unclassified_Vicinamibacteraceae; s__unclassified_Vicinamibacteraceae
ASV1567	11	0	16	0	0	0	0	0	0	0	0	0	39	0	6	0	0	0	k__Bacteria; p__Actinobacteriota; c__Acidimicrobiia; o__unclassified_Acidimicrobiia; f__unclassified_Acidimicrobiia; g__unclassified_Acidimicrobiia; s__unclassified_Acidimicrobiia
ASV1568	44	24	16	0	0	0	0	0	0	15	18	10	0	0	0	0	0	0	k__Bacteria; p__Actinobacteriota; c__Thermoleophilia; o__Gaiellales; f__unclassified_Gaiellales; g__unclassified_Gaiellales; s__unclassified_Gaiellales
ASV1569	0	32	0	0	0	0	0	36	0	0	0	17	0	0	0	0	0	27	k__Bacteria; p__Chloroflexi; c__unclassified_Chloroflexi; o__unclassified_Chloroflexi; f__unclassified_Chloroflexi; g__unclassified_Chloroflexi; s__unclassified_Chloroflexi
ASV157	60	85	80	0	0	0	0	0	0	68	76	91	0	19	0	53	45	104	k__Bacteria; p__Proteobacteria; c__Alphaproteobacteria; o__Sphingomonadales; f__Sphingomonadaceae; g__Sphingomonas; s__unclassified_Sphingomonas
ASV1570	0	0	0	0	0	0	0	0	0	0	0	0	24	0	0	0	15	26	k__Bacteria; p__Proteobacteria; c__Gammaproteobacteria; o__Burkholderiales; f__SC_I_84; g__unclassified_SC_I_84; s__unclassified_SC_I_84
ASV1573	0	0	0	0	0	0	0	0	0	46	52	0	0	0	112	0	0	0	k__Bacteria; p__Acidobacteriota; c__Vicinamibacteria; o__Vicinamibacterales; f__unclassified_Vicinamibacterales; g__unclassified_Vicinamibacterales; s__unclassified_Vicinamibacterales
ASV1574	54	0	0	0	0	0	0	0	0	19	18	13	0	21	0	0	16	15	k__Bacteria; p__Actinobacteriota; c__Thermoleophilia; o__Solirubrobacterales; f__Solirubrobacteraceae; g__Conexibacter; s__unclassified_Conexibacter
ASV1575	0	20	0	0	0	0	0	0	0	25	0	34	0	0	0	0	0	0	k__Bacteria; p__Acidobacteriota; c__Blastocatellia; o__DS_100; f__uncultured_Acidobacteria_bacterium; g__uncultured_Acidobacteria_bacterium; s__uncultured_Acidobacteria_bacterium
ASV1576	0	0	9	0	0	0	0	0	0	0	0	0	0	0	0	0	0	0	k__Bacteria; p__Patescibacteria; c__Saccharimonadia; o__Saccharimonadales; f__WWH38; g__unclassified_WWH38; s__unclassified_WWH38
ASV1578	0	0	0	0	0	0	0	0	0	0	0	0	0	0	0	0	199	0	k__Bacteria; p__Patescibacteria; c__Saccharimonadia; o__Saccharimonadales; f__Saccharimonadaceae; g__TM7a; s__unclassified_TM7a
ASV1579	0	0	0	0	0	0	0	0	0	0	0	0	51	67	0	0	0	0	k__Bacteria; p__Actinobacteriota; c__Actinobacteria; o__Micromonosporales; f__Micromonosporaceae; g__unclassified_Micromonosporaceae; s__unclassified_Micromonosporaceae
ASV158	38	50	36	0	0	0	0	0	0	95	105	104	88	120	180	0	0	49	k__Bacteria; p__Proteobacteria; c__Gammaproteobacteria; o__Burkholderiales; f__SC_I_84; g__unclassified_SC_I_84; s__unclassified_SC_I_84
ASV1580	0	0	0	0	56	0	0	0	0	0	0	0	0	0	0	0	0	0	k__Bacteria; p__Proteobacteria; c__Alphaproteobacteria; o__Dongiales; f__Dongiaceae; g__Dongia; s__unclassified_Dongia
ASV1581	0	0	0	0	0	0	0	41	0	0	0	0	0	0	0	105	35	28	k__Bacteria; p__Proteobacteria; c__Alphaproteobacteria; o__Reyranellales; f__Reyranellaceae; g__Reyranella; s__unclassified_Reyranella
ASV1582	0	0	0	0	0	0	0	57	0	38	5	40	0	9	48	0	0	0	k__Bacteria; p__Proteobacteria; c__Gammaproteobacteria; o__Burkholderiales; f__Nitrosomonadaceae; g__Ellin6067; s__unclassified_Ellin6067
ASV1583	0	0	0	0	0	0	0	0	0	0	0	0	0	0	0	103	0	0	k__Bacteria; p__Acidobacteriota; c__Acidobacteriae; o__Bryobacterales; f__Bryobacteraceae; g__Bryobacter; s__unclassified_Bryobacter
ASV1585	60	52	48	0	0	0	0	0	0	0	0	0	0	0	0	48	0	0	k__Bacteria; p__Actinobacteriota; c__Thermoleophilia; o__Gaiellales; f__Gaiellaceae; g__Gaiella; s__unclassified_Gaiella
ASV1586	20	17	0	0	0	0	0	0	0	38	41	0	0	33	40	19	0	0	k__Bacteria; p__Acidobacteriota; c__Vicinamibacteria; o__Vicinamibacterales; f__unclassified_Vicinamibacterales; g__unclassified_Vicinamibacterales; s__unclassified_Vicinamibacterales
ASV1587	0	17	45	0	0	0	0	0	0	0	0	0	18	0	0	0	0	0	k__Bacteria; p__Proteobacteria; c__Gammaproteobacteria; o__Burkholderiales; f__Nitrosomonadaceae; g__MND1; s__unclassified_MND1
ASV1588	0	0	25	0	0	0	0	0	0	0	0	0	13	0	31	13	0	0	k__Bacteria; p__Proteobacteria; c__Gammaproteobacteria; o__Steroidobacterales; f__Steroidobacteraceae; g__unclassified_Steroidobacteraceae; s__unclassified_Steroidobacteraceae
ASV1589	0	0	0	0	0	0	0	0	0	79	0	0	0	0	0	0	0	0	k__Bacteria; p__Proteobacteria; c__Alphaproteobacteria; o__Reyranellales; f__Reyranellaceae; g__Reyranella; s__unclassified_Reyranella
ASV159	0	0	0	0	0	0	0	0	0	605	566	591	0	0	0	0	0	0	k__Bacteria; p__Actinobacteriota; c__Actinobacteria; o__Micrococcales; f__Microbacteriaceae; g__unclassified_Microbacteriaceae; s__unclassified_Microbacteriaceae
ASV1590	0	0	0	0	0	0	0	0	0	10	0	0	0	21	15	0	0	0	k__Bacteria; p__Acidobacteriota; c__Acidobacteriae; o__Bryobacterales; f__Bryobacteraceae; g__Bryobacter; s__unclassified_Bryobacter
ASV1591	0	0	0	0	0	0	0	0	0	0	0	0	0	0	0	0	88	0	k__Bacteria; p__Actinobacteriota; c__Thermoleophilia; o__Solirubrobacterales; f__Solirubrobacteraceae; g__Solirubrobacter; s__unclassified_Solirubrobacter
ASV1592	0	0	0	0	0	0	0	0	0	0	0	0	36	0	0	0	0	0	k__Bacteria; p__unclassified_Bacteria; c__unclassified_Bacteria; o__unclassified_Bacteria; f__unclassified_Bacteria; g__unclassified_Bacteria; s__unclassified_Bacteria
ASV1593	0	0	0	0	0	0	0	0	0	0	41	47	0	54	38	0	0	0	k__Bacteria; p__Acidobacteriota; c__Vicinamibacteria; o__Vicinamibacterales; f__unclassified_Vicinamibacterales; g__unclassified_Vicinamibacterales; s__unclassified_Vicinamibacterales
ASV1594	0	0	0	62	0	7	0	39	20	0	0	0	0	0	0	0	0	0	k__Bacteria; p__Bacteroidota; c__Bacteroidia; o__Bacteroidales; f__Tannerellaceae; g__Parabacteroides; s__uncultured_Bacteroidales_bacterium
ASV1595	0	0	0	0	0	34	0	0	0	0	0	0	0	0	0	0	0	0	k__Bacteria; p__Proteobacteria; c__Gammaproteobacteria; o__CCD24; f__uncultured_gamma_proteobacterium; g__uncultured_gamma_proteobacterium; s__uncultured_gamma_proteobacterium
ASV1596	0	0	0	0	0	0	0	0	57	0	0	0	0	0	0	0	0	0	k__Bacteria; p__Actinobacteriota; c__Thermoleophilia; o__Solirubrobacterales; f__Solirubrobacteraceae; g__Solirubrobacter; s__unclassified_Solirubrobacter
ASV1597	0	0	0	0	0	0	0	0	0	0	32	0	0	0	0	0	39	59	k__Bacteria; p__Gemmatimonadota; c__Gemmatimonadetes; o__Gemmatimonadales; f__Gemmatimonadaceae; g__Gemmatimonas; s__uncultured_Gemmatimonas_sp.
ASV1598	0	0	0	0	0	0	0	0	0	23	0	0	0	0	0	0	0	71	k__Bacteria; p__Proteobacteria; c__Gammaproteobacteria; o__Burkholderiales; f__Comamonadaceae; g__unclassified_Comamonadaceae; s__unclassified_Comamonadaceae
ASV1599	70	0	0	0	0	0	0	0	0	0	0	0	0	0	0	0	0	0	k__Bacteria; p__Chloroflexi; c__unclassified_Chloroflexi; o__unclassified_Chloroflexi; f__unclassified_Chloroflexi; g__unclassified_Chloroflexi; s__unclassified_Chloroflexi
ASV16	1657	1525	1608	0	0	0	0	0	0	0	0	0	0	0	0	744	0	0	k__Bacteria; p__Actinobacteriota; c__Actinobacteria; o__Micromonosporales; f__Micromonosporaceae; g__Micromonospora; s__unclassified_Micromonospora
ASV160	0	0	84	0	0	0	0	0	0	151	144	136	86	88	92	0	0	0	k__Bacteria; p__Methylomirabilota; c__Methylomirabilia; o__Rokubacteriales; f__uncultured_Firmicutes_bacterium; g__uncultured_Firmicutes_bacterium; s__uncultured_Firmicutes_bacterium
ASV1600	0	0	20	0	0	0	0	0	0	0	0	0	0	59	0	0	0	0	k__Bacteria; p__Actinobacteriota; c__Actinobacteria; o__Pseudonocardiales; f__Pseudonocardiaceae; g__Lechevalieria; s__unclassified_Lechevalieria
ASV1601	0	0	0	0	0	0	0	0	0	0	0	0	0	0	0	0	43	121	k__Bacteria; p__Bacteroidota; c__Bacteroidia; o__Chitinophagales; f__Chitinophagaceae; g__Flavisolibacter; s__unclassified_Flavisolibacter
ASV1602	0	0	0	39	0	0	70	32	0	0	0	0	0	0	0	0	0	0	k__Bacteria; p__Proteobacteria; c__Gammaproteobacteria; o__Pseudomonadales; f__Moraxellaceae; g__Acinetobacter; s__unclassified_Acinetobacter
ASV1603	0	0	0	23	0	0	0	0	0	0	0	0	0	0	0	0	0	0	k__Bacteria; p__Acidobacteriota; c__Vicinamibacteria; o__Vicinamibacterales; f__unclassified_Vicinamibacterales; g__unclassified_Vicinamibacterales; s__unclassified_Vicinamibacterales
ASV1604	0	0	0	0	42	36	0	0	0	0	0	0	0	0	0	0	0	0	k__Bacteria; p__Proteobacteria; c__Alphaproteobacteria; o__Rhizobiales; f__Beijerinckiaceae; g__Methylobacterium_Methylorubrum; s__unclassified_Methylobacterium_Methylorubrum
ASV1605	0	0	0	0	0	0	0	0	5	0	0	0	0	0	0	22	134	46	k__Bacteria; p__Verrucomicrobiota; c__Verrucomicrobiae; o__Verrucomicrobiales; f__Verrucomicrobiaceae; g__Prosthecobacter; s__unclassified_Prosthecobacter
ASV1606	0	0	0	0	0	0	0	0	28	0	0	0	0	0	0	0	0	0	k__Bacteria; p__Acidobacteriota; c__Vicinamibacteria; o__Vicinamibacterales; f__unclassified_Vicinamibacterales; g__unclassified_Vicinamibacterales; s__unclassified_Vicinamibacterales
ASV1609	0	0	0	0	0	0	0	0	0	0	0	0	206	0	0	0	0	0	k__Bacteria; p__Proteobacteria; c__Gammaproteobacteria; o__KF_JG30_C25; f__uncultured_gamma_proteobacterium; g__uncultured_gamma_proteobacterium; s__uncultured_gamma_proteobacterium
ASV161	47	49	67	0	0	0	0	0	0	37	40	0	85	76	52	33	34	46	k__Bacteria; p__Gemmatimonadota; c__Gemmatimonadetes; o__Gemmatimonadales; f__Gemmatimonadaceae; g__unclassified_Gemmatimonadaceae; s__unclassified_Gemmatimonadaceae
ASV1610	0	0	0	0	0	0	0	0	0	0	0	0	0	0	0	0	0	84	k__Bacteria; p__Gemmatimonadota; c__Gemmatimonadetes; o__Gemmatimonadales; f__Gemmatimonadaceae; g__Gemmatimonas; s__uncultured_soil_bacterium
ASV1612	0	0	0	0	0	0	0	0	0	0	0	0	0	0	10	0	74	74	k__Bacteria; p__Bacteroidota; c__Bacteroidia; o__Cytophagales; f__Microscillaceae; g__unclassified_Microscillaceae; s__uncultured_Flexibacteraceae_bacterium
ASV1613	0	11	0	15	37	0	0	17	0	0	0	0	0	0	0	0	0	53	k__Bacteria; p__Proteobacteria; c__Gammaproteobacteria; o__Pseudomonadales; f__Pseudomonadaceae; g__Pseudomonas; s__unclassified_Pseudomonas
ASV1614	0	0	20	0	0	0	0	0	0	16	0	23	12	25	26	0	14	0	k__Bacteria; p__Myxococcota; c__Polyangia; o__Haliangiales; f__Haliangiaceae; g__Haliangium; s__unclassified_Haliangium
ASV1615	0	0	0	0	0	0	0	0	0	0	0	0	0	0	0	98	47	30	k__Bacteria; p__Verrucomicrobiota; c__Verrucomicrobiae; o__Verrucomicrobiales; f__Verrucomicrobiaceae; g__unclassified_Verrucomicrobiaceae; s__unclassified_Verrucomicrobiaceae
ASV1616	0	0	0	0	0	0	0	66	0	0	0	0	0	0	0	0	0	0	k__Bacteria; p__Bacteroidota; c__Bacteroidia; o__Bacteroidales; f__Bacteroidaceae; g__Bacteroides; s__Phocaeicola_dorei
ASV1617	0	0	0	0	0	0	0	39	0	0	0	0	0	20	0	13	0	0	k__Bacteria; p__Proteobacteria; c__Gammaproteobacteria; o__Burkholderiales; f__Nitrosomonadaceae; g__MND1; s__unclassified_MND1
ASV162	58	35	49	0	0	0	0	0	0	76	69	40	108	0	64	0	35	62	k__Bacteria; p__Acidobacteriota; c__Vicinamibacteria; o__Vicinamibacterales; f__Vicinamibacteraceae; g__unclassified_Vicinamibacteraceae; s__unclassified_Vicinamibacteraceae
ASV1620	8	8	17	0	0	0	0	0	0	0	7	7	0	9	0	10	0	0	k__Bacteria; p__Acidobacteriota; c__Acidobacteriae; o__Solibacterales; f__Solibacteraceae; g__Candidatus_Solibacter; s__uncultured_Acidobacteriales_bacterium
ASV1621	0	0	29	0	0	0	0	0	0	0	0	0	0	0	0	0	0	0	k__Bacteria; p__Actinobacteriota; c__Acidimicrobiia; o__IMCC26256; f__uncultured_Acidimicrobiia_bacterium; g__uncultured_Acidimicrobiia_bacterium; s__uncultured_Acidimicrobiia_bacterium
ASV1622	0	0	0	0	0	0	0	0	0	0	0	0	0	0	120	0	0	10	k__Bacteria; p__unclassified_Bacteria; c__unclassified_Bacteria; o__unclassified_Bacteria; f__unclassified_Bacteria; g__unclassified_Bacteria; s__unclassified_Bacteria
ASV1623	0	0	0	18	116	0	0	0	0	0	0	0	0	0	0	0	0	0	k__Bacteria; p__Proteobacteria; c__Alphaproteobacteria; o__Sphingomonadales; f__Sphingomonadaceae; g__Porphyrobacter; s__unclassified_Porphyrobacter
ASV1626	0	0	0	0	0	0	0	0	0	0	0	0	0	0	0	0	182	0	k__Bacteria; p__Bacteroidota; c__Bacteroidia; o__Chitinophagales; f__Chitinophagaceae; g__Chitinophaga; s__unclassified_Chitinophaga
ASV1627	3	9	3	0	0	0	0	0	0	11	7	3	1	2	8	0	0	4	k__Bacteria; p__Nitrospirota; c__Nitrospiria; o__Nitrospirales; f__Nitrospiraceae; g__Nitrospira; s__unclassified_Nitrospira
ASV1628	0	4	0	0	0	0	0	0	0	21	25	25	21	19	19	0	0	0	k__Bacteria; p__Proteobacteria; c__Gammaproteobacteria; o__Xanthomonadales; f__Rhodanobacteraceae; g__Ahniella; s__uncultured_Xanthomonadaceae_bacterium
ASV1629	0	0	0	0	0	0	0	0	0	0	0	0	17	26	0	0	9	0	k__Bacteria; p__Myxococcota; c__Myxococcia; o__Myxococcales; f__Anaeromyxobacteraceae; g__Anaeromyxobacter; s__unclassified_Anaeromyxobacter
ASV163	0	31	34	29	23	42	0	59	0	0	0	88	111	146	135	20	55	0	k__Bacteria; p__Myxococcota; c__Polyangia; o__Haliangiales; f__Haliangiaceae; g__Haliangium; s__uncultured_Myxococcales_bacterium
ASV1630	0	0	0	0	0	0	0	0	0	0	0	0	25	13	0	0	16	0	k__Bacteria; p__Acidobacteriota; c__Thermoanaerobaculia; o__Thermoanaerobaculales; f__Thermoanaerobaculaceae; g__Subgroup_10; s__unclassified_Subgroup_10
ASV1631	0	0	0	0	35	0	35	0	0	0	0	0	0	0	0	0	0	0	k__Bacteria; p__Bacteroidota; c__Bacteroidia; o__Bacteroidales; f__Tannerellaceae; g__Parabacteroides; s__uncultured_Bacteroidales_bacterium
ASV1633	0	0	0	0	0	0	0	0	0	0	52	55	0	0	72	0	0	0	k__Bacteria; p__Bacteroidota; c__Bacteroidia; o__Chitinophagales; f__Chitinophagaceae; g__unclassified_Chitinophagaceae; s__unclassified_Chitinophagaceae
ASV1634	0	0	0	0	0	0	0	0	0	0	0	0	0	0	0	0	185	17	k__Bacteria; p__Bacteroidota; c__Bacteroidia; o__Sphingobacteriales; f__Sphingobacteriaceae; g__Mucilaginibacter; s__Mucilaginibacter_sp._HRB31
ASV1635	0	0	29	0	0	0	0	0	0	0	0	0	0	0	0	0	0	0	k__Bacteria; p__Proteobacteria; c__Gammaproteobacteria; o__Burkholderiales; f__TRA3_20; g__unclassified_TRA3_20; s__unclassified_TRA3_20
ASV1636	0	0	0	0	0	0	0	0	0	0	59	34	0	1	0	0	0	53	k__Bacteria; p__Acidobacteriota; c__Thermoanaerobaculia; o__Thermoanaerobaculales; f__Thermoanaerobaculaceae; g__Subgroup_10; s__unclassified_Subgroup_10
ASV1637	0	0	0	0	0	9	0	0	0	0	0	0	0	0	57	0	0	0	k__Bacteria; p__Proteobacteria; c__Gammaproteobacteria; o__Burkholderiales; f__SC_I_84; g__unclassified_SC_I_84; s__unclassified_SC_I_84
ASV1638	0	0	0	53	0	0	0	0	59	0	0	0	0	0	0	0	0	0	k__Bacteria; p__Firmicutes; c__Clostridia; o__Lachnospirales; f__Lachnospiraceae; g__[Ruminococcus]_torques_group; s__unclassified_[Ruminococcus]_torques_group
ASV1639	0	0	0	56	0	57	0	0	0	0	0	0	0	0	0	1	0	0	k__Bacteria; p__Desulfobacterota; c__Desulfovibrionia; o__Desulfovibrionales; f__Desulfovibrionaceae; g__Desulfovibrio; s__unclassified_Desulfovibrio
ASV164	53	52	64	0	0	0	0	0	0	114	146	119	43	63	42	38	33	70	k__Bacteria; p__Acidobacteriota; c__Acidobacteriae; o__Bryobacterales; f__Bryobacteraceae; g__Bryobacter; s__unclassified_Bryobacter
ASV1640	0	0	0	0	37	0	30	0	0	0	0	0	0	0	0	0	0	0	k__Bacteria; p__Acidobacteriota; c__Vicinamibacteria; o__Vicinamibacterales; f__unclassified_Vicinamibacterales; g__unclassified_Vicinamibacterales; s__unclassified_Vicinamibacterales
ASV1641	0	0	0	0	0	0	0	0	47	0	0	0	0	0	0	0	0	0	k__Bacteria; p__Campylobacterota; c__Campylobacteria; o__Campylobacterales; f__Helicobacteraceae; g__Helicobacter; s__unclassified_Helicobacter
ASV1642	0	0	0	0	0	0	0	0	0	32	21	16	0	0	25	24	14	0	k__Bacteria; p__Gemmatimonadota; c__Gemmatimonadetes; o__Gemmatimonadales; f__Gemmatimonadaceae; g__Roseisolibacter; s__unclassified_Roseisolibacter
ASV1643	0	0	0	0	0	0	0	0	0	0	0	0	0	20	0	0	0	0	k__Bacteria; p__Proteobacteria; c__Gammaproteobacteria; o__Burkholderiales; f__Nitrosomonadaceae; g__MND1; s__unclassified_MND1
ASV1644	65	40	54	0	0	0	0	0	0	0	0	0	0	0	0	41	0	0	k__Bacteria; p__Gemmatimonadota; c__Gemmatimonadetes; o__Gemmatimonadales; f__Gemmatimonadaceae; g__unclassified_Gemmatimonadaceae; s__unclassified_Gemmatimonadaceae
ASV1645	13	23	18	0	0	0	0	0	0	6	10	9	0	0	0	6	0	0	k__Bacteria; p__Acidobacteriota; c__Blastocatellia; o__11_24; f__uncultured_Acidobacteria_bacterium; g__uncultured_Acidobacteria_bacterium; s__uncultured_Acidobacteria_bacterium
ASV1646	0	0	0	0	0	0	0	0	0	0	0	0	71	0	0	0	0	64	k__Bacteria; p__Acidobacteriota; c__Blastocatellia; o__Pyrinomonadales; f__Pyrinomonadaceae; g__RB41; s__unclassified_RB41
ASV1647	0	0	0	0	0	0	0	31	0	0	0	0	0	0	0	0	80	27	k__Bacteria; p__Proteobacteria; c__Gammaproteobacteria; o__Pseudomonadales; f__Pseudomonadaceae; g__Pseudomonas; s__unclassified_Pseudomonas
ASV1648	0	0	0	0	0	0	0	0	0	0	0	0	0	0	0	0	200	0	k__Bacteria; p__Actinobacteriota; c__Actinobacteria; o__Streptosporangiales; f__Streptosporangiaceae; g__Sphaerisporangium; s__unclassified_Sphaerisporangium
ASV1649	15	10	12	0	0	0	0	0	0	0	0	0	13	34	38	3	0	0	k__Bacteria; p__Verrucomicrobiota; c__Verrucomicrobiae; o__Pedosphaerales; f__Pedosphaeraceae; g__unclassified_Pedosphaeraceae; s__unclassified_Pedosphaeraceae
ASV165	96	0	85	0	0	0	0	0	0	99	91	99	90	100	130	41	60	0	k__Bacteria; p__Acidobacteriota; c__Acidobacteriae; o__Solibacterales; f__Solibacteraceae; g__Candidatus_Solibacter; s__unclassified_Candidatus_Solibacter
ASV1650	26	38	0	0	0	0	0	0	0	0	0	0	0	0	0	0	24	0	k__Bacteria; p__Chloroflexi; c__unclassified_Chloroflexi; o__unclassified_Chloroflexi; f__unclassified_Chloroflexi; g__unclassified_Chloroflexi; s__unclassified_Chloroflexi
ASV1651	0	9	14	0	0	0	0	0	0	14	18	0	0	0	0	0	0	34	k__Bacteria; p__Gemmatimonadota; c__Gemmatimonadetes; o__Gemmatimonadales; f__Gemmatimonadaceae; g__Gemmatimonas; s__unclassified_Gemmatimonas
ASV1652	0	0	16	0	0	0	0	0	0	0	0	0	0	0	0	0	0	0	k__Bacteria; p__Acidobacteriota; c__Acidobacteriae; o__Acidobacteriales; f__unclassified_Acidobacteriales; g__unclassified_Acidobacteriales; s__unclassified_Acidobacteriales
ASV1653	0	0	0	0	0	2	0	0	0	0	0	0	0	0	0	0	0	0	k__Bacteria; p__Proteobacteria; c__Alphaproteobacteria; o__Rhodospirillales; f__unclassified_Rhodospirillales; g__uncultured_Rhodospirillaceae_bacterium; s__unclassified_Rhodospirillales
ASV1654	0	0	0	0	0	0	0	0	0	0	38	0	0	0	0	0	0	0	k__Bacteria; p__Chloroflexi; c__Chloroflexia; o__Thermomicrobiales; f__AKYG1722; g__unclassified_AKYG1722; s__unclassified_AKYG1722
ASV1655	0	0	0	0	0	0	0	0	0	0	0	0	0	0	0	11	0	24	k__Bacteria; p__Acidobacteriota; c__Acidobacteriae; o__Bryobacterales; f__Bryobacteraceae; g__Bryobacter; s__unclassified_Bryobacter
ASV1656	0	0	0	0	0	0	0	0	0	0	41	0	9	0	0	0	0	67	k__Bacteria; p__Gemmatimonadota; c__Gemmatimonadetes; o__Gemmatimonadales; f__Gemmatimonadaceae; g__Roseisolibacter; s__unclassified_Roseisolibacter
ASV1657	0	0	0	0	0	0	0	0	0	0	0	0	0	0	0	199	0	0	k__Bacteria; p__Patescibacteria; c__Saccharimonadia; o__Saccharimonadales; f__Saccharimonadaceae; g__TM7a; s__unclassified_TM7a
ASV1658	27	27	0	0	0	0	0	0	0	0	0	0	0	0	0	0	0	28	k__Bacteria; p__Chloroflexi; c__Ktedonobacteria; o__Ktedonobacterales; f__JG30_KF_AS9; g__unclassified_JG30_KF_AS9; s__unclassified_JG30_KF_AS9
ASV1659	0	0	0	15	0	0	0	0	0	0	0	0	0	42	0	0	0	0	k__Bacteria; p__Acidobacteriota; c__Thermoanaerobaculia; o__Thermoanaerobaculales; f__Thermoanaerobaculaceae; g__Subgroup_10; s__unclassified_Subgroup_10
ASV166	38	37	53	16	33	0	2	1	13	63	0	79	30	59	36	87	680	93	k__Bacteria; p__Proteobacteria; c__Gammaproteobacteria; o__Pseudomonadales; f__Pseudomonadaceae; g__Pseudomonas; s__unclassified_Pseudomonas
ASV1660	0	0	0	0	0	0	0	0	0	0	39	0	39	0	83	0	0	0	k__Bacteria; p__Proteobacteria; c__Gammaproteobacteria; o__Xanthomonadales; f__Xanthomonadaceae; g__Lysobacter; s__unclassified_Lysobacter
ASV1661	0	0	0	0	0	0	0	0	0	15	23	11	0	0	0	0	0	31	k__Bacteria; p__Acidobacteriota; c__Blastocatellia; o__Pyrinomonadales; f__Pyrinomonadaceae; g__RB41; s__unclassified_RB41
ASV1662	0	0	0	0	0	0	0	18	8	0	0	0	0	0	0	135	37	0	k__Bacteria; p__Patescibacteria; c__Parcubacteria; o__Candidatus_Kaiserbacteria; f__bacterium_SH4_10; g__unclassified_bacterium_SH4_10; s__unclassified_bacterium_SH4_10
ASV1663	0	0	0	0	0	0	0	0	0	0	30	0	0	37	0	0	0	0	k__Bacteria; p__Proteobacteria; c__Alphaproteobacteria; o__Rhizobiales; f__Rhizobiaceae; g__unclassified_Rhizobiaceae; s__unclassified_Rhizobiaceae
ASV1664	74	0	78	0	0	0	0	0	0	0	0	0	0	0	0	0	22	0	k__Bacteria; p__Actinobacteriota; c__Actinobacteria; o__Corynebacteriales; f__Mycobacteriaceae; g__Mycobacterium; s__unclassified_Mycobacterium
ASV1665	74	46	77	0	0	0	0	0	0	0	0	0	0	0	0	0	0	0	k__Bacteria; p__Actinobacteriota; c__Thermoleophilia; o__Gaiellales; f__Gaiellaceae; g__Gaiella; s__unclassified_Gaiella
ASV1666	0	56	57	0	0	0	0	0	0	0	0	0	0	0	0	84	0	0	k__Bacteria; p__Actinobacteriota; c__Actinobacteria; o__Micromonosporales; f__Micromonosporaceae; g__unclassified_Micromonosporaceae; s__unclassified_Micromonosporaceae
ASV1667	0	0	12	0	0	0	0	0	0	8	12	3	0	9	0	0	11	16	k__Bacteria; p__unclassified_Bacteria; c__unclassified_Bacteria; o__unclassified_Bacteria; f__unclassified_Bacteria; g__unclassified_Bacteria; s__unclassified_Bacteria
ASV1668	0	0	0	0	0	48	0	0	0	0	0	34	0	0	29	0	0	0	k__Bacteria; p__Proteobacteria; c__Gammaproteobacteria; o__PLTA13; f__uncultured_gamma_proteobacterium; g__uncultured_gamma_proteobacterium; s__uncultured_gamma_proteobacterium
ASV1669	0	0	0	0	0	0	23	23	0	0	0	0	16	0	0	3	0	0	k__Bacteria; p__Proteobacteria; c__Alphaproteobacteria; o__Elsterales; f__unclassified_Elsterales; g__unclassified_Elsterales; s__unclassified_Elsterales
ASV167	0	0	0	152	86	155	111	184	160	0	0	0	0	0	0	0	0	0	k__Bacteria; p__Proteobacteria; c__Gammaproteobacteria; o__Burkholderiales; f__Comamonadaceae; g__unclassified_Comamonadaceae; s__unclassified_Comamonadaceae
ASV1671	0	0	24	0	0	0	0	0	0	0	0	0	0	21	0	0	0	0	k__Bacteria; p__unclassified_Bacteria; c__unclassified_Bacteria; o__unclassified_Bacteria; f__unclassified_Bacteria; g__unclassified_Bacteria; s__unclassified_Bacteria
ASV1672	0	0	0	0	0	0	0	0	0	0	0	0	0	45	39	0	36	0	k__Bacteria; p__Proteobacteria; c__Gammaproteobacteria; o__Burkholderiales; f__Nitrosomonadaceae; g__Ellin6067; s__unclassified_Ellin6067
ASV1673	0	0	0	0	0	0	0	0	0	24	0	30	16	0	18	0	0	0	k__Bacteria; p__Proteobacteria; c__Alphaproteobacteria; o__Reyranellales; f__Reyranellaceae; g__unclassified_Reyranellaceae; s__uncultured_Rhodospirillales_bacterium
ASV1674	0	0	0	0	0	0	0	0	0	0	0	0	0	22	0	0	0	0	k__Bacteria; p__Chloroflexi; c__unclassified_Chloroflexi; o__unclassified_Chloroflexi; f__unclassified_Chloroflexi; g__unclassified_Chloroflexi; s__unclassified_Chloroflexi
ASV1676	0	0	0	0	0	0	0	31	99	0	0	0	0	0	0	0	0	0	k__Bacteria; p__Acidobacteriota; c__Acidobacteriae; o__Solibacterales; f__Solibacteraceae; g__Candidatus_Solibacter; s__unclassified_Candidatus_Solibacter
ASV1677	0	0	0	0	0	0	0	84	0	0	0	0	0	0	0	0	0	0	k__Bacteria; p__Methylomirabilota; c__Methylomirabilia; o__Rokubacteriales; f__unclassified_Rokubacteriales; g__unclassified_Rokubacteriales; s__unclassified_Rokubacteriales
ASV1678	0	0	0	0	0	0	0	0	125	0	0	0	0	0	0	0	0	0	k__Bacteria; p__Actinobacteriota; c__Actinobacteria; o__Micrococcales; f__Micrococcaceae; g__Rothia; s__Rothia_mucilaginosa
ASV1679	0	0	0	0	0	0	0	0	0	0	0	0	0	0	0	25	107	10	k__Bacteria; p__Verrucomicrobiota; c__Verrucomicrobiae; o__Verrucomicrobiales; f__Verrucomicrobiaceae; g__Prosthecobacter; s__Prosthecobacter_algae
ASV168	0	0	0	0	0	0	0	0	0	0	131	151	90	117	169	0	0	70	k__Bacteria; p__Acidobacteriota; c__Blastocatellia; o__Pyrinomonadales; f__Pyrinomonadaceae; g__RB41; s__unclassified_RB41
ASV1680	54	57	75	0	0	0	0	0	0	0	0	0	0	0	0	0	0	0	k__Bacteria; p__Actinobacteriota; c__Actinobacteria; o__Propionibacteriales; f__Nocardioidaceae; g__Actinopolymorpha; s__unclassified_Actinopolymorpha
ASV1681	84	0	111	0	0	0	0	0	0	0	0	0	0	0	0	0	0	0	k__Bacteria; p__Proteobacteria; c__Gammaproteobacteria; o__Enterobacterales; f__Yersiniaceae; g__Serratia; s__unclassified_Serratia
ASV1682	42	22	32	0	0	0	20	0	0	0	0	0	0	0	0	19	0	37	k__Bacteria; p__Gemmatimonadota; c__Gemmatimonadetes; o__Gemmatimonadales; f__Gemmatimonadaceae; g__Roseisolibacter; s__unclassified_Roseisolibacter
ASV1683	0	43	37	0	0	0	0	0	0	0	0	0	0	21	0	0	0	0	k__Bacteria; p__Myxococcota; c__Polyangia; o__Haliangiales; f__Haliangiaceae; g__Haliangium; s__unclassified_Haliangium
ASV1684	0	0	0	0	0	0	0	0	0	0	0	0	41	20	0	0	0	0	k__Bacteria; p__Acidobacteriota; c__Vicinamibacteria; o__Vicinamibacterales; f__unclassified_Vicinamibacterales; g__unclassified_Vicinamibacterales; s__unclassified_Vicinamibacterales
ASV1685	0	0	0	0	0	0	0	0	0	0	0	0	0	0	0	0	43	0	k__Bacteria; p__Acidobacteriota; c__Acidobacteriae; o__Acidobacteriales; f__unclassified_Acidobacteriales; g__unclassified_Acidobacteriales; s__unclassified_Acidobacteriales
ASV1688	0	0	0	0	0	0	0	0	0	0	0	0	18	44	0	0	0	0	k__Bacteria; p__Proteobacteria; c__Alphaproteobacteria; o__Rhizobiales; f__Xanthobacteraceae; g__Rhodoplanes; s__unclassified_Rhodoplanes
ASV169	94	114	98	0	0	0	0	0	0	55	55	51	42	89	38	79	34	34	k__Bacteria; p__Gemmatimonadota; c__Gemmatimonadetes; o__Gemmatimonadales; f__Gemmatimonadaceae; g__unclassified_Gemmatimonadaceae; s__unclassified_Gemmatimonadaceae
ASV1690	12	12	0	0	0	0	0	0	0	19	22	24	0	0	0	11	0	50	k__Bacteria; p__Gemmatimonadota; c__Gemmatimonadetes; o__Gemmatimonadales; f__Gemmatimonadaceae; g__Gemmatimonas; s__uncultured_Gemmatimonas_sp.
ASV1691	0	14	6	0	0	0	0	0	0	14	0	8	0	0	32	0	0	0	k__Bacteria; p__Bacteroidota; c__Bacteroidia; o__Chitinophagales; f__Chitinophagaceae; g__unclassified_Chitinophagaceae; s__unclassified_Chitinophagaceae
ASV1692	0	2	5	0	0	0	0	0	0	11	13	0	1	0	24	0	0	0	k__Bacteria; p__Actinobacteriota; c__Thermoleophilia; o__Gaiellales; f__unclassified_Gaiellales; g__unclassified_Gaiellales; s__unclassified_Gaiellales
ASV1695	0	0	0	0	0	0	0	0	0	51	0	70	0	0	73	0	0	0	k__Bacteria; p__Proteobacteria; c__Gammaproteobacteria; o__Burkholderiales; f__SC_I_84; g__uncultured_proteobacterium; s__uncultured_proteobacterium
ASV1696	0	27	14	0	0	0	0	0	0	0	0	0	0	24	0	13	0	0	k__Bacteria; p__Acidobacteriota; c__Holophagae; o__Subgroup_7; f__unclassified_Subgroup_7; g__unclassified_Subgroup_7; s__unclassified_Subgroup_7
ASV1697	0	0	0	0	0	0	0	0	0	0	0	0	91	0	22	0	0	0	k__Bacteria; p__Verrucomicrobiota; c__Verrucomicrobiae; o__Pedosphaerales; f__Pedosphaeraceae; g__unclassified_Pedosphaeraceae; s__unclassified_Pedosphaeraceae
ASV1698	0	0	0	79	0	0	0	0	0	0	0	0	0	0	0	0	0	0	k__Bacteria; p__Proteobacteria; c__Gammaproteobacteria; o__Burkholderiales; f__SC_I_84; g__uncultured_Nitrosomonadaceae_bacterium; s__uncultured_Nitrosomonadaceae_bacterium
ASV1699	0	0	0	0	0	0	0	0	0	0	0	0	0	42	0	0	0	0	k__Bacteria; p__unclassified_Bacteria; c__unclassified_Bacteria; o__unclassified_Bacteria; f__unclassified_Bacteria; g__unclassified_Bacteria; s__unclassified_Bacteria
ASV17	1303	1283	1356	0	0	0	0	0	0	0	0	0	0	0	0	1131	279	0	k__Bacteria; p__Actinobacteriota; c__Actinobacteria; o__Micromonosporales; f__Micromonosporaceae; g__Micromonospora; s__unclassified_Micromonospora
ASV170	56	55	41	0	0	0	0	0	0	54	72	87	48	68	35	33	34	50	k__Bacteria; p__Proteobacteria; c__Gammaproteobacteria; o__Burkholderiales; f__SC_I_84; g__unclassified_SC_I_84; s__unclassified_SC_I_84
ASV1700	50	0	0	0	0	0	0	0	0	0	0	0	0	0	0	0	0	0	k__Bacteria; p__Actinobacteriota; c__Thermoleophilia; o__Gaiellales; f__unclassified_Gaiellales; g__unclassified_Gaiellales; s__unclassified_Gaiellales
ASV1701	9	18	8	0	0	0	0	0	0	4	14	14	0	9	12	0	17	0	k__Bacteria; p__Actinobacteriota; c__Thermoleophilia; o__Gaiellales; f__Gaiellaceae; g__Gaiella; s__unclassified_Gaiella
ASV1702	0	0	0	0	0	0	0	0	0	0	0	0	0	0	0	0	0	13	k__Bacteria; p__Proteobacteria; c__Alphaproteobacteria; o__Elsterales; f__unclassified_Elsterales; g__unclassified_Elsterales; s__unclassified_Elsterales
ASV1703	0	0	0	0	0	0	0	0	0	0	0	0	28	0	0	0	0	0	k__Bacteria; p__Proteobacteria; c__Gammaproteobacteria; o__Xanthomonadales; f__Xanthomonadaceae; g__unclassified_Xanthomonadaceae; s__unclassified_Xanthomonadaceae
ASV1705	0	0	0	0	0	0	0	0	0	0	0	0	0	0	0	0	0	46	k__Bacteria; p__Acidobacteriota; c__Blastocatellia; o__Blastocatellales; f__Blastocatellaceae; g__unclassified_Blastocatellaceae; s__unclassified_Blastocatellaceae
ASV1706	0	0	0	0	0	0	0	0	0	0	0	0	0	0	0	0	0	71	k__Bacteria; p__Acidobacteriota; c__Blastocatellia; o__Pyrinomonadales; f__Pyrinomonadaceae; g__RB41; s__unclassified_RB41
ASV1707	0	0	0	0	0	0	0	0	0	0	0	0	41	0	59	0	0	0	k__Bacteria; p__Acidobacteriota; c__Vicinamibacteria; o__Vicinamibacterales; f__unclassified_Vicinamibacterales; g__unclassified_Vicinamibacterales; s__unclassified_Vicinamibacterales
ASV1708	0	0	0	0	0	0	0	0	0	0	40	0	0	45	62	0	0	0	k__Bacteria; p__Acidobacteriota; c__Vicinamibacteria; o__Vicinamibacterales; f__unclassified_Vicinamibacterales; g__unclassified_Vicinamibacterales; s__unclassified_Vicinamibacterales
ASV1709	0	0	0	0	0	0	0	0	0	0	0	0	0	37	0	0	0	0	k__Bacteria; p__Chloroflexi; c__Anaerolineae; o__SBR1031; f__unclassified_SBR1031; g__unclassified_SBR1031; s__unclassified_SBR1031
ASV171	0	0	0	123	331	337	0	236	272	0	0	0	0	0	0	0	0	0	k__Bacteria; p__unclassified_Bacteria; c__unclassified_Bacteria; o__unclassified_Bacteria; f__unclassified_Bacteria; g__unclassified_Bacteria; s__unclassified_Bacteria
ASV1710	0	0	0	0	0	0	0	0	0	44	39	44	0	0	65	0	0	0	k__Bacteria; p__Proteobacteria; c__Gammaproteobacteria; o__Burkholderiales; f__Oxalobacteraceae; g__Massilia; s__unclassified_Massilia
ASV1711	39	36	52	0	0	0	13	0	0	0	0	0	0	0	0	51	0	0	k__Bacteria; p__Actinobacteriota; c__Actinobacteria; o__Micromonosporales; f__Micromonosporaceae; g__Micromonospora; s__unclassified_Micromonospora
ASV1712	0	0	0	26	0	0	24	0	0	0	10	0	0	0	16	0	3	0	k__Bacteria; p__Proteobacteria; c__Alphaproteobacteria; o__Rhizobiales; f__Rhizobiales_Incertae_Sedis; g__Bauldia; s__unclassified_Bauldia
ASV1713	0	0	0	0	0	0	0	0	0	39	0	47	0	0	0	0	0	67	k__Bacteria; p__Gemmatimonadota; c__Gemmatimonadetes; o__Gemmatimonadales; f__Gemmatimonadaceae; g__Gemmatimonas; s__unclassified_Gemmatimonas
ASV1714	0	0	0	0	8	0	0	0	0	0	17	17	23	0	28	0	0	12	k__Bacteria; p__Proteobacteria; c__Gammaproteobacteria; o__Diplorickettsiales; f__Diplorickettsiaceae; g__Aquicella; s__unclassified_Aquicella
ASV1715	0	0	0	0	16	59	0	0	0	0	0	0	0	0	0	0	0	0	k__Bacteria; p__Bacteroidota; c__Bacteroidia; o__Bacteroidales; f__Prevotellaceae; g__Prevotellaceae_Ga6A1_group; s__uncultured_bacterium_34R1
ASV1716	0	0	0	0	107	0	0	0	0	0	0	0	0	0	0	0	0	0	k__Bacteria; p__Proteobacteria; c__Alphaproteobacteria; o__Sphingomonadales; f__Sphingomonadaceae; g__Altererythrobacter; s__unclassified_Altererythrobacter
ASV1717	0	0	0	0	0	0	47	0	0	0	0	0	0	0	0	0	0	0	k__Bacteria; p__Proteobacteria; c__Alphaproteobacteria; o__Rhizobiales; f__Xanthobacteraceae; g__unclassified_Xanthobacteraceae; s__unclassified_Xanthobacteraceae
ASV1719	8	26	8	0	0	0	0	0	0	0	23	0	0	0	0	0	11	0	k__Bacteria; p__Planctomycetota; c__Phycisphaerae; o__Tepidisphaerales; f__WD2101_soil_group; g__unclassified_WD2101_soil_group; s__unclassified_WD2101_soil_group
ASV172	0	0	69	0	0	0	0	0	0	184	158	179	0	125	0	0	0	0	k__Bacteria; p__Acidobacteriota; c__Acidobacteriae; o__Bryobacterales; f__Bryobacteraceae; g__Bryobacter; s__unclassified_Bryobacter
ASV1720	0	0	8	0	0	0	0	0	0	0	0	0	0	28	43	0	0	0	k__Bacteria; p__Myxococcota; c__Myxococcia; o__Myxococcales; f__Myxococcaceae; g__unclassified_Myxococcaceae; s__uncultured_delta_proteobacterium
ASV1721	0	0	0	0	0	0	0	0	0	0	0	0	0	0	0	0	0	29	k__Bacteria; p__Myxococcota; c__Polyangia; o__Haliangiales; f__Haliangiaceae; g__Haliangium; s__unclassified_Haliangium
ASV1724	0	0	0	0	0	0	19	0	0	0	0	0	0	0	0	39	26	0	k__Bacteria; p__Proteobacteria; c__Gammaproteobacteria; o__Pseudomonadales; f__unclassified_Pseudomonadales; g__unclassified_Pseudomonadales; s__unclassified_Pseudomonadales
ASV1725	0	0	0	0	0	0	0	0	190	0	0	0	0	0	0	0	0	0	k__Bacteria; p__Actinobacteriota; c__Actinobacteria; o__Micrococcales; f__Micrococcaceae; g__Arthrobacter; s__unclassified_Arthrobacter
ASV1726	0	0	0	0	0	0	0	0	0	0	0	0	0	0	0	39	0	0	k__Bacteria; p__Bacteroidota; c__Bacteroidia; o__Cytophagales; f__Spirosomaceae; g__Dyadobacter; s__unclassified_Dyadobacter
ASV1727	0	0	0	0	0	0	0	0	0	0	0	0	0	0	0	85	47	58	k__Bacteria; p__Proteobacteria; c__Gammaproteobacteria; o__Burkholderiales; f__TRA3_20; g__unclassified_TRA3_20; s__unclassified_TRA3_20
ASV1728	21	0	0	0	0	0	0	0	0	0	0	22	0	0	45	0	0	0	k__Bacteria; p__Acidobacteriota; c__Vicinamibacteria; o__Vicinamibacterales; f__unclassified_Vicinamibacterales; g__unclassified_Vicinamibacterales; s__unclassified_Vicinamibacterales
ASV1729	0	87	0	0	0	0	0	0	0	0	56	0	0	0	0	46	0	0	k__Bacteria; p__Acidobacteriota; c__Holophagae; o__Subgroup_7; f__unclassified_Subgroup_7; g__unclassified_Subgroup_7; s__unclassified_Subgroup_7
ASV173	0	0	0	0	0	0	0	0	0	189	176	165	0	0	0	363	170	304	k__Bacteria; p__Bacteroidota; c__Bacteroidia; o__Cytophagales; f__Spirosomaceae; g__Dyadobacter; s__unclassified_Dyadobacter
ASV1730	0	0	7	0	0	0	33	0	0	0	0	0	0	11	0	0	0	0	k__Bacteria; p__Proteobacteria; c__Alphaproteobacteria; o__Tistrellales; f__Geminicoccaceae; g__Candidatus_Alysiosphaera; s__unclassified_Candidatus_Alysiosphaera
ASV1731	0	0	16	0	0	0	0	0	0	0	0	0	0	0	0	0	0	0	k__Bacteria; p__Acidobacteriota; c__Vicinamibacteria; o__Subgroup_17; f__unclassified_Subgroup_17; g__unclassified_Subgroup_17; s__unclassified_Subgroup_17
ASV1732	35	56	21	0	0	0	0	0	0	0	0	0	0	0	0	0	0	0	k__Bacteria; p__Chloroflexi; c__unclassified_Chloroflexi; o__unclassified_Chloroflexi; f__unclassified_Chloroflexi; g__unclassified_Chloroflexi; s__unclassified_Chloroflexi
ASV1733	44	40	29	0	0	0	0	0	0	0	0	0	0	0	0	27	0	0	k__Bacteria; p__Acidobacteriota; c__Blastocatellia; o__Pyrinomonadales; f__Pyrinomonadaceae; g__RB41; s__unclassified_RB41
ASV1734	30	34	50	0	0	0	0	0	0	0	0	0	0	0	0	74	0	0	k__Bacteria; p__Actinobacteriota; c__Actinobacteria; o__Micromonosporales; f__Micromonosporaceae; g__unclassified_Micromonosporaceae; s__unclassified_Micromonosporaceae
ASV1735	4	24	0	0	0	0	0	0	0	17	22	0	0	39	0	0	0	0	k__Bacteria; p__Gemmatimonadota; c__Longimicrobia; o__Longimicrobiales; f__Longimicrobiaceae; g__YC_ZSS_LKJ147; s__unclassified_YC_ZSS_LKJ147
ASV1736	29	34	45	0	0	0	0	0	0	0	0	0	22	26	0	0	0	0	k__Bacteria; p__Chloroflexi; c__Dehalococcoidia; o__S085; f__unclassified_S085; g__unclassified_S085; s__unclassified_S085
ASV1738	0	0	0	0	0	0	0	0	0	0	0	0	0	50	48	0	0	0	k__Bacteria; p__Proteobacteria; c__Gammaproteobacteria; o__Burkholderiales; f__Nitrosomonadaceae; g__MND1; s__unclassified_MND1
ASV1739	0	0	0	0	0	18	61	36	0	0	0	0	0	0	0	0	0	0	k__Bacteria; p__Actinobacteriota; c__Thermoleophilia; o__Solirubrobacterales; f__Solirubrobacteraceae; g__unclassified_Solirubrobacteraceae; s__unclassified_Solirubrobacteraceae
ASV174	0	113	0	79	0	0	0	0	0	0	0	0	97	78	84	0	0	0	k__Bacteria; p__Actinobacteriota; c__Actinobacteria; o__Streptomycetales; f__Streptomycetaceae; g__Streptomyces; s__unclassified_Streptomyces
ASV1740	0	0	0	0	0	0	36	0	21	0	0	0	0	0	0	0	0	0	k__Bacteria; p__Actinobacteriota; c__Actinobacteria; o__Bifidobacteriales; f__Bifidobacteriaceae; g__Bifidobacterium; s__unclassified_Bifidobacterium
ASV1741	0	0	0	0	0	0	0	0	0	0	0	0	0	0	0	0	0	69	k__Bacteria; p__Planctomycetota; c__Planctomycetes; o__Isosphaerales; f__Isosphaeraceae; g__Singulisphaera; s__unclassified_Singulisphaera
ASV1742	0	0	48	0	0	0	0	0	0	0	0	0	39	2	53	0	0	0	k__Bacteria; p__Acidobacteriota; c__Vicinamibacteria; o__Vicinamibacterales; f__Vicinamibacteraceae; g__unclassified_Vicinamibacteraceae; s__unclassified_Vicinamibacteraceae
ASV1743	0	0	22	0	0	0	0	0	0	1	5	1	40	0	0	0	0	0	k__Bacteria; p__Proteobacteria; c__Gammaproteobacteria; o__Burkholderiales; f__SC_I_84; g__unclassified_SC_I_84; s__unclassified_SC_I_84
ASV1745	0	0	0	0	0	0	0	0	0	0	0	18	16	0	0	0	0	0	k__Bacteria; p__Proteobacteria; c__Gammaproteobacteria; o__Burkholderiales; f__Nitrosomonadaceae; g__mle1_7; s__unclassified_mle1_7
ASV1746	0	0	0	0	42	0	0	0	21	0	0	0	0	0	0	0	0	0	k__Bacteria; p__Actinobacteriota; c__Actinobacteria; o__Frankiales; f__Sporichthyaceae; g__hgcI_clade; s__unclassified_hgcI_clade
ASV1747	0	0	0	0	0	0	0	0	0	0	0	0	0	0	0	0	187	0	k__Bacteria; p__Proteobacteria; c__Alphaproteobacteria; o__Caulobacterales; f__Caulobacteraceae; g__Brevundimonas; s__unclassified_Brevundimonas
ASV1748	0	16	0	0	0	0	0	0	0	11	0	0	0	21	31	0	24	16	k__Bacteria; p__Proteobacteria; c__Gammaproteobacteria; o__Steroidobacterales; f__Steroidobacteraceae; g__Steroidobacter; s__unclassified_Steroidobacter
ASV1749	0	0	186	0	0	0	0	0	0	0	0	0	0	0	0	0	0	0	k__Bacteria; p__Actinobacteriota; c__Actinobacteria; o__Propionibacteriales; f__Nocardioidaceae; g__unclassified_Nocardioidaceae; s__unclassified_Nocardioidaceae
ASV175	179	226	223	0	0	0	0	0	0	0	0	0	0	169	104	94	55	77	k__Bacteria; p__Gemmatimonadota; c__Gemmatimonadetes; o__Gemmatimonadales; f__Gemmatimonadaceae; g__unclassified_Gemmatimonadaceae; s__unclassified_Gemmatimonadaceae
ASV1751	0	0	0	0	0	0	0	0	0	0	0	0	0	1	0	0	0	0	k__Bacteria; p__Acidobacteriota; c__Vicinamibacteria; o__Vicinamibacterales; f__unclassified_Vicinamibacterales; g__unclassified_Vicinamibacterales; s__unclassified_Vicinamibacterales
ASV1752	0	0	0	0	0	0	0	0	186	0	0	0	0	0	0	0	0	0	k__Bacteria; p__Proteobacteria; c__Gammaproteobacteria; o__Burkholderiales; f__Neisseriaceae; g__Neisseria; s__unclassified_Neisseria
ASV1753	0	0	0	0	0	0	0	0	0	27	30	38	0	0	0	0	0	0	k__Bacteria; p__Proteobacteria; c__Gammaproteobacteria; o__Burkholderiales; f__Oxalobacteraceae; g__Massilia; s__unclassified_Massilia
ASV1754	0	0	0	0	0	0	0	0	0	0	0	0	0	0	0	186	0	0	k__Bacteria; p__Proteobacteria; c__Gammaproteobacteria; o__Burkholderiales; f__Comamonadaceae; g__Rhodoferax; s__unclassified_Rhodoferax
ASV1755	0	31	0	0	0	0	0	0	0	0	0	15	23	0	21	13	0	18	k__Bacteria; p__Planctomycetota; c__Phycisphaerae; o__Phycisphaerales; f__Phycisphaeraceae; g__AKYG587; s__unclassified_AKYG587
ASV1756	0	0	47	0	0	0	0	0	0	0	0	0	1	1	0	0	0	0	k__Bacteria; p__Acidobacteriota; c__Vicinamibacteria; o__Vicinamibacterales; f__unclassified_Vicinamibacterales; g__unclassified_Vicinamibacterales; s__unclassified_Vicinamibacterales
ASV1757	0	0	1	0	0	0	0	0	0	0	0	0	0	0	0	0	0	1	k__Bacteria; p__Deinococcota; c__Deinococci; o__Thermales; f__Thermaceae; g__Meiothermus; s__unclassified_Meiothermus
ASV1759	0	0	0	0	0	0	0	0	0	0	0	0	0	0	0	0	0	20	k__Bacteria; p__Actinobacteriota; c__Actinobacteria; o__unclassified_Actinobacteria; f__unclassified_Actinobacteria; g__unclassified_Actinobacteria; s__unclassified_Actinobacteria
ASV176	78	59	72	0	0	0	0	0	0	0	100	0	0	53	150	0	95	93	k__Bacteria; p__Acidobacteriota; c__Blastocatellia; o__Pyrinomonadales; f__Pyrinomonadaceae; g__RB41; s__unclassified_RB41
ASV1760	0	0	0	63	0	0	0	0	0	0	0	0	0	0	0	0	0	0	k__Bacteria; p__Bacteroidota; c__Bacteroidia; o__Bacteroidales; f__Rikenellaceae; g__Alistipes; s__Alistipes_inops
ASV1761	0	0	0	0	0	115	0	31	0	0	0	0	0	0	0	0	0	0	k__Bacteria; p__Proteobacteria; c__Gammaproteobacteria; o__Xanthomonadales; f__Rhodanobacteraceae; g__Chujaibacter; s__unclassified_Chujaibacter
ASV1762	0	0	0	0	0	0	0	0	0	0	0	0	0	0	0	177	0	0	k__Bacteria; p__Proteobacteria; c__Gammaproteobacteria; o__Xanthomonadales; f__Xanthomonadaceae; g__Arenimonas; s__Arenimonas_taoyuanensis
ASV1763	184	0	0	0	0	0	0	0	0	0	0	0	0	0	0	0	0	0	k__Bacteria; p__Firmicutes; c__Bacilli; o__Bacillales; f__Sporolactobacillaceae; g__unclassified_Sporolactobacillaceae; s__unclassified_Sporolactobacillaceae
ASV1764	12	0	0	0	0	0	0	0	0	20	0	12	0	0	18	0	0	0	k__Bacteria; p__Proteobacteria; c__Gammaproteobacteria; o__Xanthomonadales; f__Xanthomonadaceae; g__Arenimonas; s__unclassified_Arenimonas
ASV1765	23	0	0	0	0	0	0	0	0	19	20	12	23	23	13	0	0	0	k__Bacteria; p__Acidobacteriota; c__Vicinamibacteria; o__Subgroup_17; f__uncultured_Acidobacteriales_bacterium; g__uncultured_Acidobacteriales_bacterium; s__uncultured_Acidobacteriales_bacterium
ASV1766	0	0	0	0	0	0	0	0	0	38	28	23	0	26	34	0	0	0	k__Bacteria; p__Proteobacteria; c__Gammaproteobacteria; o__Xanthomonadales; f__Xanthomonadaceae; g__Lysobacter; s__unclassified_Lysobacter
ASV1767	0	0	0	45	0	29	58	0	0	0	0	0	0	0	0	0	0	0	k__Bacteria; p__Actinobacteriota; c__Actinobacteria; o__Pseudonocardiales; f__Pseudonocardiaceae; g__Pseudonocardia; s__unclassified_Pseudonocardia
ASV1768	0	0	0	57	0	0	0	0	0	0	0	0	0	0	0	0	0	0	k__Bacteria; p__Actinobacteriota; c__Acidimicrobiia; o__Microtrichales; f__Ilumatobacteraceae; g__CL500_29_marine_group; s__uncultured_soil_bacterium
ASV177	0	0	18	26	52	20	30	37	49	92	82	79	0	0	0	52	409	73	k__Bacteria; p__Proteobacteria; c__Gammaproteobacteria; o__Pseudomonadales; f__Pseudomonadaceae; g__Pseudomonas; s__unclassified_Pseudomonas
ASV1772	0	0	0	0	0	0	0	0	0	0	0	0	0	0	0	0	83	58	k__Bacteria; p__Chloroflexi; c__Anaerolineae; o__SBR1031; f__A4b; g__unclassified_A4b; s__unclassified_A4b
ASV1773	39	23	39	0	0	0	0	0	0	16	0	19	0	19	28	0	0	0	k__Bacteria; p__Chloroflexi; c__Chloroflexia; o__Chloroflexales; f__Roseiflexaceae; g__unclassified_Roseiflexaceae; s__unclassified_Roseiflexaceae
ASV1774	5	0	0	0	0	0	0	0	0	17	0	0	12	19	18	0	0	5	k__Bacteria; p__Proteobacteria; c__Gammaproteobacteria; o__Pseudomonadales; f__Halieaceae; g__OM60_NOR5__clade; s__uncultured_Acidobacteria_bacterium
ASV1775	64	49	54	0	0	0	0	0	0	0	0	0	0	0	0	16	0	0	k__Bacteria; p__Actinobacteriota; c__Thermoleophilia; o__Gaiellales; f__Gaiellaceae; g__Gaiella; s__uncultured_Rubrobacteria_bacterium
ASV1776	0	69	56	0	0	0	0	0	36	0	0	0	0	0	0	0	0	22	k__Bacteria; p__Firmicutes; c__Bacilli; o__Bacillales; f__Bacillaceae; g__Bacillus; s__unclassified_Bacillus
ASV1777	0	0	0	0	63	0	0	0	0	0	0	0	0	0	0	0	0	0	k__Bacteria; p__Proteobacteria; c__Gammaproteobacteria; o__Enterobacterales; f__Enterobacteriaceae; g__Klebsiella; s__unclassified_Klebsiella
ASV1778	0	0	0	0	98	0	0	0	0	0	0	0	0	0	0	0	0	0	k__Bacteria; p__Proteobacteria; c__Alphaproteobacteria; o__Sphingomonadales; f__Sphingomonadaceae; g__Sphingomonas; s__unclassified_Sphingomonas
ASV1779	0	0	0	0	26	0	0	0	0	0	0	0	0	0	0	97	0	60	k__Bacteria; p__Proteobacteria; c__Gammaproteobacteria; o__Xanthomonadales; f__Xanthomonadaceae; g__Pseudoxanthomonas; s__unclassified_Pseudoxanthomonas
ASV178	0	0	0	0	0	42	0	86	0	80	0	106	0	0	0	280	543	147	k__Bacteria; p__Proteobacteria; c__Alphaproteobacteria; o__Caulobacterales; f__Caulobacteraceae; g__Brevundimonas; s__unclassified_Brevundimonas
ASV1781	0	0	0	0	0	0	0	0	0	18	0	18	0	0	0	0	24	0	k__Bacteria; p__Proteobacteria; c__Alphaproteobacteria; o__Rhizobiales; f__Devosiaceae; g__Devosia; s__unclassified_Devosia
ASV1782	0	0	0	0	0	0	0	0	0	0	0	0	0	0	0	125	16	0	k__Bacteria; p__Bacteroidota; c__Bacteroidia; o__Cytophagales; f__Microscillaceae; g__unclassified_Microscillaceae; s__unclassified_Microscillaceae
ASV1783	0	0	0	0	0	0	0	0	0	0	0	0	0	0	0	0	101	61	k__Bacteria; p__Proteobacteria; c__Gammaproteobacteria; o__Burkholderiales; f__Comamonadaceae; g__unclassified_Comamonadaceae; s__unclassified_Comamonadaceae
ASV1784	108	74	0	0	0	0	0	0	0	0	0	0	0	0	0	0	0	0	k__Bacteria; p__Chloroflexi; c__Chloroflexia; o__Thermomicrobiales; f__AKYG1722; g__uncultured_Chloroflexi_bacterium; s__uncultured_Chloroflexi_bacterium
ASV1785	22	0	0	0	0	0	0	0	0	0	0	0	0	0	0	0	0	45	k__Bacteria; p__unclassified_Bacteria; c__unclassified_Bacteria; o__unclassified_Bacteria; f__unclassified_Bacteria; g__unclassified_Bacteria; s__unclassified_Bacteria
ASV1786	0	5	0	0	0	0	0	0	0	0	10	9	9	25	0	0	0	0	k__Bacteria; p__Proteobacteria; c__Alphaproteobacteria; o__Rhizobiales; f__Beijerinckiaceae; g__FFCH5858; s__unclassified_FFCH5858
ASV1787	0	0	29	0	0	0	0	0	0	0	0	0	23	0	0	0	0	0	k__Bacteria; p__Chloroflexi; c__unclassified_Chloroflexi; o__unclassified_Chloroflexi; f__unclassified_Chloroflexi; g__unclassified_Chloroflexi; s__unclassified_Chloroflexi
ASV1788	0	0	7	0	0	0	0	0	0	0	0	0	21	0	0	0	0	0	k__Bacteria; p__Acidobacteriota; c__Vicinamibacteria; o__Vicinamibacterales; f__unclassified_Vicinamibacterales; g__unclassified_Vicinamibacterales; s__unclassified_Vicinamibacterales
ASV1789	0	0	0	52	32	0	0	0	0	0	0	0	0	0	0	0	0	0	k__Bacteria; p__Acidobacteriota; c__Vicinamibacteria; o__Subgroup_17; f__uncultured_Acidobacteria_bacterium; g__uncultured_Acidobacteria_bacterium; s__uncultured_Acidobacteria_bacterium
ASV179	0	0	17	111	30	134	111	108	106	0	0	0	0	0	0	0	0	25	k__Bacteria; p__Actinobacteriota; c__Acidimicrobiia; o__Microtrichales; f__Ilumatobacteraceae; g__CL500_29_marine_group; s__unclassified_CL500_29_marine_group
ASV1790	0	0	0	0	0	0	182	0	0	0	0	0	0	0	0	0	0	0	k__Bacteria; p__Proteobacteria; c__Alphaproteobacteria; o__Rickettsiales; f__Mitochondria; g__unclassified_Mitochondria; s__unclassified_Mitochondria
ASV1791	0	0	0	0	0	0	0	73	0	0	0	81	0	0	0	0	0	0	k__Bacteria; p__Actinobacteriota; c__Actinobacteria; o__Streptomycetales; f__Streptomycetaceae; g__Streptomyces; s__unclassified_Streptomyces
ASV1792	0	0	0	0	0	0	0	0	182	0	0	0	0	0	0	0	0	0	k__Bacteria; p__Firmicutes; c__Bacilli; o__Bacillales; f__Bacillaceae; g__Bacillus; s__unclassified_Bacillus
ASV1793	0	0	0	0	0	0	0	0	0	0	0	0	0	0	0	0	53	0	k__Bacteria; p__Proteobacteria; c__Gammaproteobacteria; o__Burkholderiales; f__Sulfuricellaceae; g__Sulfuriferula; s__unclassified_Sulfuriferula
ASV1794	38	46	52	0	0	0	0	20	0	0	0	0	0	0	0	0	25	0	k__Bacteria; p__Actinobacteriota; c__Actinobacteria; o__Micromonosporales; f__Micromonosporaceae; g__Catellatospora; s__unclassified_Catellatospora
ASV1795	0	0	0	0	0	0	0	0	0	0	0	20	41	22	0	0	0	0	k__Bacteria; p__Actinobacteriota; c__Acidimicrobiia; o__unclassified_Acidimicrobiia; f__uncultured_Acidimicrobiia_bacterium; g__unclassified_Acidimicrobiia; s__unclassified_Acidimicrobiia
ASV1796	0	0	0	62	0	0	49	0	0	0	0	0	0	0	0	0	0	0	k__Bacteria; p__Firmicutes; c__Bacilli; o__Lactobacillales; f__Lactobacillaceae; g__Lactiplantibacillus; s__unclassified_Lactiplantibacillus
ASV1797	0	0	0	0	0	0	85	0	0	0	0	0	0	0	0	0	0	0	k__Bacteria; p__Proteobacteria; c__Gammaproteobacteria; o__Burkholderiales; f__SC_I_84; g__unclassified_SC_I_84; s__unclassified_SC_I_84
ASV1799	33	0	43	0	0	0	0	0	0	0	0	0	0	9	0	14	0	0	k__Bacteria; p__Actinobacteriota; c__Thermoleophilia; o__Gaiellales; f__Gaiellaceae; g__Gaiella; s__unclassified_Gaiella
ASV18	116	110	113	0	0	0	0	0	0	295	283	273	309	153	230	52	84	148	k__Bacteria; p__unclassified_Bacteria; c__unclassified_Bacteria; o__unclassified_Bacteria; f__unclassified_Bacteria; g__unclassified_Bacteria; s__unclassified_Bacteria
ASV180	0	0	13	0	0	0	0	0	0	66	85	97	124	152	0	0	12	0	k__Bacteria; p__unclassified_Bacteria; c__unclassified_Bacteria; o__unclassified_Bacteria; f__unclassified_Bacteria; g__unclassified_Bacteria; s__unclassified_Bacteria
ASV1800	50	45	29	0	0	0	0	0	0	0	0	0	0	0	0	9	24	23	k__Bacteria; p__Patescibacteria; c__Saccharimonadia; o__Saccharimonadales; f__LWQ8; g__unclassified_LWQ8; s__unclassified_LWQ8
ASV1801	0	155	0	0	0	0	0	0	0	0	0	0	0	0	0	21	0	0	k__Bacteria; p__Firmicutes; c__Bacilli; o__Bacillales; f__Planococcaceae; g__Domibacillus; s__unclassified_Domibacillus
ASV1802	0	0	0	0	0	0	0	0	0	0	0	0	52	0	0	0	0	18	k__Bacteria; p__Gemmatimonadota; c__Gemmatimonadetes; o__Gemmatimonadales; f__Gemmatimonadaceae; g__Gemmatimonas; s__unclassified_Gemmatimonas
ASV1803	0	0	0	0	0	0	0	0	0	16	20	16	8	14	14	0	0	0	k__Bacteria; p__Proteobacteria; c__Alphaproteobacteria; o__unclassified_Alphaproteobacteria; f__unclassified_Alphaproteobacteria; g__unclassified_Alphaproteobacteria; s__unclassified_Alphaproteobacteria
ASV1804	0	0	0	0	0	0	0	0	0	0	0	0	18	0	26	0	0	0	k__Bacteria; p__Acidobacteriota; c__Vicinamibacteria; o__Vicinamibacterales; f__unclassified_Vicinamibacterales; g__unclassified_Vicinamibacterales; s__unclassified_Vicinamibacterales
ASV1805	0	0	0	0	0	0	0	0	0	0	0	0	0	0	0	68	0	0	k__Bacteria; p__Actinobacteriota; c__Thermoleophilia; o__Solirubrobacterales; f__67_14; g__unclassified_67_14; s__unclassified_67_14
ASV1806	0	0	0	0	0	0	12	35	0	0	0	0	0	0	0	0	0	0	k__Bacteria; p__Proteobacteria; c__Gammaproteobacteria; o__Burkholderiales; f__Methylophilaceae; g__unclassified_Methylophilaceae; s__unclassified_Methylophilaceae
ASV1807	0	0	0	0	0	0	0	0	0	0	59	72	0	0	0	0	0	0	k__Bacteria; p__Proteobacteria; c__Gammaproteobacteria; o__Burkholderiales; f__Comamonadaceae; g__unclassified_Comamonadaceae; s__unclassified_Comamonadaceae
ASV1809	0	0	0	0	0	0	0	0	0	0	0	0	0	0	0	40	71	54	k__Bacteria; p__Bacteroidota; c__Bacteroidia; o__Flavobacteriales; f__Flavobacteriaceae; g__Flavobacterium; s__unclassified_Flavobacterium
ASV181	56	63	68	0	0	0	0	0	0	34	0	0	72	52	19	19	81	74	k__Bacteria; p__Gemmatimonadota; c__Gemmatimonadetes; o__Gemmatimonadales; f__Gemmatimonadaceae; g__unclassified_Gemmatimonadaceae; s__uncultured_Gemmatimonadales_bacterium
ASV1810	18	23	0	0	0	0	0	0	0	0	0	0	12	0	0	0	0	1	k__Bacteria; p__Acidobacteriota; c__Vicinamibacteria; o__Vicinamibacterales; f__Vicinamibacteraceae; g__unclassified_Vicinamibacteraceae; s__unclassified_Vicinamibacteraceae
ASV1811	0	17	0	0	0	0	0	0	0	0	0	0	0	33	37	0	0	0	k__Bacteria; p__unclassified_Bacteria; c__unclassified_Bacteria; o__unclassified_Bacteria; f__unclassified_Bacteria; g__unclassified_Bacteria; s__unclassified_Bacteria
ASV1812	0	0	25	0	0	0	0	0	0	0	0	52	0	54	0	0	0	0	k__Bacteria; p__Methylomirabilota; c__Methylomirabilia; o__Rokubacteriales; f__uncultured_Firmicutes_bacterium; g__uncultured_Firmicutes_bacterium; s__uncultured_Firmicutes_bacterium
ASV1813	0	0	0	0	0	0	0	0	0	0	0	0	92	63	0	0	0	0	k__Bacteria; p__Myxococcota; c__Polyangia; o__Haliangiales; f__Haliangiaceae; g__Haliangium; s__unclassified_Haliangium
ASV1814	0	0	0	0	0	0	0	30	104	0	0	0	0	0	0	0	0	0	k__Bacteria; p__Fusobacteriota; c__Fusobacteriia; o__Fusobacteriales; f__Fusobacteriaceae; g__Fusobacterium; s__unclassified_Fusobacterium
ASV1815	0	0	0	0	0	0	0	0	0	0	0	0	0	0	0	0	25	0	k__Bacteria; p__Bacteroidota; c__Bacteroidia; o__Chitinophagales; f__Chitinophagaceae; g__Chitinophaga; s__Chitinophaga_sp._NR_2_02
ASV1816	0	0	0	0	0	0	0	0	0	0	0	0	0	0	0	0	85	0	k__Bacteria; p__Proteobacteria; c__Alphaproteobacteria; o__Rhodospirillales; f__Rhodospirillaceae; g__unclassified_Rhodospirillaceae; s__unclassified_Rhodospirillaceae
ASV1817	0	0	0	0	0	0	0	0	0	36	38	48	57	0	0	0	0	0	k__Bacteria; p__Actinobacteriota; c__Actinobacteria; o__Micromonosporales; f__Micromonosporaceae; g__unclassified_Micromonosporaceae; s__unclassified_Micromonosporaceae
ASV1818	0	0	0	54	0	0	0	0	0	0	0	0	0	0	0	0	0	0	k__Bacteria; p__Proteobacteria; c__Alphaproteobacteria; o__Rhizobiales; f__Methyloligellaceae; g__unclassified_Methyloligellaceae; s__unclassified_Methyloligellaceae
ASV1819	0	0	0	0	0	0	0	0	110	0	0	0	0	0	0	0	0	0	k__Bacteria; p__Firmicutes; c__Negativicutes; o__Veillonellales_Selenomonadales; f__Veillonellaceae; g__Veillonella; s__unclassified_Veillonella
ASV182	61	69	70	0	0	0	0	0	0	76	55	69	99	97	108	0	0	43	k__Bacteria; p__Acidobacteriota; c__Vicinamibacteria; o__Vicinamibacterales; f__Vicinamibacteraceae; g__unclassified_Vicinamibacteraceae; s__unclassified_Vicinamibacteraceae
ASV1821	0	0	0	0	0	0	0	0	0	0	0	153	0	0	0	0	0	0	k__Bacteria; p__Myxococcota; c__Myxococcia; o__Myxococcales; f__Myxococcaceae; g__P3OB_42; s__unclassified_P3OB_42
ASV1824	32	0	0	0	0	0	0	0	0	0	0	0	0	0	0	0	0	0	k__Bacteria; p__Myxococcota; c__Polyangia; o__Haliangiales; f__Haliangiaceae; g__Haliangium; s__unclassified_Haliangium
ASV1825	91	0	0	0	0	0	0	0	0	0	0	0	0	0	0	0	0	0	k__Bacteria; p__Chloroflexi; c__unclassified_Chloroflexi; o__unclassified_Chloroflexi; f__unclassified_Chloroflexi; g__unclassified_Chloroflexi; s__unclassified_Chloroflexi
ASV1826	0	0	14	0	0	0	0	0	0	10	11	8	17	0	22	0	0	0	k__Bacteria; p__Gemmatimonadota; c__Gemmatimonadetes; o__Gemmatimonadales; f__Gemmatimonadaceae; g__Gemmatimonas; s__unclassified_Gemmatimonas
ASV1827	0	0	0	0	0	0	0	19	0	0	0	0	0	0	0	42	34	14	k__Bacteria; p__Actinobacteriota; c__Acidimicrobiia; o__Microtrichales; f__Iamiaceae; g__Iamia; s__unclassified_Iamia
ASV1828	0	0	0	0	0	25	29	54	0	0	0	0	0	0	0	0	0	0	k__Bacteria; p__Actinobacteriota; c__Actinobacteria; o__Propionibacteriales; f__Nocardioidaceae; g__Nocardioides; s__unclassified_Nocardioides
ASV183	0	67	43	0	0	0	0	0	0	124	95	111	0	47	93	0	0	64	k__Bacteria; p__Acidobacteriota; c__Vicinamibacteria; o__Vicinamibacterales; f__Vicinamibacteraceae; g__uncultured_Acidobacteriales_bacterium; s__uncultured_Acidobacteriales_bacterium
ASV1830	0	0	0	0	0	0	0	0	0	0	0	0	0	0	0	147	28	2	k__Bacteria; p__Proteobacteria; c__Gammaproteobacteria; o__Burkholderiales; f__Gallionellaceae; g__Sideroxydans; s__uncultured_soil_bacterium
ASV1831	40	0	0	0	0	0	0	0	0	0	0	0	0	0	0	0	0	0	k__Bacteria; p__Gemmatimonadota; c__Gemmatimonadetes; o__Gemmatimonadales; f__Gemmatimonadaceae; g__Roseisolibacter; s__unclassified_Roseisolibacter
ASV1832	0	28	0	0	0	0	0	0	0	0	0	0	0	0	0	0	18	0	k__Bacteria; p__Chloroflexi; c__Dehalococcoidia; o__S085; f__unclassified_S085; g__unclassified_S085; s__unclassified_S085
ASV1833	0	18	11	0	0	0	0	0	0	0	0	0	0	0	0	0	0	0	k__Bacteria; p__Gemmatimonadota; c__Gemmatimonadetes; o__Gemmatimonadales; f__Gemmatimonadaceae; g__unclassified_Gemmatimonadaceae; s__unclassified_Gemmatimonadaceae
ASV1834	0	0	0	0	0	0	0	0	0	0	0	0	14	14	0	0	0	0	k__Bacteria; p__Acidobacteriota; c__Vicinamibacteria; o__Vicinamibacterales; f__unclassified_Vicinamibacterales; g__unclassified_Vicinamibacterales; s__unclassified_Vicinamibacterales
ASV1835	0	0	0	29	0	0	21	0	0	0	0	0	0	0	0	0	0	0	k__Bacteria; p__Proteobacteria; c__Alphaproteobacteria; o__Tistrellales; f__Geminicoccaceae; g__unclassified_Geminicoccaceae; s__unclassified_Geminicoccaceae
ASV1836	0	0	0	0	49	18	0	36	0	0	0	0	0	0	0	0	0	0	k__Bacteria; p__Firmicutes; c__Clostridia; o__Oscillospirales; f__Oscillospiraceae; g__UCG_005; s__unclassified_UCG_005
ASV1837	0	0	0	0	0	0	0	0	0	13	0	7	0	0	0	47	25	0	k__Bacteria; p__Proteobacteria; c__Alphaproteobacteria; o__unclassified_Alphaproteobacteria; f__uncultured_Rhizobiales_bacterium; g__unclassified_Alphaproteobacteria; s__unclassified_Alphaproteobacteria
ASV184	0	0	0	162	166	212	0	148	183	0	0	0	0	0	0	0	0	0	k__Bacteria; p__Proteobacteria; c__Alphaproteobacteria; o__Sphingomonadales; f__Sphingomonadaceae; g__Sphingomonas; s__unclassified_Sphingomonas
ASV1840	0	81	0	0	0	0	0	0	0	61	0	0	0	33	0	0	0	0	k__Bacteria; p__Chloroflexi; c__Chloroflexia; o__Chloroflexales; f__Roseiflexaceae; g__unclassified_Roseiflexaceae; s__uncultured_Chloroflexaceae_bacterium
ASV1842	0	0	0	0	0	0	0	0	0	0	0	0	0	36	0	0	0	0	k__Bacteria; p__Verrucomicrobiota; c__Verrucomicrobiae; o__Pedosphaerales; f__Pedosphaeraceae; g__uncultured_soil_bacterium; s__uncultured_soil_bacterium
ASV1843	0	0	0	0	0	0	0	0	0	42	0	0	29	0	26	0	0	27	k__Bacteria; p__Proteobacteria; c__Alphaproteobacteria; o__Rhizobiales; f__Hyphomicrobiaceae; g__Pedomicrobium; s__unclassified_Pedomicrobium
ASV1844	0	0	0	0	0	0	0	0	0	0	0	0	27	0	0	0	0	0	k__Bacteria; p__Proteobacteria; c__Gammaproteobacteria; o__Burkholderiales; f__Nitrosomonadaceae; g__Ellin6067; s__unclassified_Ellin6067
ASV1845	0	0	0	31	0	0	0	0	0	0	0	0	0	0	0	0	0	0	k__Bacteria; p__Proteobacteria; c__Gammaproteobacteria; o__Xanthomonadales; f__Rhodanobacteraceae; g__Luteibacter; s__Luteibacter_anthropi
ASV1846	0	0	0	43	0	0	0	28	31	0	0	0	0	0	0	0	0	0	k__Bacteria; p__Bacteroidota; c__Bacteroidia; o__Sphingobacteriales; f__NS11_12_marine_group; g__uncultured_Flexibacteraceae_bacterium; s__uncultured_Flexibacteraceae_bacterium
ASV1847	0	0	0	67	0	0	0	0	0	0	0	0	0	0	0	0	0	0	k__Bacteria; p__Proteobacteria; c__Alphaproteobacteria; o__Tistrellales; f__Geminicoccaceae; g__Candidatus_Alysiosphaera; s__unclassified_Candidatus_Alysiosphaera
ASV185	61	43	63	0	0	0	0	0	0	68	52	76	0	59	84	67	61	95	k__Bacteria; p__Bacteroidota; c__Bacteroidia; o__Chitinophagales; f__Chitinophagaceae; g__Flavitalea; s__unclassified_Flavitalea
ASV1850	94	0	44	0	0	0	0	0	0	0	0	0	0	0	0	0	0	0	k__Bacteria; p__Firmicutes; c__Bacilli; o__Bacillales; f__Bacillaceae; g__Bacillus; s__unclassified_Bacillus
ASV1851	16	22	19	0	0	0	0	0	0	0	0	0	0	0	0	15	0	12	k__Bacteria; p__Gemmatimonadota; c__Gemmatimonadetes; o__Gemmatimonadales; f__Gemmatimonadaceae; g__Gemmatimonas; s__unclassified_Gemmatimonas
ASV1853	0	0	0	0	0	0	0	0	0	0	0	9	0	8	0	11	12	16	k__Bacteria; p__unclassified_Bacteria; c__unclassified_Bacteria; o__unclassified_Bacteria; f__unclassified_Bacteria; g__unclassified_Bacteria; s__unclassified_Bacteria
ASV1854	0	0	0	0	78	0	49	0	0	0	0	0	0	0	0	0	0	0	k__Bacteria; p__Proteobacteria; c__Alphaproteobacteria; o__Sphingomonadales; f__Sphingomonadaceae; g__Sphingomonas; s__unclassified_Sphingomonas
ASV1855	0	0	0	0	0	0	0	50	31	0	0	0	0	0	0	0	0	0	k__Bacteria; p__Acidobacteriota; c__Vicinamibacteria; o__Subgroup_17; f__uncultured_soil_bacterium; g__uncultured_soil_bacterium; s__uncultured_soil_bacterium
ASV1857	21	0	0	0	0	0	0	0	0	0	0	0	0	0	28	0	9	0	k__Bacteria; p__Chloroflexi; c__Ktedonobacteria; o__C0119; f__uncultured_soil_bacterium; g__uncultured_soil_bacterium; s__uncultured_soil_bacterium
ASV1858	46	32	39	0	0	0	0	0	0	0	0	0	0	0	0	0	0	0	k__Bacteria; p__Actinobacteriota; c__Thermoleophilia; o__Gaiellales; f__unclassified_Gaiellales; g__uncultured_Rubrobacteria_bacterium; s__unclassified_Gaiellales
ASV1859	0	10	0	0	0	0	0	0	0	0	0	0	23	0	25	0	0	0	k__Bacteria; p__Proteobacteria; c__Gammaproteobacteria; o__Burkholderiales; f__unclassified_Burkholderiales; g__unclassified_Burkholderiales; s__unclassified_Burkholderiales
ASV186	0	0	0	102	216	232	0	0	178	0	0	0	0	0	0	0	0	0	k__Bacteria; p__Proteobacteria; c__Gammaproteobacteria; o__Burkholderiales; f__Sutterellaceae; g__unclassified_Sutterellaceae; s__unclassified_Sutterellaceae
ASV1860	0	0	22	0	0	0	0	0	0	14	16	0	0	14	0	0	0	0	k__Bacteria; p__Actinobacteriota; c__Thermoleophilia; o__Gaiellales; f__Gaiellaceae; g__Gaiella; s__unclassified_Gaiella
ASV1861	0	0	64	0	0	0	0	0	0	0	0	0	0	0	0	0	0	0	k__Bacteria; p__Actinobacteriota; c__Thermoleophilia; o__Gaiellales; f__unclassified_Gaiellales; g__unclassified_Gaiellales; s__unclassified_Gaiellales
ASV1862	0	0	0	0	0	0	0	0	51	0	0	0	0	0	0	0	0	0	k__Bacteria; p__Proteobacteria; c__Gammaproteobacteria; o__Gammaproteobacteria_Incertae_Sedis; Unclassified; g__Acidibacter; s__uncultured_proteobacterium
ASV1863	0	0	0	0	0	0	0	0	0	0	0	0	0	8	0	0	0	30	k__Bacteria; p__Acidobacteriota; c__Blastocatellia; o__Pyrinomonadales; f__Pyrinomonadaceae; g__RB41; s__unclassified_RB41
ASV1867	0	0	0	0	0	0	0	0	0	0	27	21	0	0	0	42	0	66	k__Bacteria; p__Bacteroidota; c__Bacteroidia; o__Flavobacteriales; f__Flavobacteriaceae; g__Flavobacterium; s__unclassified_Flavobacterium
ASV1868	45	0	55	0	0	0	0	0	0	0	0	0	0	0	0	0	32	0	k__Bacteria; p__Actinobacteriota; c__Actinobacteria; o__Corynebacteriales; f__Mycobacteriaceae; g__Mycobacterium; s__unclassified_Mycobacterium
ASV1869	0	0	29	0	0	0	0	0	0	0	0	0	33	47	0	0	0	0	k__Bacteria; p__Acidobacteriota; c__Vicinamibacteria; o__Vicinamibacterales; f__unclassified_Vicinamibacterales; g__unclassified_Vicinamibacterales; s__unclassified_Vicinamibacterales
ASV187	59	58	40	0	0	0	0	0	27	75	82	71	0	15	0	55	82	152	k__Bacteria; p__Acidobacteriota; c__Acidobacteriae; o__Bryobacterales; f__Bryobacteraceae; g__Bryobacter; s__Acidobacteria_bacterium_WX72
ASV1870	0	0	0	0	0	0	0	0	0	13	0	0	0	0	15	0	0	10	k__Bacteria; p__Acidobacteriota; c__Vicinamibacteria; o__Vicinamibacterales; f__Vicinamibacteraceae; g__unclassified_Vicinamibacteraceae; s__unclassified_Vicinamibacteraceae
ASV1871	0	0	0	0	0	0	0	0	0	17	29	0	22	40	21	0	0	0	k__Bacteria; p__Acidobacteriota; c__Vicinamibacteria; o__Vicinamibacterales; f__unclassified_Vicinamibacterales; g__uncultured_Acidobacteriales_bacterium; s__unclassified_Vicinamibacterales
ASV1872	0	0	0	46	0	0	63	0	0	0	0	0	0	0	0	0	0	0	k__Bacteria; p__Bacteroidota; c__Bacteroidia; o__Bacteroidales; f__Muribaculaceae; g__unclassified_Muribaculaceae; s__unclassified_Muribaculaceae
ASV1873	0	0	0	49	0	0	0	0	0	0	0	0	0	0	0	51	0	0	k__Bacteria; p__Proteobacteria; c__Alphaproteobacteria; o__Caulobacterales; f__Caulobacteraceae; g__Brevundimonas; s__unclassified_Brevundimonas
ASV1874	0	0	0	0	0	0	0	0	0	0	0	0	0	0	0	51	0	0	k__Bacteria; p__Firmicutes; c__Bacilli; o__Bacillales; f__Bacillaceae; g__Bacillus; s__unclassified_Bacillus
ASV1875	69	0	102	0	0	0	0	0	0	0	0	0	0	0	0	0	0	0	k__Bacteria; p__Firmicutes; c__Bacilli; o__Paenibacillales; f__Paenibacillaceae; g__Paenibacillus; s__unclassified_Paenibacillus
ASV1876	15	0	26	0	0	0	0	0	0	0	0	14	0	0	0	0	0	0	k__Bacteria; p__Gemmatimonadota; c__Gemmatimonadetes; o__Gemmatimonadales; f__Gemmatimonadaceae; g__unclassified_Gemmatimonadaceae; s__Gemmatimonadetes_bacterium_LX87
ASV1877	28	0	0	0	0	0	0	0	0	0	46	0	0	0	52	0	0	0	k__Bacteria; p__unclassified_Bacteria; c__unclassified_Bacteria; o__unclassified_Bacteria; f__unclassified_Bacteria; g__unclassified_Bacteria; s__unclassified_Bacteria
ASV1878	0	0	0	0	0	0	0	0	0	0	0	0	0	46	0	0	0	0	k__Bacteria; p__Acidobacteriota; c__Thermoanaerobaculia; o__Thermoanaerobaculales; f__Thermoanaerobaculaceae; g__Subgroup_10; s__unclassified_Subgroup_10
ASV1879	0	0	0	0	97	0	74	0	0	0	0	0	0	0	0	0	0	0	k__Bacteria; p__Proteobacteria; c__Alphaproteobacteria; o__Rhizobiales; f__Rhizobiaceae; g__Allorhizobium_Neorhizobium_Pararhizobium_Rhizobium; s__unclassified_Allorhizobium_Neorhizobium_Pararhizobium_Rhizobium
ASV188	0	0	0	347	0	0	255	422	0	0	0	0	0	0	0	0	0	0	k__Bacteria; p__Proteobacteria; c__Gammaproteobacteria; o__Pseudomonadales; f__Moraxellaceae; g__Acinetobacter; s__unclassified_Acinetobacter
ASV1882	0	0	0	0	0	0	0	0	0	0	49	0	0	0	0	0	0	0	k__Bacteria; p__Proteobacteria; c__Gammaproteobacteria; o__Burkholderiales; f__Nitrosomonadaceae; g__Ellin6067; s__unclassified_Ellin6067
ASV1884	0	0	0	0	0	0	0	0	0	0	0	0	0	0	0	0	56	44	k__Bacteria; p__Acidobacteriota; c__Blastocatellia; o__Blastocatellales; f__Blastocatellaceae; g__unclassified_Blastocatellaceae; s__unclassified_Blastocatellaceae
ASV1885	19	22	3	0	0	0	0	0	0	5	7	1	2	10	8	13	0	1	k__Bacteria; p__Acidobacteriota; c__Vicinamibacteria; o__Vicinamibacterales; f__unclassified_Vicinamibacterales; g__unclassified_Vicinamibacterales; s__unclassified_Vicinamibacterales
ASV1886	0	0	29	0	0	0	11	0	0	0	0	0	0	77	53	0	0	0	k__Bacteria; p__Methylomirabilota; c__Methylomirabilia; o__Rokubacteriales; f__WX65; g__unclassified_WX65; s__unclassified_WX65
ASV1887	0	0	0	0	0	0	0	0	0	0	0	0	0	0	46	0	0	0	k__Bacteria; p__Gemmatimonadota; c__Gemmatimonadetes; o__Gemmatimonadales; f__Gemmatimonadaceae; g__unclassified_Gemmatimonadaceae; s__unclassified_Gemmatimonadaceae
ASV1888	0	0	0	18	0	0	0	0	0	0	0	1	0	2	0	0	0	0	k__Bacteria; p__Firmicutes; c__Clostridia; o__Oscillospirales; f__Oscillospiraceae; g__UCG_005; s__unclassified_UCG_005
ASV189	0	0	0	135	156	210	211	141	0	0	0	0	0	0	0	0	0	0	k__Bacteria; p__Proteobacteria; c__Gammaproteobacteria; o__Enterobacterales; f__Enterobacteriaceae; g__unclassified_Enterobacteriaceae; s__unclassified_Enterobacteriaceae
ASV1891	0	0	0	0	0	0	0	0	0	0	0	0	69	0	0	0	0	7	k__Bacteria; p__Proteobacteria; c__Alphaproteobacteria; o__Elsterales; f__unclassified_Elsterales; g__unclassified_Elsterales; s__unclassified_Elsterales
ASV1892	0	0	0	0	0	0	0	0	0	0	0	0	0	0	24	0	0	0	k__Bacteria; p__Actinobacteriota; c__Actinobacteria; o__Propionibacteriales; f__Nocardioidaceae; g__Nocardioides; s__unclassified_Nocardioides
ASV1893	0	0	0	0	0	0	0	0	0	0	0	0	69	0	0	0	0	0	k__Bacteria; p__Acidobacteriota; c__Vicinamibacteria; o__Subgroup_17; f__uncultured_Acidobacteriales_bacterium; g__uncultured_Acidobacteriales_bacterium; s__uncultured_Acidobacteriales_bacterium
ASV1894	0	0	0	0	0	0	0	0	0	0	0	0	0	63	0	0	0	0	k__Bacteria; p__Actinobacteriota; c__Acidimicrobiia; o__unclassified_Acidimicrobiia; f__uncultured_Iamia_sp.; g__unclassified_Acidimicrobiia; s__unclassified_Acidimicrobiia
ASV1895	0	0	0	0	0	0	0	0	0	0	0	44	35	0	19	0	0	0	k__Bacteria; p__Proteobacteria; c__Gammaproteobacteria; o__Burkholderiales; f__Nitrosomonadaceae; g__Ellin6067; s__uncultured_proteobacterium
ASV1897	0	0	0	36	0	59	0	0	34	0	0	0	0	0	0	0	0	0	k__Bacteria; p__Actinobacteriota; c__Thermoleophilia; o__Solirubrobacterales; f__67_14; g__unclassified_67_14; s__unclassified_67_14
ASV1898	0	0	0	0	0	0	0	0	0	0	22	0	0	0	0	0	36	29	k__Bacteria; p__Bacteroidota; c__Bacteroidia; o__Chitinophagales; f__Chitinophagaceae; g__Pseudoflavitalea; s__unclassified_Pseudoflavitalea
ASV1899	0	0	0	0	0	0	0	0	0	0	0	0	0	0	0	0	29	65	k__Bacteria; p__Proteobacteria; c__Gammaproteobacteria; o__Burkholderiales; f__Nitrosomonadaceae; g__MND1; s__unclassified_MND1
ASV19	113	112	109	0	0	0	0	0	0	168	213	174	488	154	132	0	67	164	k__Bacteria; p__Proteobacteria; c__Alphaproteobacteria; o__Azospirillales; f__unclassified_Azospirillales; g__unclassified_Azospirillales; s__unclassified_Azospirillales
ASV190	0	14	16	10	0	0	0	0	0	75	79	79	31	23	11	0	10	28	k__Bacteria; p__Proteobacteria; c__Gammaproteobacteria; o__Xanthomonadales; f__Rhodanobacteraceae; g__Mizugakiibacter; s__uncultured_Xanthomonadaceae_bacterium
ASV1901	0	0	0	0	0	0	0	0	0	38	0	0	0	0	0	0	7	0	k__Bacteria; p__Bacteroidota; c__Bacteroidia; o__Sphingobacteriales; f__Sphingobacteriaceae; g__Pedobacter; s__unclassified_Pedobacter
ASV1902	0	0	0	0	0	0	0	0	0	0	0	0	0	0	0	24	33	53	k__Bacteria; p__Myxococcota; c__Polyangia; o__Haliangiales; f__Haliangiaceae; g__Haliangium; s__unclassified_Haliangium
ASV1903	27	22	17	0	0	0	0	0	0	0	0	0	0	0	0	0	13	18	k__Bacteria; p__unclassified_Bacteria; c__unclassified_Bacteria; o__unclassified_Bacteria; f__unclassified_Bacteria; g__unclassified_Bacteria; s__unclassified_Bacteria
ASV1904	12	0	23	0	0	0	0	0	0	0	13	0	0	0	0	0	0	0	k__Bacteria; p__Acidobacteriota; c__Blastocatellia; o__11_24; f__unclassified_11_24; g__unclassified_11_24; s__unclassified_11_24
ASV1905	0	0	0	0	0	0	0	0	0	0	33	0	0	39	0	0	0	0	k__Bacteria; p__Chloroflexi; c__Chloroflexia; o__Chloroflexales; f__Roseiflexaceae; g__unclassified_Roseiflexaceae; s__unclassified_Roseiflexaceae
ASV1906	0	0	0	0	0	0	0	0	0	0	0	0	33	0	0	0	0	0	k__Bacteria; p__Proteobacteria; c__Alphaproteobacteria; o__Rhizobiales; f__Hyphomicrobiaceae; g__Pedomicrobium; s__unclassified_Pedomicrobium
ASV1907	0	0	0	0	0	0	0	0	0	0	12	0	0	0	0	0	0	0	k__Bacteria; p__Acidobacteriota; c__Thermoanaerobaculia; o__Thermoanaerobaculales; f__Thermoanaerobaculaceae; g__Subgroup_10; s__unclassified_Subgroup_10
ASV1908	0	0	0	0	0	0	0	0	0	0	0	40	45	0	0	0	0	0	k__Bacteria; p__Actinobacteriota; c__Actinobacteria; o__Micromonosporales; f__Micromonosporaceae; g__unclassified_Micromonosporaceae; s__unclassified_Micromonosporaceae
ASV1909	0	0	0	0	0	0	0	0	0	0	32	24	27	0	0	0	0	0	k__Bacteria; p__Acidobacteriota; c__Vicinamibacteria; o__Vicinamibacterales; f__unclassified_Vicinamibacterales; g__unclassified_Vicinamibacterales; s__unclassified_Vicinamibacterales
ASV191	0	0	0	0	0	0	0	0	0	0	0	0	155	238	0	0	0	0	k__Bacteria; p__Methylomirabilota; c__Methylomirabilia; o__Rokubacteriales; f__uncultured_Firmicutes_bacterium; g__uncultured_Firmicutes_bacterium; s__uncultured_Firmicutes_bacterium
ASV1910	0	0	0	20	0	0	0	0	108	0	0	0	0	0	0	0	0	0	k__Bacteria; p__Proteobacteria; c__Alphaproteobacteria; o__Azospirillales; f__Azospirillaceae; g__Skermanella; s__unclassified_Skermanella
ASV1911	0	0	0	0	23	0	35	0	0	0	0	0	0	0	0	0	0	0	k__Bacteria; p__Firmicutes; c__Clostridia; o__Clostridia_UCG_014; f__unclassified_Clostridia_UCG_014; g__unclassified_Clostridia_UCG_014; s__unclassified_Clostridia_UCG_014
ASV1912	0	0	0	0	0	38	0	16	0	0	0	0	0	0	0	0	0	0	k__Bacteria; p__Proteobacteria; c__Alphaproteobacteria; o__SAR11_clade; f__Clade_I; g__Clade_Ia; s__unclassified_Clade_Ia
ASV1914	0	0	0	0	0	0	0	0	0	0	52	0	0	0	14	0	0	0	k__Bacteria; p__Acidobacteriota; c__Vicinamibacteria; o__Vicinamibacterales; f__unclassified_Vicinamibacterales; g__unclassified_Vicinamibacterales; s__unclassified_Vicinamibacterales
ASV1916	27	0	44	0	0	0	0	0	0	0	0	0	0	0	0	0	0	0	k__Bacteria; p__Actinobacteriota; c__Acidimicrobiia; o__IMCC26256; f__uncultured_Ferrimicrobium_sp.; g__uncultured_Ferrimicrobium_sp.; s__uncultured_Ferrimicrobium_sp.
ASV1917	0	80	0	0	0	0	0	0	0	0	0	0	0	0	0	53	0	0	k__Bacteria; p__Chloroflexi; c__unclassified_Chloroflexi; o__unclassified_Chloroflexi; f__unclassified_Chloroflexi; g__unclassified_Chloroflexi; s__unclassified_Chloroflexi
ASV1918	0	0	0	0	0	0	0	0	0	0	0	0	49	0	0	0	0	0	k__Bacteria; p__Proteobacteria; c__Alphaproteobacteria; o__Elsterales; f__unclassified_Elsterales; g__unclassified_Elsterales; s__unclassified_Elsterales
ASV192	75	70	51	0	0	0	0	0	0	45	70	58	0	118	80	64	0	0	k__Bacteria; p__Acidobacteriota; c__Vicinamibacteria; o__Vicinamibacterales; f__unclassified_Vicinamibacterales; g__unclassified_Vicinamibacterales; s__unclassified_Vicinamibacterales
ASV1920	0	0	0	0	27	0	0	0	0	0	0	0	0	0	0	0	0	0	k__Bacteria; p__Actinobacteriota; c__Actinobacteria; o__Corynebacteriales; f__Corynebacteriaceae; g__Corynebacterium; s__Corynebacterium_stationis
ASV1921	0	0	0	0	0	0	0	0	0	33	0	42	0	0	0	0	0	15	k__Bacteria; p__Proteobacteria; c__Gammaproteobacteria; o__Pseudomonadales; f__Pseudomonadaceae; g__Pseudomonas; s__unclassified_Pseudomonas
ASV1922	0	0	0	0	0	0	0	0	0	0	31	0	0	0	0	0	0	0	k__Bacteria; p__unclassified_Bacteria; c__unclassified_Bacteria; o__unclassified_Bacteria; f__unclassified_Bacteria; g__unclassified_Bacteria; s__unclassified_Bacteria
ASV1923	0	0	0	0	0	0	0	0	0	0	0	0	0	0	0	0	167	0	k__Bacteria; p__Bacteroidota; c__Bacteroidia; o__Chitinophagales; f__Chitinophagaceae; g__Chitinophaga; s__unclassified_Chitinophaga
ASV1924	0	0	36	0	0	0	0	0	0	0	0	0	0	0	0	0	0	38	k__Bacteria; p__Chloroflexi; c__Dehalococcoidia; o__Dehalococcoidales; f__unclassified_Dehalococcoidales; g__unclassified_Dehalococcoidales; s__unclassified_Dehalococcoidales
ASV1925	0	0	50	0	0	0	0	0	0	0	0	0	0	0	0	116	0	0	k__Bacteria; p__Gemmatimonadota; c__Gemmatimonadetes; o__Gemmatimonadales; f__Gemmatimonadaceae; g__unclassified_Gemmatimonadaceae; s__unclassified_Gemmatimonadaceae
ASV1926	0	0	0	0	0	0	0	0	0	0	0	0	27	20	10	0	0	0	k__Bacteria; p__Actinobacteriota; c__Actinobacteria; o__Pseudonocardiales; f__Pseudonocardiaceae; g__unclassified_Pseudonocardiaceae; s__unclassified_Pseudonocardiaceae
ASV1927	0	0	0	21	0	26	5	0	28	0	0	0	0	0	0	0	0	0	k__Bacteria; p__Acidobacteriota; c__Blastocatellia; o__DS_100; f__uncultured_Acidobacteriales_bacterium; g__uncultured_Acidobacteriales_bacterium; s__uncultured_Acidobacteriales_bacterium
ASV1928	0	0	0	0	53	0	21	0	0	0	0	0	0	0	0	0	0	0	k__Bacteria; p__Gemmatimonadota; c__Gemmatimonadetes; o__Gemmatimonadales; f__Gemmatimonadaceae; g__unclassified_Gemmatimonadaceae; s__Gemmatimonadetes_bacterium_LX87
ASV1929	0	0	0	0	0	0	0	0	0	0	0	0	0	0	0	0	0	15	k__Bacteria; p__Bacteroidota; c__Bacteroidia; o__Cytophagales; f__Microscillaceae; g__unclassified_Microscillaceae; s__uncultured_Cytophagia_bacterium
ASV193	0	0	0	0	0	0	0	0	0	0	0	99	0	0	0	0	331	247	k__Bacteria; p__Proteobacteria; c__Gammaproteobacteria; o__Burkholderiales; f__Comamonadaceae; g__unclassified_Comamonadaceae; s__unclassified_Comamonadaceae
ASV1930	16	0	0	0	0	0	0	0	0	0	0	0	0	0	0	5	0	0	k__Bacteria; p__Proteobacteria; c__Alphaproteobacteria; o__Acetobacterales; f__Acetobacteraceae; g__Roseomonas; s__unclassified_Roseomonas
ASV1931	51	0	0	0	0	0	0	0	0	0	0	0	0	0	0	0	0	0	k__Bacteria; p__Actinobacteriota; c__Thermoleophilia; o__Solirubrobacterales; f__67_14; g__unclassified_67_14; s__unclassified_67_14
ASV1932	0	27	18	0	0	0	0	0	0	0	0	0	0	15	26	0	0	23	k__Bacteria; p__Gemmatimonadota; c__Gemmatimonadetes; o__Gemmatimonadales; f__Gemmatimonadaceae; g__Gemmatimonas; s__unclassified_Gemmatimonas
ASV1933	0	0	43	0	0	0	0	0	0	0	0	0	0	0	0	0	0	26	k__Bacteria; p__Chloroflexi; c__unclassified_Chloroflexi; o__unclassified_Chloroflexi; f__unclassified_Chloroflexi; g__unclassified_Chloroflexi; s__unclassified_Chloroflexi
ASV1934	0	0	0	0	0	0	0	0	0	20	0	33	0	0	0	0	0	0	k__Bacteria; p__Proteobacteria; c__Gammaproteobacteria; o__Xanthomonadales; f__Rhodanobacteraceae; g__Chujaibacter; s__unclassified_Chujaibacter
ASV1935	0	0	0	14	0	0	0	0	0	0	0	0	0	0	0	0	0	0	k__Bacteria; p__Bacteroidota; c__Bacteroidia; o__Bacteroidales; f__Bacteroidaceae; g__Bacteroides; s__unclassified_Bacteroides
ASV1937	0	0	0	0	0	0	122	0	0	0	0	0	0	0	0	0	0	0	k__Bacteria; p__Acidobacteriota; c__Acidobacteriae; o__Solibacterales; f__Solibacteraceae; g__Candidatus_Solibacter; s__unclassified_Candidatus_Solibacter
ASV194	0	0	0	0	0	0	0	0	0	0	88	76	0	0	78	0	0	0	k__Bacteria; p__Proteobacteria; c__Alphaproteobacteria; o__Sphingomonadales; f__Sphingomonadaceae; g__Sphingomonas; s__unclassified_Sphingomonas
ASV1942	15	9	0	0	0	0	0	0	0	11	8	16	0	0	14	0	0	25	k__Bacteria; p__Gemmatimonadota; c__Gemmatimonadetes; o__Gemmatimonadales; f__Gemmatimonadaceae; g__Gemmatirosa; s__Gemmatirosa_kalamazoonesis
ASV1943	64	32	23	0	0	0	0	0	0	0	18	0	27	0	0	0	0	0	k__Bacteria; p__Acidobacteriota; c__Thermoanaerobaculia; o__Thermoanaerobaculales; f__Thermoanaerobaculaceae; g__Subgroup_10; s__unclassified_Subgroup_10
ASV1946	0	0	0	42	0	0	0	107	0	0	0	0	0	0	0	0	0	0	k__Bacteria; p__Actinobacteriota; c__Actinobacteria; o__Micrococcales; f__Intrasporangiaceae; g__unclassified_Intrasporangiaceae; s__unclassified_Intrasporangiaceae
ASV1947	0	0	0	46	0	0	0	0	0	0	0	0	0	0	0	0	0	0	k__Bacteria; p__Proteobacteria; c__Gammaproteobacteria; o__Pseudomonadales; f__Nitrincolaceae; g__Marinobacterium; s__unclassified_Marinobacterium
ASV1948	0	0	0	0	0	0	0	164	0	0	0	0	0	0	0	0	0	0	k__Bacteria; p__Proteobacteria; c__Alphaproteobacteria; o__Caulobacterales; f__Caulobacteraceae; g__Phenylobacterium; s__unclassified_Phenylobacterium
ASV1949	0	0	0	0	0	0	0	39	0	0	0	0	0	0	0	0	0	0	k__Bacteria; p__Proteobacteria; c__Alphaproteobacteria; o__Rickettsiales; f__Mitochondria; g__unclassified_Mitochondria; s__unclassified_Mitochondria
ASV195	0	47	36	0	0	0	0	0	0	40	38	0	86	0	0	0	0	0	k__Bacteria; p__Acidobacteriota; c__Vicinamibacteria; o__Vicinamibacterales; f__unclassified_Vicinamibacterales; g__unclassified_Vicinamibacterales; s__unclassified_Vicinamibacterales
ASV1953	0	0	0	0	0	0	0	0	0	27	19	19	0	0	50	0	0	29	k__Bacteria; p__Gemmatimonadota; c__Longimicrobia; o__Longimicrobiales; f__Longimicrobiaceae; g__YC_ZSS_LKJ147; s__unclassified_YC_ZSS_LKJ147
ASV1954	0	0	0	0	0	0	0	0	0	0	0	0	0	0	0	97	0	67	k__Bacteria; p__Proteobacteria; c__Gammaproteobacteria; o__Burkholderiales; f__Methylophilaceae; g__unclassified_Methylophilaceae; s__unclassified_Methylophilaceae
ASV1955	10	14	8	0	0	0	0	0	0	0	0	11	0	17	20	0	0	0	k__Bacteria; p__Actinobacteriota; c__Acidimicrobiia; o__IMCC26256; f__uncultured_actinobacterium; g__uncultured_actinobacterium; s__uncultured_actinobacterium
ASV1956	15	0	0	0	0	0	0	0	0	0	4	0	8	0	0	0	0	0	k__Bacteria; p__Proteobacteria; c__Gammaproteobacteria; o__Burkholderiales; f__Nitrosomonadaceae; g__Ellin6067; s__unclassified_Ellin6067
ASV1957	0	0	7	0	0	24	0	0	0	0	0	0	0	0	50	0	0	0	k__Bacteria; p__Proteobacteria; c__Gammaproteobacteria; o__Burkholderiales; f__Nitrosomonadaceae; g__Ellin6067; s__unclassified_Ellin6067
ASV1958	0	0	0	0	6	0	0	0	0	17	0	0	0	12	15	0	0	0	k__Bacteria; p__Proteobacteria; c__Gammaproteobacteria; o__Burkholderiales; f__Nitrosomonadaceae; g__MND1; s__unclassified_MND1
ASV1959	0	0	0	0	0	0	0	0	0	0	0	16	0	0	0	14	8	0	k__Bacteria; p__Acidobacteriota; c__Vicinamibacteria; o__Vicinamibacterales; f__Vicinamibacteraceae; g__unclassified_Vicinamibacteraceae; s__unclassified_Vicinamibacteraceae
ASV196	0	86	33	0	0	0	0	0	0	49	0	48	35	0	0	0	71	46	k__Bacteria; p__Gemmatimonadota; c__Gemmatimonadetes; o__Gemmatimonadales; f__Gemmatimonadaceae; g__unclassified_Gemmatimonadaceae; s__uncultured_proteobacterium
ASV1960	0	0	0	0	0	0	0	0	0	0	0	0	0	56	0	0	0	0	k__Bacteria; p__Chloroflexi; c__Chloroflexia; o__Chloroflexales; f__Roseiflexaceae; g__unclassified_Roseiflexaceae; s__unclassified_Roseiflexaceae
ASV1961	0	0	0	0	0	0	0	0	0	0	11	0	0	0	0	31	0	11	k__Bacteria; p__Firmicutes; c__Bacilli; o__Paenibacillales; f__Paenibacillaceae; g__Paenibacillus; s__unclassified_Paenibacillus
ASV1962	0	0	0	61	43	0	59	0	0	0	0	0	0	0	0	0	0	0	k__Bacteria; p__Proteobacteria; c__Alphaproteobacteria; o__Elsterales; f__unclassified_Elsterales; g__unclassified_Elsterales; s__unclassified_Elsterales
ASV1963	0	0	0	24	0	0	0	0	0	0	0	0	0	0	0	0	0	0	k__Bacteria; p__Acidobacteriota; c__Vicinamibacteria; o__Vicinamibacterales; f__Vicinamibacteraceae; g__unclassified_Vicinamibacteraceae; s__unclassified_Vicinamibacteraceae
ASV1964	0	0	0	51	0	0	0	39	25	0	0	0	0	0	0	0	0	0	k__Bacteria; p__Firmicutes; c__Bacilli; o__Erysipelotrichales; f__Erysipelotrichaceae; g__unclassified_Erysipelotrichaceae; s__uncultured_Allobaculum_sp.
ASV1965	0	0	0	0	0	0	0	0	0	0	0	0	90	0	0	0	0	0	k__Bacteria; p__unclassified_Bacteria; c__unclassified_Bacteria; o__unclassified_Bacteria; f__unclassified_Bacteria; g__unclassified_Bacteria; s__unclassified_Bacteria
ASV1966	29	0	0	0	0	0	0	0	0	0	0	0	0	0	0	0	0	0	k__Bacteria; p__Gemmatimonadota; c__Gemmatimonadetes; o__Gemmatimonadales; f__Gemmatimonadaceae; g__unclassified_Gemmatimonadaceae; s__unclassified_Gemmatimonadaceae
ASV1967	0	110	0	0	0	0	0	0	0	0	0	0	0	0	0	0	0	0	k__Bacteria; p__Firmicutes; c__Bacilli; o__Bacillales; f__Bacillaceae; g__Bacillus; s__unclassified_Bacillus
ASV1968	0	38	0	0	0	0	0	0	0	0	0	0	20	14	0	0	0	0	k__Bacteria; p__Myxococcota; c__Polyangia; o__Haliangiales; f__Haliangiaceae; g__Haliangium; s__uncultured_sludge_bacterium_A9
ASV1969	0	13	0	0	0	0	0	0	0	12	13	27	27	13	0	0	0	0	k__Bacteria; p__unclassified_Bacteria; c__unclassified_Bacteria; o__unclassified_Bacteria; f__unclassified_Bacteria; g__unclassified_Bacteria; s__unclassified_Bacteria
ASV197	67	65	0	0	0	0	0	0	0	0	110	0	103	0	0	0	80	58	k__Bacteria; p__Acidobacteriota; c__Vicinamibacteria; o__Vicinamibacterales; f__unclassified_Vicinamibacterales; g__unclassified_Vicinamibacterales; s__unclassified_Vicinamibacterales
ASV1970	0	0	23	0	0	0	0	0	0	0	12	0	0	0	28	11	0	37	k__Bacteria; p__Chloroflexi; c__Dehalococcoidia; o__S085; f__uncultured_Chloroflexi_bacterium; g__uncultured_Chloroflexi_bacterium; s__uncultured_Chloroflexi_bacterium
ASV1971	0	0	26	0	0	0	0	0	0	0	0	0	0	0	0	0	0	0	k__Bacteria; p__Myxococcota; c__Myxococcia; o__Myxococcales; f__Myxococcaceae; g__P3OB_42; s__unclassified_P3OB_42
ASV1972	0	0	0	59	0	0	0	0	0	0	0	0	0	0	0	0	0	0	k__Bacteria; p__Bacteroidota; c__Bacteroidia; o__Bacteroidales; f__Muribaculaceae; g__unclassified_Muribaculaceae; s__unclassified_Muribaculaceae
ASV1973	0	0	0	0	0	0	0	0	0	25	0	0	43	0	0	0	0	0	k__Bacteria; p__Gemmatimonadota; c__Gemmatimonadetes; o__Gemmatimonadales; f__Gemmatimonadaceae; g__unclassified_Gemmatimonadaceae; s__unclassified_Gemmatimonadaceae
ASV1974	0	0	0	0	23	0	29	0	36	0	0	0	0	0	0	0	0	0	k__Bacteria; p__Proteobacteria; c__Alphaproteobacteria; o__Rhizobiales; f__Beijerinckiaceae; g__Microvirga; s__unclassified_Microvirga
ASV1975	0	0	0	0	0	0	69	0	93	0	0	0	0	0	0	0	0	0	k__Bacteria; p__Proteobacteria; c__Alphaproteobacteria; o__Rhizobiales; f__Xanthobacteraceae; g__unclassified_Xanthobacteraceae; s__unclassified_Xanthobacteraceae
ASV1976	0	0	0	0	0	0	0	0	162	0	0	0	0	0	0	0	0	0	k__Bacteria; p__Proteobacteria; c__Gammaproteobacteria; o__Burkholderiales; f__Oxalobacteraceae; g__Massilia; s__unclassified_Massilia
ASV1977	0	0	0	0	0	0	0	0	0	0	0	0	0	12	0	0	0	0	k__Bacteria; p__Acidobacteriota; c__Blastocatellia; o__Blastocatellales; f__Blastocatellaceae; g__Stenotrophobacter; s__unclassified_Stenotrophobacter
ASV198	0	0	0	0	0	0	0	0	50	140	0	0	0	0	0	0	0	0	k__Bacteria; p__Proteobacteria; c__Alphaproteobacteria; o__Rhizobiales; f__Rhizobiaceae; g__Allorhizobium_Neorhizobium_Pararhizobium_Rhizobium; s__unclassified_Allorhizobium_Neorhizobium_Pararhizobium_Rhizobium
ASV1981	15	0	18	0	0	0	12	0	0	0	0	0	0	0	13	0	0	12	k__Bacteria; p__Acidobacteriota; c__Blastocatellia; o__DS_100; f__uncultured_Acidobacteria_bacterium; g__uncultured_Acidobacteria_bacterium; s__uncultured_Acidobacteria_bacterium
ASV1982	0	0	5	0	0	0	0	0	0	0	0	0	0	26	0	0	0	0	k__Bacteria; p__Verrucomicrobiota; c__Verrucomicrobiae; o__Chthoniobacterales; f__Chthoniobacteraceae; g__Candidatus_Udaeobacter; s__unclassified_Candidatus_Udaeobacter
ASV1983	0	0	0	0	0	0	0	0	0	17	0	15	0	12	0	0	0	0	k__Bacteria; p__Acidobacteriota; c__unclassified_Acidobacteriota; o__unclassified_Acidobacteriota; f__unclassified_Acidobacteriota; g__unclassified_Acidobacteriota; s__unclassified_Acidobacteriota
ASV1984	0	0	0	0	0	0	0	0	0	0	0	0	34	18	0	0	18	0	k__Bacteria; p__Acidobacteriota; c__Holophagae; o__Subgroup_7; f__unclassified_Subgroup_7; g__unclassified_Subgroup_7; s__unclassified_Subgroup_7
ASV1985	0	0	0	0	51	0	53	0	0	0	0	0	0	0	0	0	0	0	k__Bacteria; p__Fusobacteriota; c__Fusobacteriia; o__Fusobacteriales; f__Fusobacteriaceae; g__Cetobacterium; s__unclassified_Cetobacterium
ASV1988	0	0	0	0	0	0	0	0	0	0	0	0	0	0	0	86	27	0	k__Bacteria; p__Bacteroidota; c__Bacteroidia; o__unclassified_Bacteroidia; f__unclassified_Bacteroidia; g__unclassified_Bacteroidia; s__unclassified_Bacteroidia
ASV199	0	0	0	0	0	0	0	20	0	0	0	0	0	0	0	301	681	374	k__Bacteria; p__Proteobacteria; c__Gammaproteobacteria; o__Burkholderiales; f__Oxalobacteraceae; g__Herminiimonas; s__unclassified_Herminiimonas
ASV1992	10	18	16	0	0	0	0	0	0	0	0	0	0	0	0	0	0	0	k__Bacteria; p__Actinobacteriota; c__Actinobacteria; o__Pseudonocardiales; f__Pseudonocardiaceae; g__Amycolatopsis; s__unclassified_Amycolatopsis
ASV1993	29	11	0	0	0	0	0	0	0	19	0	11	10	0	6	0	13	0	k__Bacteria; p__Gemmatimonadota; c__Gemmatimonadetes; o__Gemmatimonadales; f__Gemmatimonadaceae; g__unclassified_Gemmatimonadaceae; s__unclassified_Gemmatimonadaceae
ASV1994	0	0	0	0	0	0	0	0	0	8	6	16	0	25	19	11	18	15	k__Bacteria; p__Actinobacteriota; c__Thermoleophilia; o__Gaiellales; f__unclassified_Gaiellales; g__unclassified_Gaiellales; s__unclassified_Gaiellales
ASV1995	0	0	0	0	0	0	0	0	0	17	0	0	0	0	0	0	0	0	k__Bacteria; p__unclassified_Bacteria; c__unclassified_Bacteria; o__unclassified_Bacteria; f__unclassified_Bacteria; g__unclassified_Bacteria; s__unclassified_Bacteria
ASV1996	0	0	0	76	0	28	0	0	0	0	0	0	0	0	0	0	0	0	k__Bacteria; p__Actinobacteriota; c__Actinobacteria; o__Pseudonocardiales; f__Pseudonocardiaceae; g__Pseudonocardia; s__unclassified_Pseudonocardia
ASV1997	0	0	0	0	37	0	41	0	18	0	0	0	0	0	0	0	0	0	k__Bacteria; p__Proteobacteria; c__Alphaproteobacteria; o__Rhodobacterales; f__Rhodobacteraceae; g__Lentibacter; s__unclassified_Lentibacter
ASV1998	0	0	0	0	0	46	13	21	15	0	0	0	0	0	0	0	0	0	k__Bacteria; p__Firmicutes; c__Clostridia; o__Lachnospirales; f__Lachnospiraceae; g__unclassified_Lachnospiraceae; s__unclassified_Lachnospiraceae
ASV1999	0	0	0	0	0	14	7	0	6	0	0	0	0	0	0	0	0	0	k__Bacteria; p__Methylomirabilota; c__Methylomirabilia; o__Rokubacteriales; f__uncultured_Firmicutes_bacterium; g__uncultured_Firmicutes_bacterium; s__uncultured_Firmicutes_bacterium
ASV2	4422	4606	4506	0	0	0	0	0	0	0	0	0	0	0	0	1972	373	249	k__Bacteria; p__Actinobacteriota; c__Actinobacteria; o__Micromonosporales; f__Micromonosporaceae; g__Micromonospora; s__unclassified_Micromonospora
ASV20	104	0	123	0	0	0	0	0	0	213	177	191	314	259	170	0	0	154	k__Bacteria; p__Methylomirabilota; c__Methylomirabilia; o__Rokubacteriales; f__uncultured_proteobacterium; g__uncultured_proteobacterium; s__uncultured_proteobacterium
ASV200	237	263	302	0	0	0	0	0	0	0	0	0	0	0	0	57	0	0	k__Bacteria; p__Actinobacteriota; c__Actinobacteria; o__Micromonosporales; f__Micromonosporaceae; g__unclassified_Micromonosporaceae; s__unclassified_Micromonosporaceae
ASV2000	0	0	0	0	0	0	0	36	0	0	0	0	0	0	0	0	0	0	k__Bacteria; p__Proteobacteria; c__Gammaproteobacteria; o__Burkholderiales; f__TRA3_20; g__unclassified_TRA3_20; s__unclassified_TRA3_20
ASV2001	0	0	0	0	0	0	0	0	39	0	0	0	0	0	0	0	0	0	k__Bacteria; p__Firmicutes; c__Clostridia; o__Oscillospirales; f__Oscillospiraceae; g__unclassified_Oscillospiraceae; s__unclassified_Oscillospiraceae
ASV2004	0	0	0	0	0	0	0	0	0	0	0	0	0	0	0	0	160	0	k__Bacteria; p__Proteobacteria; c__Gammaproteobacteria; o__Burkholderiales; f__Oxalobacteraceae; g__Herbaspirillum; s__Herbaspirillum_hiltneri
ASV2005	7	0	11	0	0	0	0	0	0	0	0	0	0	0	0	0	0	0	k__Bacteria; p__Proteobacteria; c__Gammaproteobacteria; o__Burkholderiales; f__Nitrosomonadaceae; g__Ellin6067; s__unclassified_Ellin6067
ASV2006	0	24	23	0	0	0	0	0	0	0	0	8	3	36	11	26	11	0	k__Bacteria; p__Chloroflexi; c__Dehalococcoidia; o__unclassified_Dehalococcoidia; f__unclassified_Dehalococcoidia; g__unclassified_Dehalococcoidia; s__unclassified_Dehalococcoidia
ASV2007	0	0	0	0	0	0	0	0	0	11	17	15	0	33	3	0	0	0	k__Bacteria; p__Acidobacteriota; c__Vicinamibacteria; o__Vicinamibacterales; f__unclassified_Vicinamibacterales; g__unclassified_Vicinamibacterales; s__unclassified_Vicinamibacterales
ASV2008	0	0	0	0	0	0	0	0	0	25	0	0	0	0	19	21	25	15	k__Bacteria; p__Bacteroidota; c__Bacteroidia; o__Chitinophagales; f__Chitinophagaceae; g__Ferruginibacter; s__unclassified_Ferruginibacter
ASV201	0	3	15	0	0	0	0	0	0	15	25	7	21	192	43	0	144	164	k__Bacteria; p__Proteobacteria; c__Alphaproteobacteria; o__Sphingomonadales; f__Sphingomonadaceae; g__Sphingomonas; s__unclassified_Sphingomonas
ASV2010	0	0	0	33	0	12	0	0	0	0	0	0	0	0	0	0	0	0	k__Bacteria; p__Actinobacteriota; c__Actinobacteria; o__Micrococcales; f__Micrococcaceae; g__Micrococcus; s__unclassified_Micrococcus
ASV2011	0	0	0	0	22	0	62	16	28	0	0	0	0	0	0	0	0	0	k__Bacteria; p__Firmicutes; c__Clostridia; o__Clostridiales; f__Clostridiaceae; g__Clostridium_sensu_stricto_13; s__unclassified_Clostridium_sensu_stricto_13
ASV2012	0	0	0	0	0	0	0	0	0	0	0	0	0	0	0	0	0	159	k__Bacteria; p__Proteobacteria; c__Gammaproteobacteria; o__Burkholderiales; f__Methylophilaceae; g__Methylotenera; s__unclassified_Methylotenera
ASV2013	13	0	23	0	0	0	0	0	0	13	0	0	0	0	17	0	0	19	k__Bacteria; p__Chloroflexi; c__Anaerolineae; o__unclassified_Anaerolineae; f__unclassified_Anaerolineae; g__unclassified_Anaerolineae; s__unclassified_Anaerolineae
ASV2014	0	0	14	0	0	0	0	0	0	0	3	0	0	11	0	0	5	10	k__Bacteria; p__Gemmatimonadota; c__Gemmatimonadetes; o__Gemmatimonadales; f__Gemmatimonadaceae; g__unclassified_Gemmatimonadaceae; s__uncultured_Gemmatimonadetes_bacterium
ASV2015	0	0	0	0	0	0	0	0	0	36	0	32	27	0	41	0	0	0	k__Bacteria; p__Chloroflexi; c__Chloroflexia; o__Chloroflexales; f__Roseiflexaceae; g__unclassified_Roseiflexaceae; s__unclassified_Roseiflexaceae
ASV2016	0	0	0	0	0	0	0	0	0	0	58	0	0	47	53	0	0	0	k__Bacteria; p__Proteobacteria; c__Gammaproteobacteria; o__Burkholderiales; f__Comamonadaceae; g__Ramlibacter; s__unclassified_Ramlibacter
ASV2017	26	8	15	0	0	0	0	0	0	10	0	14	8	9	18	0	0	6	k__Bacteria; p__Chloroflexi; c__Anaerolineae; o__unclassified_Anaerolineae; f__unclassified_Anaerolineae; g__unclassified_Anaerolineae; s__unclassified_Anaerolineae
ASV2018	55	47	55	0	0	0	0	0	0	0	0	0	0	0	0	0	0	0	k__Bacteria; p__Firmicutes; c__Bacilli; o__Paenibacillales; f__Paenibacillaceae; g__Paenibacillus; s__unclassified_Paenibacillus
ASV2019	0	31	0	0	0	0	0	0	0	0	18	0	12	0	0	0	25	0	k__Bacteria; p__Actinobacteriota; c__Thermoleophilia; o__Solirubrobacterales; f__67_14; g__unclassified_67_14; s__unclassified_67_14
ASV202	0	0	39	0	0	0	0	0	0	0	0	0	0	0	0	243	96	115	k__Bacteria; p__Proteobacteria; c__Gammaproteobacteria; o__Burkholderiales; f__Oxalobacteraceae; g__Massilia; s__unclassified_Massilia
ASV2020	0	26	0	0	0	0	0	0	0	0	0	0	0	0	0	13	0	0	k__Bacteria; p__Acidobacteriota; c__Holophagae; o__Subgroup_7; f__unclassified_Subgroup_7; g__unclassified_Subgroup_7; s__unclassified_Subgroup_7
ASV2021	0	0	4	0	0	0	0	0	0	0	0	0	0	0	0	11	0	0	k__Bacteria; p__Acidobacteriota; c__Acidobacteriae; o__Bryobacterales; f__Bryobacteraceae; g__Bryobacter; s__unclassified_Bryobacter
ASV2022	0	0	0	22	0	0	0	0	0	0	0	28	22	0	16	0	0	0	k__Bacteria; p__Gemmatimonadota; c__Gemmatimonadetes; o__Gemmatimonadales; f__Gemmatimonadaceae; g__unclassified_Gemmatimonadaceae; s__Acidobacteria_bacterium_13_2_20CM_56_17
ASV2023	0	0	0	0	12	0	0	0	0	0	0	0	0	0	0	0	0	0	k__Bacteria; p__Acidobacteriota; c__Vicinamibacteria; o__Subgroup_17; f__unclassified_Subgroup_17; g__unclassified_Subgroup_17; s__unclassified_Subgroup_17
ASV2024	0	0	0	0	0	0	0	0	0	0	0	0	0	44	0	0	0	0	k__Bacteria; p__Proteobacteria; c__Alphaproteobacteria; o__Rhizobiales; f__Hyphomicrobiaceae; g__Pedomicrobium; s__unclassified_Pedomicrobium
ASV2026	0	0	0	77	0	66	0	0	0	0	0	0	0	0	0	0	0	0	k__Bacteria; p__Cyanobacteria; c__Vampirivibrionia; o__Obscuribacterales; f__Obscuribacteraceae; g__unclassified_Obscuribacteraceae; s__unclassified_Obscuribacteraceae
ASV2027	0	0	0	47	0	0	26	0	0	0	0	0	0	0	0	0	0	0	k__Bacteria; p__Proteobacteria; c__Gammaproteobacteria; o__Burkholderiales; f__Nitrosomonadaceae; g__IS_44; s__unclassified_IS_44
ASV2028	0	0	0	0	59	0	0	0	0	0	0	0	0	0	0	0	0	0	k__Bacteria; p__Acidobacteriota; c__Acidobacteriae; o__Bryobacterales; f__Bryobacteraceae; g__Bryobacter; s__unclassified_Bryobacter
ASV2029	0	0	0	0	0	0	46	0	111	0	0	0	0	0	0	0	0	0	k__Bacteria; p__Proteobacteria; c__Gammaproteobacteria; o__Burkholderiales; f__Neisseriaceae; g__Neisseria; s__unclassified_Neisseria
ASV203	96	113	89	0	0	0	0	0	0	57	47	58	27	39	93	54	50	64	k__Bacteria; p__Gemmatimonadota; c__Gemmatimonadetes; o__Gemmatimonadales; f__Gemmatimonadaceae; g__unclassified_Gemmatimonadaceae; s__unclassified_Gemmatimonadaceae
ASV2030	0	0	0	0	0	0	0	21	0	0	0	0	0	0	0	0	0	48	k__Bacteria; p__Actinobacteriota; c__Acidimicrobiia; o__IMCC26256; f__unclassified_IMCC26256; g__unclassified_IMCC26256; s__unclassified_IMCC26256
ASV2031	0	0	0	0	0	0	0	0	0	22	23	0	33	16	16	0	0	0	k__Bacteria; p__Acidobacteriota; c__Vicinamibacteria; o__Vicinamibacterales; f__unclassified_Vicinamibacterales; g__unclassified_Vicinamibacterales; s__unclassified_Vicinamibacterales
ASV2033	0	0	0	0	0	0	0	0	0	0	0	0	34	55	18	0	0	0	k__Bacteria; p__Proteobacteria; c__Gammaproteobacteria; o__Burkholderiales; f__Nitrosomonadaceae; g__MND1; s__unclassified_MND1
ASV2034	0	0	0	0	0	0	0	0	0	0	0	38	0	0	0	0	0	119	k__Bacteria; p__Proteobacteria; c__Alphaproteobacteria; o__Caulobacterales; f__Caulobacteraceae; g__Brevundimonas; s__unclassified_Brevundimonas
ASV2035	57	0	0	0	0	0	0	0	0	0	0	0	0	0	0	0	31	0	k__Bacteria; p__Actinobacteriota; c__Rubrobacteria; o__Rubrobacterales; f__Rubrobacteriaceae; g__Rubrobacter; s__uncultured_Actinomycetales_bacterium
ASV2036	45	58	53	0	0	0	0	0	0	0	0	0	0	0	0	0	0	0	k__Bacteria; p__Bacteroidota; c__Bacteroidia; o__Sphingobacteriales; f__Sphingobacteriaceae; g__Pseudosphingobacterium; s__unclassified_Pseudosphingobacterium
ASV2037	0	56	0	0	0	0	0	0	0	0	0	0	0	34	20	0	0	0	k__Bacteria; p__Acidobacteriota; c__Vicinamibacteria; o__Vicinamibacterales; f__unclassified_Vicinamibacterales; g__unclassified_Vicinamibacterales; s__unclassified_Vicinamibacterales
ASV2038	0	27	19	0	0	0	0	0	0	20	19	22	0	0	0	0	0	0	k__Bacteria; p__Acidobacteriota; c__Holophagae; o__Subgroup_7; f__unclassified_Subgroup_7; g__unclassified_Subgroup_7; s__unclassified_Subgroup_7
ASV2039	0	0	0	0	0	0	0	0	0	13	0	0	0	17	0	0	0	0	k__Bacteria; p__Acidobacteriota; c__Vicinamibacteria; o__Vicinamibacterales; f__unclassified_Vicinamibacterales; g__uncultured_Acidobacteriales_bacterium; s__unclassified_Vicinamibacterales
ASV204	0	37	0	0	0	0	0	0	0	0	0	0	82	44	44	0	0	88	k__Bacteria; p__Acidobacteriota; c__Blastocatellia; o__Pyrinomonadales; f__Pyrinomonadaceae; g__RB41; s__unclassified_RB41
ASV2041	0	0	0	58	0	28	0	0	27	0	0	0	0	0	0	0	0	0	k__Bacteria; p__Acidobacteriota; c__Thermoanaerobaculia; o__Thermoanaerobaculales; f__Thermoanaerobaculaceae; g__Subgroup_10; s__uncultured_soil_bacterium
ASV2042	0	0	0	0	26	36	0	20	4	0	0	0	0	0	1	0	0	0	k__Bacteria; p__Proteobacteria; c__Gammaproteobacteria; o__Enterobacterales; f__Succinivibrionaceae; g__Succinivibrionaceae_UCG_001; s__uncultured_rumen_bacterium
ASV2044	0	0	0	0	0	0	0	0	0	0	0	0	0	16	0	0	50	63	k__Bacteria; p__Actinobacteriota; c__Actinobacteria; o__Corynebacteriales; f__Mycobacteriaceae; g__Mycobacterium; s__unclassified_Mycobacterium
ASV2045	0	0	0	0	0	0	0	0	0	0	73	69	0	0	0	0	0	0	k__Bacteria; p__Proteobacteria; c__Gammaproteobacteria; o__Burkholderiales; f__Comamonadaceae; g__unclassified_Comamonadaceae; s__unclassified_Comamonadaceae
ASV2046	0	0	0	0	0	0	0	0	0	39	48	47	0	0	0	0	0	0	k__Bacteria; p__Acidobacteriota; c__Vicinamibacteria; o__Vicinamibacterales; f__Vicinamibacteraceae; g__unclassified_Vicinamibacteraceae; s__unclassified_Vicinamibacteraceae
ASV2047	0	0	0	0	0	0	0	0	0	0	35	0	0	0	0	0	70	0	k__Bacteria; p__Proteobacteria; c__Gammaproteobacteria; o__Burkholderiales; f__Methylophilaceae; g__Methylotenera; s__unclassified_Methylotenera
ASV2048	0	0	0	0	0	0	0	0	0	0	0	0	0	0	0	35	0	28	k__Bacteria; p__Proteobacteria; c__Gammaproteobacteria; o__Xanthomonadales; f__Xanthomonadaceae; g__Arenimonas; s__uncultured_gamma_proteobacterium
ASV2049	15	0	0	0	0	0	0	0	0	0	0	0	63	45	22	0	0	0	k__Bacteria; p__Proteobacteria; c__Gammaproteobacteria; o__CCD24; f__uncultured_gamma_proteobacterium; g__uncultured_gamma_proteobacterium; s__uncultured_gamma_proteobacterium
ASV205	31	40	29	0	0	0	0	0	0	105	112	96	41	65	78	0	30	59	k__Bacteria; p__Gemmatimonadota; c__Gemmatimonadetes; o__Gemmatimonadales; f__Gemmatimonadaceae; g__Gemmatimonas; s__unclassified_Gemmatimonas
ASV2050	0	0	12	0	0	0	0	0	0	0	42	0	0	0	0	0	0	58	k__Bacteria; p__Proteobacteria; c__Alphaproteobacteria; o__Rhizobiales; f__Beijerinckiaceae; g__Bosea; s__unclassified_Bosea
ASV2052	0	0	0	0	0	0	0	0	0	0	23	0	0	0	43	14	0	0	k__Bacteria; p__Chloroflexi; c__Anaerolineae; o__Anaerolineales; f__Anaerolineaceae; g__unclassified_Anaerolineaceae; s__unclassified_Anaerolineaceae
ASV2053	0	0	0	0	36	24	0	0	18	0	0	0	0	0	0	0	0	0	k__Bacteria; p__Bacteroidota; c__Bacteroidia; o__Bacteroidales; f__Muribaculaceae; g__unclassified_Muribaculaceae; s__unclassified_Muribaculaceae
ASV2054	0	0	0	0	0	0	24	0	0	14	0	21	0	0	0	0	25	0	k__Bacteria; p__Proteobacteria; c__Alphaproteobacteria; o__Caulobacterales; f__Caulobacteraceae; g__unclassified_Caulobacteraceae; s__unclassified_Caulobacteraceae
ASV2055	0	0	0	0	0	0	0	0	0	0	0	0	0	0	0	0	155	0	k__Bacteria; p__Bacteroidota; c__Bacteroidia; o__Cytophagales; f__Spirosomaceae; g__Lacihabitans; s__unclassified_Lacihabitans
ASV2056	11	0	0	0	0	0	0	0	0	0	0	0	0	19	16	22	0	16	k__Bacteria; p__Acidobacteriota; c__Vicinamibacteria; o__Vicinamibacterales; f__unclassified_Vicinamibacterales; g__unclassified_Vicinamibacterales; s__unclassified_Vicinamibacterales
ASV2057	0	0	14	0	0	0	0	0	0	0	0	0	0	0	0	0	0	11	k__Bacteria; p__Acidobacteriota; c__Holophagae; o__Subgroup_7; f__unclassified_Subgroup_7; g__unclassified_Subgroup_7; s__unclassified_Subgroup_7
ASV2058	0	0	10	0	0	0	0	0	0	0	0	0	15	0	0	0	0	0	k__Bacteria; p__Proteobacteria; c__Gammaproteobacteria; o__Burkholderiales; f__SC_I_84; g__unclassified_SC_I_84; s__unclassified_SC_I_84
ASV2059	0	0	0	0	0	0	0	0	0	0	0	0	12	0	0	0	0	24	k__Bacteria; p__Actinobacteriota; c__Thermoleophilia; o__Gaiellales; f__Gaiellaceae; g__Gaiella; s__unclassified_Gaiella
ASV206	0	0	0	0	0	0	0	0	0	43	90	71	11	0	0	521	251	132	k__Bacteria; p__Myxococcota; c__Polyangia; o__Polyangiales; f__Polyangiaceae; g__Aetherobacter; s__unclassified_Aetherobacter
ASV2061	0	0	0	26	0	0	0	39	0	0	0	0	0	0	0	0	0	0	k__Bacteria; p__Acidobacteriota; c__Vicinamibacteria; o__Subgroup_17; f__unclassified_Subgroup_17; g__unclassified_Subgroup_17; s__unclassified_Subgroup_17
ASV2062	0	0	0	0	0	32	0	67	0	0	0	0	0	0	0	0	0	0	k__Bacteria; p__Proteobacteria; c__Alphaproteobacteria; o__Rhizobiales; f__Xanthobacteraceae; g__unclassified_Xanthobacteraceae; s__unclassified_Xanthobacteraceae
ASV2064	0	0	0	0	0	0	0	0	0	0	0	0	0	0	0	27	0	0	k__Bacteria; p__Proteobacteria; c__Gammaproteobacteria; o__Burkholderiales; f__Oxalobacteraceae; g__Massilia; s__unclassified_Massilia
ASV2066	30	41	57	0	0	0	0	0	0	0	0	0	0	0	0	0	25	0	k__Bacteria; p__Proteobacteria; c__Alphaproteobacteria; o__Rhizobiales; f__Beijerinckiaceae; g__Microvirga; s__unclassified_Microvirga
ASV2067	76	49	0	0	0	0	0	0	0	0	0	0	0	0	0	0	0	0	k__Bacteria; p__Gemmatimonadota; c__Gemmatimonadetes; o__Gemmatimonadales; f__Gemmatimonadaceae; g__Gemmatimonas; s__unclassified_Gemmatimonas
ASV2068	3	5	12	0	0	0	0	0	0	14	10	11	3	9	12	0	0	7	k__Bacteria; p__Proteobacteria; c__Gammaproteobacteria; o__Burkholderiales; f__Nitrosomonadaceae; g__mle1_7; s__unclassified_mle1_7
ASV207	0	0	0	0	0	0	0	0	0	130	104	97	0	0	0	35	0	66	k__Bacteria; p__Proteobacteria; c__Alphaproteobacteria; o__Sphingomonadales; f__Sphingomonadaceae; g__Sphingomonas; s__unclassified_Sphingomonas
ASV2070	0	0	0	0	69	0	0	0	0	0	0	0	0	0	0	0	0	0	k__Bacteria; p__Actinobacteriota; c__Actinobacteria; o__Micrococcales; f__Intrasporangiaceae; g__unclassified_Intrasporangiaceae; s__unclassified_Intrasporangiaceae
ASV2071	0	0	0	0	16	0	0	0	0	0	0	0	0	0	0	0	0	0	k__Bacteria; p__Acidobacteriota; c__Vicinamibacteria; o__Subgroup_17; f__uncultured_Acidobacteria_bacterium; g__uncultured_Acidobacteria_bacterium; s__uncultured_Acidobacteria_bacterium
ASV2072	0	0	0	0	0	0	0	0	39	0	0	0	0	0	0	0	0	0	k__Bacteria; p__Bacteroidota; c__Bacteroidia; o__Bacteroidales; f__Muribaculaceae; g__unclassified_Muribaculaceae; s__unclassified_Muribaculaceae
ASV2074	20	22	19	0	0	0	0	13	0	0	0	0	13	15	0	0	0	7	k__Bacteria; p__Verrucomicrobiota; c__Verrucomicrobiae; o__Pedosphaerales; f__Pedosphaeraceae; g__unclassified_Pedosphaeraceae; s__unclassified_Pedosphaeraceae
ASV2075	43	46	0	0	0	0	6	0	0	0	0	0	0	0	0	0	0	57	k__Bacteria; p__Gemmatimonadota; c__Gemmatimonadetes; o__Gemmatimonadales; f__Gemmatimonadaceae; g__unclassified_Gemmatimonadaceae; s__unclassified_Gemmatimonadaceae
ASV2076	1	80	0	0	0	0	0	0	0	0	0	0	0	0	0	36	0	0	k__Bacteria; p__Gemmatimonadota; c__Gemmatimonadetes; o__Gemmatimonadales; f__Gemmatimonadaceae; g__unclassified_Gemmatimonadaceae; s__unclassified_Gemmatimonadaceae
ASV2077	0	7	0	25	0	53	13	0	0	0	0	13	0	0	0	0	0	0	k__Bacteria; p__Proteobacteria; c__Alphaproteobacteria; o__Rhizobiales; f__Hyphomicrobiaceae; g__Pedomicrobium; s__unclassified_Pedomicrobium
ASV2079	0	0	0	0	0	0	0	0	0	0	0	0	0	41	0	0	0	0	k__Bacteria; p__Acidobacteriota; c__Vicinamibacteria; o__Vicinamibacterales; f__Vicinamibacteraceae; g__unclassified_Vicinamibacteraceae; s__uncultured_Acidobacteria_bacterium
ASV208	34	38	23	0	0	0	0	0	0	29	39	32	51	66	49	16	24	39	k__Bacteria; p__Proteobacteria; c__Alphaproteobacteria; o__Rhizobiales; f__KF_JG30_B3; g__unclassified_KF_JG30_B3; s__unclassified_KF_JG30_B3
ASV2081	0	0	0	0	12	0	0	0	13	0	0	0	0	0	0	0	103	21	k__Bacteria; p__Proteobacteria; c__Gammaproteobacteria; o__Burkholderiales; f__Comamonadaceae; g__Caenimonas; s__unclassified_Caenimonas
ASV2082	0	0	0	19	0	0	0	0	28	0	0	0	0	0	0	0	0	0	k__Bacteria; p__Myxococcota; c__Polyangia; o__Haliangiales; f__Haliangiaceae; g__Haliangium; s__unclassified_Haliangium
ASV2083	0	0	0	104	0	0	0	0	0	0	0	0	0	0	0	0	0	0	k__Bacteria; p__Proteobacteria; c__Alphaproteobacteria; o__Rhodobacterales; f__Rhodobacteraceae; g__Paracoccus; s__unclassified_Paracoccus
ASV2084	0	0	0	0	92	0	0	0	0	0	0	0	0	0	0	0	0	0	k__Bacteria; p__Acidobacteriota; c__Blastocatellia; o__Pyrinomonadales; f__Pyrinomonadaceae; g__RB41; s__unclassified_RB41
ASV2085	0	0	0	0	0	62	0	0	0	0	0	0	0	0	0	0	0	0	k__Bacteria; p__Bacteroidota; c__Bacteroidia; o__Cytophagales; f__Microscillaceae; g__Chryseolinea; s__uncultured_Cytophagaceae_bacterium
ASV2087	0	0	0	0	0	0	0	0	0	0	0	0	0	0	0	10	75	0	k__Bacteria; p__Proteobacteria; c__Gammaproteobacteria; o__Burkholderiales; f__Comamonadaceae; g__unclassified_Comamonadaceae; s__unclassified_Comamonadaceae
ASV2088	37	32	0	0	0	0	0	0	0	0	0	0	0	0	0	0	0	0	k__Bacteria; p__Actinobacteriota; c__Actinobacteria; o__Micrococcales; f__Microbacteriaceae; g__Leifsonia; s__unclassified_Leifsonia
ASV2089	33	0	8	0	0	0	0	0	0	0	10	0	0	0	18	7	0	0	k__Bacteria; p__Gemmatimonadota; c__Gemmatimonadetes; o__Gemmatimonadales; f__Gemmatimonadaceae; g__unclassified_Gemmatimonadaceae; s__Gemmatimonadetes_bacterium_LX87
ASV209	0	0	67	0	0	0	0	0	0	0	0	97	166	155	165	0	0	0	k__Bacteria; p__Nitrospirota; c__Nitrospiria; o__Nitrospirales; f__Nitrospiraceae; g__Nitrospira; s__unclassified_Nitrospira
ASV2090	0	58	93	0	0	0	0	0	0	0	0	0	0	0	0	0	0	0	k__Bacteria; p__Firmicutes; c__Bacilli; o__Bacillales; f__Sporolactobacillaceae; g__Pullulanibacillus; s__unclassified_Pullulanibacillus
ASV2091	0	29	34	0	0	0	0	0	70	0	0	0	0	0	0	0	0	0	k__Bacteria; p__Proteobacteria; c__Alphaproteobacteria; o__Caulobacterales; f__Caulobacteraceae; g__Phenylobacterium; s__unclassified_Phenylobacterium
ASV2092	0	0	0	0	0	0	0	0	0	0	0	0	0	0	0	0	0	29	k__Bacteria; p__Acidobacteriota; c__Holophagae; o__Subgroup_7; f__unclassified_Subgroup_7; g__unclassified_Subgroup_7; s__unclassified_Subgroup_7
ASV2094	0	0	0	0	0	0	0	0	0	0	0	0	0	7	15	0	0	38	k__Bacteria; p__Chloroflexi; c__Ktedonobacteria; o__C0119; f__uncultured_soil_bacterium; g__uncultured_soil_bacterium; s__uncultured_soil_bacterium
ASV2095	0	0	0	0	0	54	0	0	0	8	0	0	8	18	17	0	0	0	k__Bacteria; p__Myxococcota; c__Polyangia; o__Polyangiales; f__Sandaracinaceae; g__unclassified_Sandaracinaceae; s__uncultured_Polyangiaceae_bacterium
ASV2096	0	0	0	0	0	0	0	29	0	0	37	22	0	0	0	0	26	0	k__Bacteria; p__Actinobacteriota; c__Thermoleophilia; o__Gaiellales; f__Gaiellaceae; g__Gaiella; s__unclassified_Gaiella
ASV2097	0	0	0	0	0	0	0	0	0	58	0	0	0	0	0	0	0	0	k__Bacteria; p__unclassified_Bacteria; c__unclassified_Bacteria; o__unclassified_Bacteria; f__unclassified_Bacteria; g__unclassified_Bacteria; s__unclassified_Bacteria
ASV2098	0	0	0	0	0	0	0	0	0	0	52	0	0	0	0	0	0	0	k__Bacteria; p__unclassified_Bacteria; c__unclassified_Bacteria; o__unclassified_Bacteria; f__unclassified_Bacteria; g__unclassified_Bacteria; s__unclassified_Bacteria
ASV21	0	0	0	177	0	175	251	443	1539	0	0	0	0	0	0	0	0	0	k__Bacteria; p__unclassified_Bacteria; c__unclassified_Bacteria; o__unclassified_Bacteria; f__unclassified_Bacteria; g__unclassified_Bacteria; s__unclassified_Bacteria
ASV210	0	0	47	0	0	0	0	0	0	0	93	84	79	130	0	0	34	59	k__Bacteria; p__Acidobacteriota; c__Vicinamibacteria; o__Vicinamibacterales; f__unclassified_Vicinamibacterales; g__unclassified_Vicinamibacterales; s__unclassified_Vicinamibacterales
ASV2100	0	0	0	0	0	0	0	0	0	0	0	0	0	0	0	41	0	70	k__Bacteria; p__Bacteroidota; c__Bacteroidia; o__Sphingobacteriales; f__Sphingobacteriaceae; g__Pedobacter; s__unclassified_Pedobacter
ASV2101	0	0	0	0	0	0	0	0	0	0	0	0	0	0	0	0	46	63	k__Bacteria; p__Proteobacteria; c__Alphaproteobacteria; o__Sphingomonadales; f__Sphingomonadaceae; g__unclassified_Sphingomonadaceae; s__unclassified_Sphingomonadaceae
ASV2102	0	0	0	0	0	0	0	0	0	0	0	0	0	0	0	0	0	151	k__Bacteria; p__Proteobacteria; c__Gammaproteobacteria; o__Pseudomonadales; f__Pseudomonadaceae; g__Pseudomonas; s__unclassified_Pseudomonas
ASV2104	13	0	5	0	0	0	0	0	0	0	0	5	9	0	0	0	3	0	k__Bacteria; p__unclassified_Bacteria; c__unclassified_Bacteria; o__unclassified_Bacteria; f__unclassified_Bacteria; g__unclassified_Bacteria; s__unclassified_Bacteria
ASV2105	0	14	14	0	0	0	0	0	0	0	0	6	13	0	13	0	0	0	k__Bacteria; p__Verrucomicrobiota; c__Verrucomicrobiae; o__Chthoniobacterales; f__Chthoniobacteraceae; g__Candidatus_Udaeobacter; s__unclassified_Candidatus_Udaeobacter
ASV2106	0	28	0	0	0	0	0	0	0	0	0	0	0	0	0	0	0	0	k__Bacteria; p__Proteobacteria; c__Alphaproteobacteria; o__Rhizobiales; f__Rhizobiaceae; g__Allorhizobium_Neorhizobium_Pararhizobium_Rhizobium; s__unclassified_Allorhizobium_Neorhizobium_Pararhizobium_Rhizobium
ASV2107	0	0	0	0	0	16	0	0	0	0	0	0	0	0	0	0	0	0	k__Bacteria; p__Firmicutes; c__Clostridia; o__Lachnospirales; f__Lachnospiraceae; g__Blautia; s__unclassified_Blautia
ASV2109	0	0	0	0	0	0	0	0	0	46	71	0	0	0	0	0	0	0	k__Bacteria; p__Chloroflexi; c__Ktedonobacteria; o__Ktedonobacterales; f__JG30_KF_AS9; g__uncultured_soil_bacterium; s__uncultured_soil_bacterium
ASV211	85	0	0	0	0	0	0	0	0	108	0	107	0	0	0	0	0	164	k__Bacteria; p__Gemmatimonadota; c__Gemmatimonadetes; o__Gemmatimonadales; f__Gemmatimonadaceae; g__unclassified_Gemmatimonadaceae; s__unclassified_Gemmatimonadaceae
ASV2111	0	0	0	60	0	0	0	0	0	0	0	0	0	0	0	0	0	0	k__Bacteria; p__Proteobacteria; c__Alphaproteobacteria; o__Sphingomonadales; f__Sphingomonadaceae; g__Novosphingobium; s__unclassified_Novosphingobium
ASV2112	0	0	0	49	28	19	0	28	0	0	0	0	0	0	0	0	0	0	k__Bacteria; p__Acidobacteriota; c__Vicinamibacteria; o__Vicinamibacterales; f__unclassified_Vicinamibacterales; g__unclassified_Vicinamibacterales; s__unclassified_Vicinamibacterales
ASV2113	0	0	0	0	0	15	28	22	0	0	0	0	0	0	0	0	0	0	k__Bacteria; p__unclassified_Bacteria; c__unclassified_Bacteria; o__unclassified_Bacteria; f__unclassified_Bacteria; g__unclassified_Bacteria; s__unclassified_Bacteria
ASV2116	31	0	0	0	0	0	0	0	0	0	0	0	0	0	0	0	27	0	k__Bacteria; p__Acidobacteriota; c__Vicinamibacteria; o__Vicinamibacterales; f__unclassified_Vicinamibacterales; g__unclassified_Vicinamibacterales; s__unclassified_Vicinamibacterales
ASV2117	37	48	46	0	0	0	0	0	0	0	0	0	0	0	18	0	0	0	k__Bacteria; p__Proteobacteria; c__Gammaproteobacteria; o__Burkholderiales; f__Burkholderiaceae; g__Burkholderia_Caballeronia_Paraburkholderia; s__unclassified_Burkholderia_Caballeronia_Paraburkholderia
ASV2118	0	0	45	0	0	0	0	0	0	0	0	0	0	0	0	0	0	0	k__Bacteria; p__unclassified_Bacteria; c__unclassified_Bacteria; o__unclassified_Bacteria; f__unclassified_Bacteria; g__unclassified_Bacteria; s__unclassified_Bacteria
ASV2119	0	0	0	0	0	0	0	0	0	0	0	0	22	0	0	0	10	0	k__Bacteria; p__Acidobacteriota; c__Blastocatellia; o__Pyrinomonadales; f__Pyrinomonadaceae; g__RB41; s__unclassified_RB41
ASV212	198	274	246	75	0	0	0	0	0	0	0	56	0	24	0	104	131	79	k__Bacteria; p__Actinobacteriota; c__Actinobacteria; o__Frankiales; f__Geodermatophilaceae; g__Blastococcus; s__unclassified_Blastococcus
ASV2120	0	0	0	0	0	0	0	0	0	0	0	0	30	0	0	0	19	0	k__Bacteria; p__Myxococcota; c__Myxococcia; o__Myxococcales; f__27F_1492R; g__unclassified_27F_1492R; s__unclassified_27F_1492R
ASV2121	0	0	0	0	0	0	0	0	0	0	0	0	0	43	0	0	0	0	k__Bacteria; p__Gemmatimonadota; c__Gemmatimonadetes; o__Gemmatimonadales; f__Gemmatimonadaceae; g__unclassified_Gemmatimonadaceae; s__unclassified_Gemmatimonadaceae
ASV2122	0	0	0	51	0	0	0	0	0	0	0	0	0	0	0	0	0	0	k__Bacteria; p__Firmicutes; c__Bacilli; o__Lactobacillales; f__Streptococcaceae; g__Streptococcus; s__unclassified_Streptococcus
ASV2123	0	0	0	0	36	16	34	0	0	0	0	0	0	0	0	0	0	0	k__Bacteria; p__Acidobacteriota; c__Holophagae; o__Subgroup_7; f__unclassified_Subgroup_7; g__unclassified_Subgroup_7; s__unclassified_Subgroup_7
ASV2125	24	0	0	0	0	0	0	21	0	0	9	0	0	0	0	0	0	0	k__Bacteria; p__Actinobacteriota; c__Acidimicrobiia; o__Microtrichales; f__unclassified_Microtrichales; g__unclassified_Microtrichales; s__unclassified_Microtrichales
ASV2126	13	0	0	0	0	0	0	0	0	0	0	0	55	0	0	0	0	0	k__Bacteria; p__unclassified_Bacteria; c__unclassified_Bacteria; o__unclassified_Bacteria; f__unclassified_Bacteria; g__unclassified_Bacteria; s__unclassified_Bacteria
ASV2127	0	18	0	0	0	0	0	0	0	0	0	0	0	0	0	16	0	0	k__Bacteria; p__Acidobacteriota; c__Vicinamibacteria; o__Vicinamibacterales; f__unclassified_Vicinamibacterales; g__uncultured_Acidobacteriales_bacterium; s__unclassified_Vicinamibacterales
ASV2129	0	0	0	0	0	0	0	0	0	17	0	0	32	0	0	0	0	0	k__Bacteria; p__unclassified_Bacteria; c__unclassified_Bacteria; o__unclassified_Bacteria; f__unclassified_Bacteria; g__unclassified_Bacteria; s__unclassified_Bacteria
ASV213	126	111	126	0	0	0	0	0	0	0	57	57	107	0	0	0	50	0	k__Bacteria; p__Actinobacteriota; c__Thermoleophilia; o__Gaiellales; f__unclassified_Gaiellales; g__unclassified_Gaiellales; s__unclassified_Gaiellales
ASV2130	0	0	0	0	0	0	0	0	0	0	0	26	16	5	0	0	0	0	k__Bacteria; p__Acidobacteriota; c__Vicinamibacteria; o__Vicinamibacterales; f__unclassified_Vicinamibacterales; g__unclassified_Vicinamibacterales; s__unclassified_Vicinamibacterales
ASV2131	0	0	0	39	0	0	24	0	0	0	0	0	0	0	0	0	0	0	k__Bacteria; p__Actinobacteriota; c__Actinobacteria; o__Frankiales; f__Sporichthyaceae; g__hgcI_clade; s__unclassified_hgcI_clade
ASV2132	0	0	0	29	0	0	0	0	0	0	0	0	0	0	0	0	0	0	k__Bacteria; p__Firmicutes; c__Clostridia; o__Clostridia_vadinBB60_group; f__unclassified_Clostridia_vadinBB60_group; g__unclassified_Clostridia_vadinBB60_group; s__unclassified_Clostridia_vadinBB60_group
ASV2133	0	0	0	6	27	0	11	0	15	0	0	0	0	0	0	0	0	0	k__Bacteria; p__Acidobacteriota; c__Vicinamibacteria; o__Vicinamibacterales; f__unclassified_Vicinamibacterales; g__uncultured_bacterium_259; s__unclassified_Vicinamibacterales
ASV2134	0	0	0	0	0	0	0	0	0	0	0	0	0	0	0	68	0	44	k__Bacteria; p__Gemmatimonadota; c__Gemmatimonadetes; o__Gemmatimonadales; f__Gemmatimonadaceae; g__unclassified_Gemmatimonadaceae; s__unclassified_Gemmatimonadaceae
ASV2135	29	0	0	0	0	0	0	0	0	0	0	0	0	0	27	29	0	0	k__Bacteria; p__Chloroflexi; c__unclassified_Chloroflexi; o__unclassified_Chloroflexi; f__unclassified_Chloroflexi; g__unclassified_Chloroflexi; s__unclassified_Chloroflexi
ASV2136	0	0	11	0	0	0	0	0	0	0	0	0	33	31	13	0	0	0	k__Bacteria; p__Actinobacteriota; c__Actinobacteria; o__Pseudonocardiales; f__Pseudonocardiaceae; g__unclassified_Pseudonocardiaceae; s__unclassified_Pseudonocardiaceae
ASV2137	0	0	0	0	0	0	0	0	0	0	0	0	0	0	0	0	29	0	k__Bacteria; p__Gemmatimonadota; c__Gemmatimonadetes; o__Gemmatimonadales; f__Gemmatimonadaceae; g__unclassified_Gemmatimonadaceae; s__unclassified_Gemmatimonadaceae
ASV2138	0	0	0	0	0	0	0	0	0	0	0	0	28	0	0	0	0	15	k__Bacteria; p__Myxococcota; c__Myxococcia; o__Myxococcales; f__Anaeromyxobacteraceae; g__Anaeromyxobacter; s__unclassified_Anaeromyxobacter
ASV2139	0	0	0	0	0	25	0	67	55	0	0	0	0	0	0	0	0	0	k__Bacteria; p__Firmicutes; c__Clostridia; o__Lachnospirales; f__Lachnospiraceae; g__Lachnospiraceae_NK4A136_group; s__unclassified_Lachnospiraceae_NK4A136_group
ASV214	126	112	89	0	0	0	0	0	0	42	44	60	26	118	70	185	44	43	k__Bacteria; p__Acidobacteriota; c__Blastocatellia; o__Pyrinomonadales; f__Pyrinomonadaceae; g__RB41; s__unclassified_RB41
ASV2140	0	0	0	0	0	0	0	147	0	0	0	0	0	0	0	0	0	0	k__Bacteria; p__Proteobacteria; c__Gammaproteobacteria; o__Pseudomonadales; f__Pseudomonadaceae; g__Pseudomonas; s__unclassified_Pseudomonas
ASV2141	0	0	0	0	0	0	0	0	0	46	27	23	0	0	0	0	0	0	k__Bacteria; p__Bacteroidota; c__Bacteroidia; o__Sphingobacteriales; f__Sphingobacteriaceae; g__Mucilaginibacter; s__unclassified_Mucilaginibacter
ASV2143	47	0	54	0	0	0	0	0	0	0	0	0	0	0	0	0	0	45	k__Bacteria; p__Actinobacteriota; c__Thermoleophilia; o__Solirubrobacterales; f__Solirubrobacteraceae; g__Conexibacter; s__unclassified_Conexibacter
ASV2144	24	0	0	0	0	0	0	0	0	0	0	11	19	0	0	0	0	0	k__Bacteria; p__Acidobacteriota; c__Vicinamibacteria; o__Vicinamibacterales; f__unclassified_Vicinamibacterales; g__unclassified_Vicinamibacterales; s__unclassified_Vicinamibacterales
ASV2145	0	54	0	0	0	0	0	0	0	0	0	0	0	0	0	0	21	0	k__Bacteria; p__Proteobacteria; c__Alphaproteobacteria; o__Sphingomonadales; f__Sphingomonadaceae; g__Sphingomonas; s__unclassified_Sphingomonas
ASV2146	0	0	12	0	0	0	0	0	0	0	0	0	0	0	0	0	0	0	k__Bacteria; p__Actinobacteriota; c__Thermoleophilia; o__Gaiellales; f__unclassified_Gaiellales; g__uncultured_bacterium_5G12; s__unclassified_Gaiellales
ASV2147	0	0	0	0	0	0	0	0	0	0	0	0	0	0	0	62	0	0	k__Bacteria; p__Acidobacteriota; c__Vicinamibacteria; o__Subgroup_17; f__uncultured_Acidobacteriales_bacterium; g__uncultured_Acidobacteriales_bacterium; s__uncultured_Acidobacteriales_bacterium
ASV2149	0	0	0	39	0	0	0	0	0	0	0	0	0	0	0	0	0	0	k__Bacteria; p__Actinobacteriota; c__Actinobacteria; o__Propionibacteriales; f__Nocardioidaceae; g__Nocardioides; s__Nocardioides_halotolerans
ASV215	0	0	0	0	0	0	0	0	0	0	0	0	0	0	0	852	446	0	k__Bacteria; p__Patescibacteria; c__Saccharimonadia; o__Saccharimonadales; f__Saccharimonadaceae; g__TM7a; s__unclassified_TM7a
ASV2150	0	0	0	0	0	81	0	0	0	0	0	0	0	0	0	0	0	0	k__Bacteria; p__Bacteroidota; c__Bacteroidia; o__Bacteroidales; f__Muribaculaceae; g__unclassified_Muribaculaceae; s__unclassified_Muribaculaceae
ASV2151	0	0	0	0	0	32	0	24	0	0	0	0	0	0	0	0	0	0	k__Bacteria; p__Bacteroidota; c__Bacteroidia; o__Bacteroidales; f__Muribaculaceae; g__unclassified_Muribaculaceae; s__unclassified_Muribaculaceae
ASV2152	0	0	0	0	0	0	0	55	0	0	0	0	0	0	0	0	91	0	k__Bacteria; p__Proteobacteria; c__Gammaproteobacteria; o__Burkholderiales; f__Oxalobacteraceae; g__Massilia; s__unclassified_Massilia
ASV2153	0	0	0	0	0	0	0	0	0	0	0	0	0	0	0	14	0	0	k__Bacteria; p__Gemmatimonadota; c__Gemmatimonadetes; o__Gemmatimonadales; f__Gemmatimonadaceae; g__unclassified_Gemmatimonadaceae; s__unclassified_Gemmatimonadaceae
ASV2154	0	0	0	0	0	0	0	0	0	146	0	0	0	0	0	0	0	0	k__Bacteria; p__Acidobacteriota; c__Blastocatellia; o__Pyrinomonadales; f__Pyrinomonadaceae; g__RB41; s__unclassified_RB41
ASV2155	15	14	10	0	0	0	0	0	0	0	20	0	0	15	0	13	0	0	k__Bacteria; p__Proteobacteria; c__Alphaproteobacteria; o__Sphingomonadales; f__Sphingomonadaceae; g__Sphingomonas; s__unclassified_Sphingomonas
ASV2156	17	19	19	0	0	0	0	0	0	0	0	0	6	16	10	0	0	0	k__Bacteria; p__Gemmatimonadota; c__Gemmatimonadetes; o__Gemmatimonadales; f__Gemmatimonadaceae; g__unclassified_Gemmatimonadaceae; s__unclassified_Gemmatimonadaceae
ASV2157	21	0	0	0	0	0	0	0	0	0	0	0	0	24	0	0	0	0	k__Bacteria; p__Acidobacteriota; c__Vicinamibacteria; o__Vicinamibacterales; f__Vicinamibacteraceae; g__unclassified_Vicinamibacteraceae; s__unclassified_Vicinamibacteraceae
ASV2158	10	0	0	0	0	0	0	0	0	24	15	22	12	10	0	0	0	0	k__Bacteria; p__Verrucomicrobiota; c__Omnitrophia; o__Omnitrophales; f__Omnitrophaceae; g__Candidatus_Omnitrophus; s__unclassified_Candidatus_Omnitrophus
ASV2159	0	42	1	0	0	0	0	0	0	0	9	0	0	0	0	0	5	0	k__Bacteria; p__Actinobacteriota; c__Thermoleophilia; o__Solirubrobacterales; f__Solirubrobacteraceae; g__unclassified_Solirubrobacteraceae; s__unclassified_Solirubrobacteraceae
ASV216	33	26	27	0	0	0	0	0	0	45	57	49	113	0	84	13	18	32	k__Bacteria; p__Proteobacteria; c__Gammaproteobacteria; o__Burkholderiales; f__unclassified_Burkholderiales; g__unclassified_Burkholderiales; s__unclassified_Burkholderiales
ASV2160	0	5	47	0	0	0	0	0	0	0	0	0	9	0	0	0	0	0	k__Bacteria; p__Proteobacteria; c__Gammaproteobacteria; o__Burkholderiales; f__Nitrosomonadaceae; g__MND1; s__unclassified_MND1
ASV2161	0	0	0	0	0	0	0	0	0	41	0	0	0	69	0	0	0	0	k__Bacteria; p__Acidobacteriota; c__Acidobacteriae; o__Solibacterales; f__Solibacteraceae; g__Candidatus_Solibacter; s__unclassified_Candidatus_Solibacter
ASV2162	0	0	0	0	0	0	0	0	0	0	0	12	0	0	0	0	0	0	k__Bacteria; p__Proteobacteria; c__Alphaproteobacteria; o__Rhizobiales; f__Xanthobacteraceae; g__Pseudolabrys; s__unclassified_Pseudolabrys
ASV2163	0	0	0	0	0	0	0	0	0	0	0	0	35	0	70	0	0	0	k__Bacteria; p__Acidobacteriota; c__Vicinamibacteria; o__Vicinamibacterales; f__unclassified_Vicinamibacterales; g__unclassified_Vicinamibacterales; s__unclassified_Vicinamibacterales
ASV2164	0	0	0	49	0	0	0	0	0	0	0	0	0	0	0	0	0	0	k__Bacteria; p__Bacteroidota; c__Bacteroidia; o__Bacteroidales; f__Muribaculaceae; g__unclassified_Muribaculaceae; s__unclassified_Muribaculaceae
ASV2165	0	0	0	0	0	16	0	43	0	0	0	0	0	0	0	0	0	0	k__Bacteria; p__Firmicutes; c__Clostridia; o__Oscillospirales; f__Ruminococcaceae; g__Subdoligranulum; s__unclassified_Subdoligranulum
ASV2168	3	4	0	0	0	0	0	0	0	8	15	14	14	15	51	0	0	0	k__Bacteria; p__Patescibacteria; c__Saccharimonadia; o__Saccharimonadales; f__Saccharimonadaceae; g__TM7a; s__unclassified_TM7a
ASV2169	78	0	66	0	0	0	0	0	0	0	0	0	0	0	0	0	0	0	k__Bacteria; p__Firmicutes; c__Bacilli; o__Paenibacillales; f__Paenibacillaceae; g__Ammoniphilus; s__unclassified_Ammoniphilus
ASV217	34	22	28	0	0	0	0	0	0	89	71	61	86	86	70	0	30	44	k__Bacteria; p__Proteobacteria; c__Alphaproteobacteria; o__Rhizobiales; f__Rhizobiales_Incertae_Sedis; g__Nordella; s__Nordella_oligomobilis
ASV2170	0	0	0	0	61	16	0	0	0	0	0	0	0	0	0	0	0	0	k__Bacteria; p__Proteobacteria; c__Gammaproteobacteria; o__Methylococcales; f__Methylomonadaceae; g__Methylomonas; s__unclassified_Methylomonas
ASV2171	0	0	0	0	46	0	28	0	0	0	0	0	0	0	0	0	0	0	k__Bacteria; p__Proteobacteria; c__Alphaproteobacteria; o__Rhodobacterales; f__Rhodobacteraceae; g__Paracoccus; s__unclassified_Paracoccus
ASV2172	0	0	0	0	28	0	35	0	0	0	0	0	0	0	0	0	0	0	k__Bacteria; p__Acidobacteriota; c__Vicinamibacteria; o__Subgroup_17; f__unclassified_Subgroup_17; g__unclassified_Subgroup_17; s__unclassified_Subgroup_17
ASV2173	0	0	0	0	0	0	0	0	23	0	0	0	0	0	0	0	19	0	k__Bacteria; p__Actinobacteriota; c__Actinobacteria; o__Micrococcales; f__Promicromonosporaceae; g__Promicromonospora; s__unclassified_Promicromonospora
ASV2174	0	0	0	0	0	0	0	0	0	34	0	50	0	0	10	0	0	0	k__Bacteria; p__Bacteroidota; c__Bacteroidia; o__Chitinophagales; f__Chitinophagaceae; g__Taibaiella; s__unclassified_Taibaiella
ASV2175	0	0	0	0	0	0	0	0	0	0	0	0	0	0	0	29	0	0	k__Bacteria; p__Acidobacteriota; c__Blastocatellia; o__Pyrinomonadales; f__Pyrinomonadaceae; g__RB41; s__unclassified_RB41
ASV2176	0	0	0	0	0	0	0	0	0	0	0	0	0	0	0	0	68	0	k__Bacteria; p__Proteobacteria; c__Alphaproteobacteria; o__Rhizobiales; f__Devosiaceae; g__Devosia; s__unclassified_Devosia
ASV2177	1	0	0	0	0	0	0	0	0	0	0	0	4	37	5	24	0	0	k__Bacteria; p__Acidobacteriota; c__Blastocatellia; o__Pyrinomonadales; f__Pyrinomonadaceae; g__RB41; s__unclassified_RB41
ASV2178	0	41	0	0	0	0	0	0	0	0	21	0	26	0	0	0	0	0	k__Bacteria; p__Chloroflexi; c__Ktedonobacteria; o__C0119; f__unclassified_C0119; g__unclassified_C0119; s__unclassified_C0119
ASV2179	0	0	0	0	0	0	0	0	0	0	0	0	0	18	0	0	0	20	k__Bacteria; p__Gemmatimonadota; c__Gemmatimonadetes; o__Gemmatimonadales; f__Gemmatimonadaceae; g__unclassified_Gemmatimonadaceae; s__unclassified_Gemmatimonadaceae
ASV218	25	18	24	0	0	0	0	0	0	65	72	60	92	53	76	0	33	32	k__Bacteria; p__Acidobacteriota; c__Acidobacteriae; o__Bryobacterales; f__Bryobacteraceae; g__Bryobacter; s__uncultured_Acidobacteria_bacterium
ASV2181	0	0	0	0	0	45	21	27	0	0	0	0	0	0	0	0	0	0	k__Bacteria; p__Proteobacteria; c__Gammaproteobacteria; o__Burkholderiales; f__A21b; g__unclassified_A21b; s__unclassified_A21b
ASV2182	0	0	0	0	0	0	0	0	139	0	0	0	0	0	0	0	0	0	k__Bacteria; p__Bacteroidota; c__Bacteroidia; o__Sphingobacteriales; f__Sphingobacteriaceae; g__Sphingobacterium; s__unclassified_Sphingobacterium
ASV2185	0	0	0	0	0	0	0	0	0	7	0	0	0	0	0	28	33	0	k__Bacteria; p__Proteobacteria; c__Gammaproteobacteria; o__Xanthomonadales; f__Xanthomonadaceae; g__Arenimonas; s__Arenimonas_daejeonensis
ASV2186	0	0	0	0	0	0	0	0	0	0	0	0	0	0	0	0	143	0	k__Bacteria; p__Proteobacteria; c__Gammaproteobacteria; o__Burkholderiales; f__Comamonadaceae; g__Hydrogenophaga; s__unclassified_Hydrogenophaga
ASV2187	20	2	16	0	0	0	0	0	0	5	3	5	8	0	4	0	0	11	k__Bacteria; p__Proteobacteria; c__Gammaproteobacteria; o__Xanthomonadales; f__Xanthomonadaceae; g__Arenimonas; s__unclassified_Arenimonas
ASV2188	0	0	28	0	0	0	0	0	0	0	0	0	0	0	13	0	0	13	k__Bacteria; p__Myxococcota; c__Polyangia; o__Haliangiales; f__Haliangiaceae; g__Haliangium; s__unclassified_Haliangium
ASV2189	0	0	14	0	0	0	0	0	0	3	0	1	20	9	0	0	0	0	k__Bacteria; p__Acidobacteriota; c__Vicinamibacteria; o__Vicinamibacterales; f__unclassified_Vicinamibacterales; g__unclassified_Vicinamibacterales; s__unclassified_Vicinamibacterales
ASV219	0	0	0	0	0	0	23	0	0	99	97	81	41	0	136	0	0	0	k__Bacteria; p__Proteobacteria; c__Gammaproteobacteria; o__Burkholderiales; f__SC_I_84; g__unclassified_SC_I_84; s__unclassified_SC_I_84
ASV2190	0	0	0	0	0	0	0	0	0	0	15	0	20	0	25	0	13	0	k__Bacteria; p__Proteobacteria; c__Gammaproteobacteria; o__Gammaproteobacteria_Incertae_Sedis; Unclassified; g__Acidibacter; s__uncultured_proteobacterium
ASV2191	0	0	0	0	0	0	0	0	0	0	0	0	0	52	0	0	0	0	k__Bacteria; p__Proteobacteria; c__Gammaproteobacteria; o__Salinisphaerales; f__Solimonadaceae; g__Polycyclovorans; s__uncultured_Xanthomonadales_bacterium
ASV2192	0	0	0	44	0	0	0	0	0	0	0	0	0	0	0	0	0	0	k__Bacteria; p__Bacteroidota; c__Bacteroidia; o__Bacteroidales; f__Muribaculaceae; g__unclassified_Muribaculaceae; s__unclassified_Muribaculaceae
ASV2193	0	0	0	0	28	0	0	68	30	0	0	0	0	0	0	0	0	0	k__Bacteria; p__Bacteroidota; c__Bacteroidia; o__Bacteroidales; f__Prevotellaceae; g__Prevotella; s__Prevotella_ruminicola
ASV2194	0	0	0	0	32	0	0	0	0	0	0	0	0	0	0	0	0	0	k__Bacteria; p__Bacteroidota; c__Bacteroidia; o__Bacteroidales; f__Muribaculaceae; g__unclassified_Muribaculaceae; s__unclassified_Muribaculaceae
ASV2195	0	0	0	0	0	0	0	0	142	0	0	0	0	0	0	0	0	0	k__Bacteria; p__Proteobacteria; c__Alphaproteobacteria; o__Rickettsiales; f__Mitochondria; g__unclassified_Mitochondria; s__unclassified_Mitochondria
ASV2196	0	0	0	0	0	0	0	0	31	0	5	0	0	0	0	0	45	18	k__Bacteria; p__Proteobacteria; c__Gammaproteobacteria; o__Burkholderiales; f__TRA3_20; g__unclassified_TRA3_20; s__unclassified_TRA3_20
ASV2198	0	0	0	0	0	0	0	0	0	0	0	0	0	0	0	45	0	0	k__Bacteria; p__Gemmatimonadota; c__Longimicrobia; o__Longimicrobiales; f__Longimicrobiaceae; g__YC_ZSS_LKJ147; s__unclassified_YC_ZSS_LKJ147
ASV22	298	276	324	96	0	0	0	0	0	0	0	0	233	340	0	0	313	226	k__Bacteria; p__Gemmatimonadota; c__Gemmatimonadetes; o__Gemmatimonadales; f__Gemmatimonadaceae; g__unclassified_Gemmatimonadaceae; s__unclassified_Gemmatimonadaceae
ASV220	55	0	17	0	0	0	0	0	0	0	31	34	0	56	0	0	0	0	k__Bacteria; p__Acidobacteriota; c__Vicinamibacteria; o__Vicinamibacterales; f__Vicinamibacteraceae; g__unclassified_Vicinamibacteraceae; s__unclassified_Vicinamibacteraceae
ASV2200	0	0	0	0	0	0	0	0	0	0	0	0	0	5	0	0	0	0	k__Bacteria; p__Myxococcota; c__Polyangia; o__Polyangiales; f__BIrii41; g__unclassified_BIrii41; s__unclassified_BIrii41
ASV2202	0	0	0	0	0	0	0	0	0	0	50	38	0	0	54	0	0	0	k__Bacteria; p__Proteobacteria; c__Gammaproteobacteria; o__Xanthomonadales; f__Xanthomonadaceae; g__Lysobacter; s__Lysobacter_oryzae
ASV2203	0	0	0	0	0	0	0	0	0	0	0	0	0	2	0	34	42	0	k__Bacteria; p__Chloroflexi; c__Anaerolineae; o__SBR1031; f__A4b; g__unclassified_A4b; s__unclassified_A4b
ASV2204	34	22	28	0	0	14	0	0	0	0	0	0	0	0	0	0	0	0	k__Bacteria; p__Proteobacteria; c__Gammaproteobacteria; o__Pseudomonadales; f__Moraxellaceae; g__Acinetobacter; s__unclassified_Acinetobacter
ASV2205	31	55	55	0	0	0	0	0	0	0	0	0	0	0	0	0	0	0	k__Bacteria; p__Chloroflexi; c__unclassified_Chloroflexi; o__unclassified_Chloroflexi; f__unclassified_Chloroflexi; g__unclassified_Chloroflexi; s__unclassified_Chloroflexi
ASV2206	0	69	56	0	0	0	0	0	0	0	0	0	0	0	0	0	0	16	k__Bacteria; p__Firmicutes; c__Bacilli; o__Bacillales; f__Bacillaceae; g__Bacillus; s__unclassified_Bacillus
ASV2207	0	0	0	0	0	0	0	0	0	0	0	0	0	18	30	0	0	0	k__Bacteria; p__Chloroflexi; c__Anaerolineae; o__SBR1031; f__uncultured_Gemmatimonadetes_bacterium; g__uncultured_Gemmatimonadetes_bacterium; s__uncultured_Gemmatimonadetes_bacterium
ASV2208	0	0	0	0	0	0	0	0	0	0	0	0	0	0	0	0	0	32	k__Bacteria; p__Proteobacteria; c__Gammaproteobacteria; o__Burkholderiales; f__Oxalobacteraceae; g__Massilia; s__unclassified_Massilia
ASV2209	0	0	0	0	17	7	4	0	15	0	0	0	0	0	0	0	0	0	k__Bacteria; p__Proteobacteria; c__Gammaproteobacteria; o__Gammaproteobacteria_Incertae_Sedis; Unclassified; g__Acidibacter; s__uncultured_proteobacterium
ASV221	95	117	99	0	0	0	0	0	0	0	87	0	0	170	0	49	25	0	k__Bacteria; p__Acidobacteriota; c__Blastocatellia; o__Pyrinomonadales; f__Pyrinomonadaceae; g__RB41; s__unclassified_RB41
ASV2210	0	0	0	0	23	0	20	20	48	0	0	0	0	0	0	0	0	0	k__Bacteria; p__Bacteroidota; c__Bacteroidia; o__Bacteroidales; f__Muribaculaceae; g__unclassified_Muribaculaceae; s__unclassified_Muribaculaceae
ASV2211	0	0	0	0	0	51	0	0	0	0	0	0	0	0	0	0	0	0	k__Bacteria; p__Actinobacteriota; c__Actinobacteria; o__Micrococcales; f__Microbacteriaceae; g__unclassified_Microbacteriaceae; s__unclassified_Microbacteriaceae
ASV2212	0	0	0	0	0	0	57	0	0	0	0	0	0	0	0	0	0	0	k__Bacteria; p__Proteobacteria; c__Alphaproteobacteria; o__Rhizobiales; f__Beijerinckiaceae; g__Roseiarcus; s__unclassified_Roseiarcus
ASV2213	0	0	0	0	0	0	8	0	0	0	0	0	0	0	0	0	0	0	k__Bacteria; p__Gemmatimonadota; c__Gemmatimonadetes; o__Gemmatimonadales; f__Gemmatimonadaceae; g__unclassified_Gemmatimonadaceae; s__Gemmatimonadetes_bacterium_LX87
ASV2216	0	0	0	0	0	0	0	0	0	44	45	52	0	0	0	0	0	0	k__Bacteria; p__Bacteroidota; c__Bacteroidia; o__Sphingobacteriales; f__Sphingobacteriaceae; g__Pedobacter; s__Pedobacter_sp._b3N1b_b5
ASV2217	0	0	0	0	0	0	0	0	0	0	15	0	40	0	0	0	0	0	k__Bacteria; p__Acidobacteriota; c__Vicinamibacteria; o__Subgroup_17; f__unclassified_Subgroup_17; g__unclassified_Subgroup_17; s__unclassified_Subgroup_17
ASV2218	0	0	0	0	0	0	0	0	0	0	0	0	0	0	0	0	59	61	k__Bacteria; p__Proteobacteria; c__Alphaproteobacteria; o__Caulobacterales; f__Caulobacteraceae; g__Caulobacter; s__unclassified_Caulobacter
ASV2219	140	0	0	0	0	0	0	0	0	0	0	0	0	0	0	0	0	0	k__Bacteria; p__Firmicutes; c__Bacilli; o__Paenibacillales; f__Paenibacillaceae; g__Paenibacillus; s__unclassified_Paenibacillus
ASV222	49	61	52	0	0	0	0	0	0	59	0	46	51	106	46	0	25	46	k__Bacteria; p__unclassified_Bacteria; c__unclassified_Bacteria; o__unclassified_Bacteria; f__unclassified_Bacteria; g__unclassified_Bacteria; s__unclassified_Bacteria
ASV2220	15	23	35	0	0	0	0	0	0	0	0	9	0	17	0	41	0	0	k__Bacteria; p__Gemmatimonadota; c__Gemmatimonadetes; o__Gemmatimonadales; f__Gemmatimonadaceae; g__unclassified_Gemmatimonadaceae; s__unclassified_Gemmatimonadaceae
ASV2221	11	0	16	0	0	0	0	0	0	0	0	0	0	0	0	0	0	0	k__Bacteria; p__Proteobacteria; c__Alphaproteobacteria; o__Caulobacterales; f__Caulobacteraceae; g__Brevundimonas; s__unclassified_Brevundimonas
ASV2222	39	0	0	0	0	0	0	0	0	0	0	44	0	0	0	0	0	0	k__Bacteria; p__Proteobacteria; c__Alphaproteobacteria; o__Micropepsales; f__Micropepsaceae; g__unclassified_Micropepsaceae; s__unclassified_Micropepsaceae
ASV2223	0	37	29	0	0	0	0	0	0	0	0	0	0	0	0	0	0	33	k__Bacteria; p__Actinobacteriota; c__Actinobacteria; o__Corynebacteriales; f__Mycobacteriaceae; g__Mycobacterium; s__unclassified_Mycobacterium
ASV2224	0	44	0	0	0	0	0	0	0	0	0	33	0	0	0	39	0	0	k__Bacteria; p__Acidobacteriota; c__Vicinamibacteria; o__Vicinamibacterales; f__unclassified_Vicinamibacterales; g__unclassified_Vicinamibacterales; s__unclassified_Vicinamibacterales
ASV2225	0	0	0	0	0	0	0	0	0	1	1	0	25	1	1	0	0	0	k__Bacteria; p__Gemmatimonadota; c__Gemmatimonadetes; o__Gemmatimonadales; f__Gemmatimonadaceae; g__Gemmatimonas; s__unclassified_Gemmatimonas
ASV2226	0	0	0	0	0	0	0	0	0	0	0	0	1	19	0	0	0	0	k__Bacteria; p__Acidobacteriota; c__Acidobacteriae; o__Acidobacteriales; f__unclassified_Acidobacteriales; g__unclassified_Acidobacteriales; s__unclassified_Acidobacteriales
ASV2227	0	0	0	0	0	0	0	0	0	0	0	0	0	0	52	0	0	0	k__Bacteria; p__Proteobacteria; c__Gammaproteobacteria; o__Burkholderiales; f__SC_I_84; g__unclassified_SC_I_84; s__unclassified_SC_I_84
ASV2228	0	0	0	0	36	0	0	0	0	0	0	0	0	0	0	0	0	0	k__Bacteria; p__Proteobacteria; c__Alphaproteobacteria; o__Rhizobiales; f__Rhizobiaceae; g__Allorhizobium_Neorhizobium_Pararhizobium_Rhizobium; s__unclassified_Allorhizobium_Neorhizobium_Pararhizobium_Rhizobium
ASV2229	0	0	0	0	0	0	0	27	0	0	0	0	0	0	0	0	0	0	k__Bacteria; p__Proteobacteria; c__Alphaproteobacteria; o__Sphingomonadales; f__Sphingomonadaceae; g__unclassified_Sphingomonadaceae; s__unclassified_Sphingomonadaceae
ASV223	0	0	0	0	0	0	0	0	0	119	147	149	0	0	0	81	187	176	k__Bacteria; p__Proteobacteria; c__Alphaproteobacteria; o__Rhizobiales; f__Xanthobacteraceae; g__Rhodopseudomonas; s__unclassified_Rhodopseudomonas
ASV2230	0	0	0	0	0	0	0	53	0	0	0	0	0	0	0	0	0	0	k__Bacteria; p__Bacteroidota; c__Bacteroidia; o__Bacteroidales; f__Muribaculaceae; g__unclassified_Muribaculaceae; s__unclassified_Muribaculaceae
ASV2235	22	31	0	0	0	0	0	0	0	0	0	0	0	0	0	0	13	20	k__Bacteria; p__Chloroflexi; c__Chloroflexia; o__Chloroflexales; f__Roseiflexaceae; g__unclassified_Roseiflexaceae; s__unclassified_Roseiflexaceae
ASV2236	33	23	36	0	0	0	0	0	0	0	0	0	0	0	0	0	0	28	k__Bacteria; p__Actinobacteriota; c__Actinobacteria; o__Micromonosporales; f__Micromonosporaceae; g__unclassified_Micromonosporaceae; s__unclassified_Micromonosporaceae
ASV2237	17	0	0	0	0	0	0	0	0	71	25	0	0	26	0	0	0	0	k__Bacteria; p__Acidobacteriota; c__Thermoanaerobaculia; o__Thermoanaerobaculales; f__Thermoanaerobaculaceae; g__Subgroup_10; s__unclassified_Subgroup_10
ASV2238	41	0	0	0	0	0	0	0	0	0	0	0	0	44	24	8	0	0	k__Bacteria; p__Proteobacteria; c__Gammaproteobacteria; o__Burkholderiales; f__Nitrosomonadaceae; g__MND1; s__unclassified_MND1
ASV2239	0	0	30	0	0	0	0	0	0	0	0	0	28	0	0	0	0	0	k__Bacteria; p__Proteobacteria; c__Gammaproteobacteria; o__Burkholderiales; f__Nitrosomonadaceae; g__Ellin6067; s__unclassified_Ellin6067
ASV224	0	0	0	72	0	172	0	126	65	0	0	0	0	0	0	0	0	0	k__Bacteria; p__Fusobacteriota; c__Fusobacteriia; o__Fusobacteriales; f__Fusobacteriaceae; g__Cetobacterium; s__unclassified_Cetobacterium
ASV2241	0	0	0	0	0	0	0	0	0	0	0	10	0	0	0	0	0	0	k__Bacteria; p__Proteobacteria; c__Alphaproteobacteria; o__unclassified_Alphaproteobacteria; f__unclassified_Alphaproteobacteria; g__unclassified_Alphaproteobacteria; s__unclassified_Alphaproteobacteria
ASV2242	0	0	0	0	0	0	0	0	0	0	0	0	0	0	0	16	0	0	k__Bacteria; p__Acidobacteriota; c__Vicinamibacteria; o__Vicinamibacterales; f__unclassified_Vicinamibacterales; g__unclassified_Vicinamibacterales; s__unclassified_Vicinamibacterales
ASV2243	0	0	0	95	0	44	0	0	0	0	0	0	0	0	0	0	0	0	k__Bacteria; p__Actinobacteriota; c__Actinobacteria; o__Frankiales; f__Sporichthyaceae; g__hgcI_clade; s__unclassified_hgcI_clade
ASV2244	0	0	0	22	15	17	0	0	30	0	0	0	0	0	0	0	0	0	k__Bacteria; p__unclassified_Bacteria; c__unclassified_Bacteria; o__unclassified_Bacteria; f__unclassified_Bacteria; g__unclassified_Bacteria; s__unclassified_Bacteria
ASV2245	0	0	0	0	0	0	0	0	0	53	0	0	0	0	0	0	0	0	k__Bacteria; p__Proteobacteria; c__Alphaproteobacteria; o__Reyranellales; f__Reyranellaceae; g__Reyranella; s__unclassified_Reyranella
ASV2246	8	0	0	0	0	0	0	0	0	0	0	0	0	0	0	0	0	0	k__Bacteria; p__Latescibacterota; c__Latescibacteria; o__Latescibacterales; f__Latescibacteraceae; g__unclassified_Latescibacteraceae; s__unclassified_Latescibacteraceae
ASV2247	21	0	0	0	0	0	0	0	0	0	0	0	0	0	0	0	0	0	k__Bacteria; p__Bacteroidota; c__Bacteroidia; o__Chitinophagales; f__Chitinophagaceae; g__unclassified_Chitinophagaceae; s__unclassified_Chitinophagaceae
ASV2248	18	0	0	0	0	0	0	0	0	0	0	0	0	0	0	8	18	0	k__Bacteria; p__Gemmatimonadota; c__Gemmatimonadetes; o__Gemmatimonadales; f__Gemmatimonadaceae; g__Gemmatimonas; s__unclassified_Gemmatimonas
ASV2249	0	0	0	0	0	0	0	0	0	10	20	9	0	8	44	0	0	0	k__Bacteria; p__Proteobacteria; c__Alphaproteobacteria; o__Elsterales; f__unclassified_Elsterales; g__unclassified_Elsterales; s__unclassified_Elsterales
ASV225	31	34	51	0	0	0	51	28	0	34	0	0	47	136	41	0	0	25	k__Bacteria; p__Proteobacteria; c__Gammaproteobacteria; o__CCD24; f__uncultured_gamma_proteobacterium; g__uncultured_gamma_proteobacterium; s__uncultured_gamma_proteobacterium
ASV2251	0	0	0	0	0	0	0	0	0	28	0	0	0	0	0	0	0	0	k__Bacteria; p__Proteobacteria; c__Alphaproteobacteria; o__Rhizobiales; f__Xanthobacteraceae; g__Rhodoplanes; s__unclassified_Rhodoplanes
ASV2252	0	0	0	0	0	0	0	0	0	0	0	0	50	0	24	0	0	0	k__Bacteria; p__Gemmatimonadota; c__Gemmatimonadetes; o__Gemmatimonadales; f__Gemmatimonadaceae; g__unclassified_Gemmatimonadaceae; s__unclassified_Gemmatimonadaceae
ASV2253	0	0	0	7	50	9	0	0	0	0	0	0	0	0	0	0	0	0	k__Bacteria; p__Firmicutes; c__Clostridia; o__Clostridia_vadinBB60_group; f__unclassified_Clostridia_vadinBB60_group; g__unclassified_Clostridia_vadinBB60_group; s__unclassified_Clostridia_vadinBB60_group
ASV2254	0	0	0	0	20	0	0	0	0	0	0	0	0	0	0	0	0	0	k__Bacteria; p__Acidobacteriota; c__Holophagae; o__Subgroup_7; f__uncultured_Desulfovirga_sp.; g__uncultured_Desulfovirga_sp.; s__uncultured_Desulfovirga_sp.
ASV2255	0	0	0	0	0	0	33	0	30	0	0	0	0	0	0	0	0	0	k__Bacteria; p__Acidobacteriota; c__Vicinamibacteria; o__Vicinamibacterales; f__unclassified_Vicinamibacterales; g__unclassified_Vicinamibacterales; s__unclassified_Vicinamibacterales
ASV2256	0	0	0	0	0	0	0	103	0	0	0	0	0	0	0	0	0	0	k__Bacteria; p__Acidobacteriota; c__Acidobacteriae; o__Acidobacteriales; f__unclassified_Acidobacteriales; g__uncultured_forest_soil_bacterium; s__unclassified_Acidobacteriales
ASV2257	0	0	0	0	0	0	0	0	0	0	0	0	117	0	0	0	0	0	k__Bacteria; p__Gemmatimonadota; c__Gemmatimonadetes; o__Gemmatimonadales; f__Gemmatimonadaceae; g__unclassified_Gemmatimonadaceae; s__unclassified_Gemmatimonadaceae
ASV2259	0	0	0	0	0	0	0	0	0	33	45	38	22	0	0	0	0	0	k__Bacteria; p__Actinobacteriota; c__Actinobacteria; o__Micromonosporales; f__Micromonosporaceae; g__unclassified_Micromonosporaceae; s__unclassified_Micromonosporaceae
ASV226	0	0	0	0	0	0	0	0	0	82	104	64	94	52	0	0	0	49	k__Bacteria; p__Acidobacteriota; c__Acidobacteriae; o__Acidobacteriales; f__unclassified_Acidobacteriales; g__unclassified_Acidobacteriales; s__unclassified_Acidobacteriales
ASV2261	5	28	0	0	0	0	0	26	51	0	0	0	0	0	0	0	0	0	k__Bacteria; p__Actinobacteriota; c__Acidimicrobiia; o__Microtrichales; f__Iamiaceae; g__Iamia; s__unclassified_Iamia
ASV2262	0	13	65	0	0	0	0	0	0	32	0	27	0	0	0	0	0	0	k__Bacteria; p__Actinobacteriota; c__Thermoleophilia; o__Solirubrobacterales; f__67_14; g__unclassified_67_14; s__unclassified_67_14
ASV2263	0	0	0	0	0	0	0	0	0	0	0	0	18	0	0	0	0	0	k__Bacteria; p__unclassified_Bacteria; c__unclassified_Bacteria; o__unclassified_Bacteria; f__unclassified_Bacteria; g__unclassified_Bacteria; s__unclassified_Bacteria
ASV2264	0	0	0	0	0	0	0	0	0	0	0	0	12	0	0	0	0	0	k__Bacteria; p__Proteobacteria; c__Gammaproteobacteria; o__Burkholderiales; f__Nitrosomonadaceae; g__Ellin6067; s__unclassified_Ellin6067
ASV2265	0	0	0	0	0	0	0	0	0	0	23	0	0	0	0	0	0	0	k__Bacteria; p__Actinobacteriota; c__Acidimicrobiia; o__unclassified_Acidimicrobiia; f__uncultured_Acidimicrobiia_bacterium; g__unclassified_Acidimicrobiia; s__unclassified_Acidimicrobiia
ASV2266	0	0	0	0	0	0	0	0	0	0	48	0	0	0	0	0	0	0	k__Bacteria; p__Chloroflexi; c__Anaerolineae; o__Anaerolineales; f__Anaerolineaceae; g__unclassified_Anaerolineaceae; s__unclassified_Anaerolineaceae
ASV2268	0	0	0	0	0	0	0	0	0	26	0	0	0	31	0	0	0	18	k__Bacteria; p__Acidobacteriota; c__Vicinamibacteria; o__Vicinamibacterales; f__unclassified_Vicinamibacterales; g__unclassified_Vicinamibacterales; s__unclassified_Vicinamibacterales
ASV2269	0	0	0	0	79	0	0	0	0	0	0	0	0	0	0	0	0	0	k__Bacteria; p__Proteobacteria; c__Gammaproteobacteria; o__Burkholderiales; f__Comamonadaceae; g__Caenimonas; s__unclassified_Caenimonas
ASV227	0	34	35	0	0	0	0	0	0	106	126	109	70	54	111	0	55	40	k__Bacteria; p__Acidobacteriota; c__Vicinamibacteria; o__Vicinamibacterales; f__unclassified_Vicinamibacterales; g__uncultured_bacterium_259; s__unclassified_Vicinamibacterales
ASV2270	0	0	0	0	0	0	0	70	0	0	0	0	0	0	0	0	0	0	k__Bacteria; p__Bacteroidota; c__Bacteroidia; o__Bacteroidales; f__Rikenellaceae; g__Alistipes; s__unclassified_Alistipes
ASV2271	0	0	0	0	0	0	0	85	16	0	0	0	0	0	0	0	0	0	k__Bacteria; p__unclassified_Bacteria; c__unclassified_Bacteria; o__unclassified_Bacteria; f__unclassified_Bacteria; g__unclassified_Bacteria; s__unclassified_Bacteria
ASV2275	0	0	0	0	0	0	0	0	0	23	28	0	0	0	64	0	0	0	k__Bacteria; p__Myxococcota; c__Myxococcia; o__Myxococcales; f__Anaeromyxobacteraceae; g__Anaeromyxobacter; s__unclassified_Anaeromyxobacter
ASV2276	0	0	0	0	0	0	0	0	0	0	0	0	17	0	0	42	23	0	k__Bacteria; p__Proteobacteria; c__Gammaproteobacteria; o__Burkholderiales; f__Nitrosomonadaceae; g__Nitrosospira; s__unclassified_Nitrosospira
ASV2277	0	0	0	0	0	0	0	0	0	0	0	0	0	0	0	137	0	0	k__Bacteria; p__Bacteroidota; c__Bacteroidia; o__Cytophagales; f__Spirosomaceae; g__Dyadobacter; s__unclassified_Dyadobacter
ASV2278	38	24	39	0	0	0	0	0	0	0	0	0	0	22	0	13	0	0	k__Bacteria; p__Gemmatimonadota; c__Gemmatimonadetes; o__Gemmatimonadales; f__Gemmatimonadaceae; g__unclassified_Gemmatimonadaceae; s__unclassified_Gemmatimonadaceae
ASV2279	0	0	18	0	0	0	0	0	0	0	0	0	0	0	0	21	25	0	k__Bacteria; p__unclassified_Bacteria; c__unclassified_Bacteria; o__unclassified_Bacteria; f__unclassified_Bacteria; g__unclassified_Bacteria; s__unclassified_Bacteria
ASV228	28	26	38	0	0	0	0	0	0	57	43	64	77	78	86	0	0	28	k__Bacteria; p__Proteobacteria; c__Gammaproteobacteria; o__Burkholderiales; f__Nitrosomonadaceae; g__MND1; s__unclassified_MND1
ASV2280	0	0	0	0	0	0	0	0	0	0	0	7	0	0	16	0	25	0	k__Bacteria; p__Patescibacteria; c__Saccharimonadia; o__Saccharimonadales; f__uncultured_Candidatus_Saccharibacteria_bacterium; g__uncultured_Candidatus_Saccharibacteria_bacterium; s__uncultured_Candidatus_Saccharibacteria_bacterium
ASV2281	0	0	0	30	0	0	22	6	0	0	0	0	0	0	0	0	0	0	k__Bacteria; p__Proteobacteria; c__Alphaproteobacteria; o__Rhizobiales; f__Rhizobiales_Incertae_Sedis; g__unclassified_Rhizobiales_Incertae_Sedis; s__unclassified_Rhizobiales_Incertae_Sedis
ASV2282	0	0	0	136	0	0	0	0	0	0	0	0	0	0	0	0	0	0	k__Bacteria; p__Acidobacteriota; c__Vicinamibacteria; o__Vicinamibacterales; f__unclassified_Vicinamibacterales; g__unclassified_Vicinamibacterales; s__unclassified_Vicinamibacterales
ASV2283	0	0	0	0	9	0	45	19	0	0	0	0	0	0	0	0	0	0	k__Bacteria; p__Myxococcota; c__Myxococcia; o__Myxococcales; f__Myxococcaceae; g__unclassified_Myxococcaceae; s__unclassified_Myxococcaceae
ASV2284	0	0	0	0	0	88	48	0	0	0	0	0	0	0	0	0	0	0	k__Bacteria; p__Proteobacteria; c__Gammaproteobacteria; o__Burkholderiales; f__Comamonadaceae; g__Rhizobacter; s__unclassified_Rhizobacter
ASV2285	0	0	0	0	0	0	23	0	0	0	0	0	0	0	0	0	0	0	k__Bacteria; p__Firmicutes; c__Clostridia; o__Oscillospirales; f__[Eubacterium]_coprostanoligenes_group; g__unclassified_[Eubacterium]_coprostanoligenes_group; s__unclassified_[Eubacterium]_coprostanoligenes_group
ASV2289	12	22	0	0	0	0	0	0	0	0	0	0	0	0	0	0	0	0	k__Bacteria; p__Acidobacteriota; c__Thermoanaerobaculia; o__Thermoanaerobaculales; f__Thermoanaerobaculaceae; g__Subgroup_10; s__unclassified_Subgroup_10
ASV229	65	0	0	0	0	0	0	0	0	80	84	68	0	69	100	60	36	39	k__Bacteria; p__Acidobacteriota; c__Vicinamibacteria; o__Vicinamibacterales; f__unclassified_Vicinamibacterales; g__unclassified_Vicinamibacterales; s__unclassified_Vicinamibacterales
ASV2290	30	23	28	0	0	0	0	0	0	0	0	0	0	0	0	0	14	0	k__Bacteria; p__Actinobacteriota; c__Thermoleophilia; o__Solirubrobacterales; f__Solirubrobacteraceae; g__Solirubrobacter; s__unclassified_Solirubrobacter
ASV2291	0	0	0	0	0	0	0	0	0	0	0	34	0	0	55	0	0	0	k__Bacteria; p__Verrucomicrobiota; c__Verrucomicrobiae; o__Pedosphaerales; f__Pedosphaeraceae; g__uncultured_soil_bacterium; s__uncultured_soil_bacterium
ASV2292	0	0	0	0	0	0	0	0	0	0	0	0	0	0	0	34	26	35	k__Bacteria; p__Myxococcota; c__Polyangia; o__Polyangiales; f__Sandaracinaceae; g__Sandaracinus; s__unclassified_Sandaracinus
ASV2293	0	0	0	0	0	0	0	0	0	0	0	0	0	0	39	0	0	0	k__Bacteria; p__Actinobacteriota; c__Thermoleophilia; o__Solirubrobacterales; f__Solirubrobacteraceae; g__Solirubrobacter; s__unclassified_Solirubrobacter
ASV2294	0	0	0	25	0	37	26	0	0	0	0	0	0	0	0	0	0	0	k__Bacteria; p__Proteobacteria; c__Alphaproteobacteria; o__Rhizobiales; f__Xanthobacteraceae; g__unclassified_Xanthobacteraceae; s__unclassified_Xanthobacteraceae
ASV2295	0	0	0	0	27	0	0	0	43	0	0	0	0	0	0	0	0	0	k__Bacteria; p__Firmicutes; c__Bacilli; o__Staphylococcales; f__Gemellaceae; g__Gemella; s__unclassified_Gemella
ASV2296	0	0	0	0	0	27	0	0	17	0	0	0	0	0	0	0	0	0	k__Bacteria; p__Firmicutes; c__Bacilli; o__Lactobacillales; f__Lactobacillaceae; g__Ligilactobacillus; s__Lactobacillus_aviarius
ASV2297	0	0	0	0	0	11	0	0	0	0	0	0	0	0	0	0	0	0	k__Bacteria; p__Proteobacteria; c__Alphaproteobacteria; o__Tistrellales; f__Geminicoccaceae; g__Candidatus_Alysiosphaera; s__unclassified_Candidatus_Alysiosphaera
ASV2298	0	0	0	0	0	0	90	0	0	0	0	0	0	0	0	0	0	0	k__Bacteria; p__Bacteroidota; c__Bacteroidia; o__Bacteroidales; f__Prevotellaceae; g__Prevotella_9; s__unclassified_Prevotella_9
ASV2299	0	0	0	0	0	0	0	0	48	0	0	0	0	0	0	0	0	0	k__Bacteria; p__Proteobacteria; c__Gammaproteobacteria; o__Enterobacterales; f__Erwiniaceae; g__Pantoea; s__unclassified_Pantoea
ASV23	203	219	227	0	0	0	0	47	0	143	129	168	59	135	187	114	43	126	k__Bacteria; p__Proteobacteria; c__Alphaproteobacteria; o__Sphingomonadales; f__Sphingomonadaceae; g__Sphingomonas; s__unclassified_Sphingomonas
ASV230	46	50	0	0	0	0	0	0	0	56	58	53	125	66	4	0	19	54	k__Bacteria; p__Verrucomicrobiota; c__Verrucomicrobiae; o__Chthoniobacterales; f__Chthoniobacteraceae; g__Candidatus_Udaeobacter; s__unclassified_Candidatus_Udaeobacter
ASV2303	0	0	0	0	0	0	0	0	0	24	27	0	0	0	48	0	36	0	k__Bacteria; p__Myxococcota; c__Polyangia; o__Haliangiales; f__Haliangiaceae; g__Haliangium; s__unclassified_Haliangium
ASV2304	0	0	0	0	0	0	0	0	0	0	0	0	0	0	0	72	0	63	k__Bacteria; p__Proteobacteria; c__Alphaproteobacteria; o__Rhodospirillales; f__unclassified_Rhodospirillales; g__unclassified_Rhodospirillales; s__unclassified_Rhodospirillales
ASV2305	0	0	0	0	0	0	0	0	0	0	0	0	0	0	0	105	19	0	k__Bacteria; p__Proteobacteria; c__Gammaproteobacteria; o__Burkholderiales; f__Sulfuricellaceae; g__Sulfuriferula; s__Sulfuriferula_sp._AH1
ASV2306	18	27	0	0	0	0	0	0	0	0	5	0	0	18	0	0	0	15	k__Bacteria; p__Gemmatimonadota; c__Gemmatimonadetes; o__Gemmatimonadales; f__Gemmatimonadaceae; g__unclassified_Gemmatimonadaceae; s__unclassified_Gemmatimonadaceae
ASV2307	3	0	0	0	0	0	0	0	0	8	0	0	0	0	17	0	0	0	k__Bacteria; p__Acidobacteriota; c__Blastocatellia; o__DS_100; f__uncultured_Acidobacteria_bacterium; g__uncultured_Acidobacteria_bacterium; s__uncultured_Acidobacteria_bacterium
ASV2308	0	0	134	0	0	0	0	0	0	0	0	0	0	0	0	0	0	0	k__Bacteria; p__Actinobacteriota; c__Actinobacteria; o__Streptomycetales; f__Streptomycetaceae; g__Streptomyces; s__unclassified_Streptomyces
ASV2309	0	0	0	0	0	0	0	0	0	0	0	0	31	0	0	0	0	0	k__Bacteria; p__Chloroflexi; c__Ktedonobacteria; o__Ktedonobacterales; f__JG30_KF_AS9; g__unclassified_JG30_KF_AS9; s__unclassified_JG30_KF_AS9
ASV231	337	278	292	0	0	0	0	14	0	0	0	0	0	0	0	282	15	0	k__Bacteria; p__Proteobacteria; c__Alphaproteobacteria; o__unclassified_Alphaproteobacteria; f__unclassified_Alphaproteobacteria; g__unclassified_Alphaproteobacteria; s__unclassified_Alphaproteobacteria
ASV2310	0	0	0	0	0	0	0	0	0	0	0	0	42	36	13	7	0	0	k__Bacteria; p__Gemmatimonadota; c__Gemmatimonadetes; o__Gemmatimonadales; f__Gemmatimonadaceae; g__Gemmatimonas; s__unclassified_Gemmatimonas
ASV2311	0	0	0	45	0	42	0	0	0	0	0	0	0	0	0	0	0	0	k__Bacteria; p__Proteobacteria; c__Gammaproteobacteria; o__Burkholderiales; f__TRA3_20; g__uncultured_Nitrosomonadales_bacterium; s__uncultured_Nitrosomonadales_bacterium
ASV2312	0	0	0	0	73	0	61	0	0	0	0	0	0	0	0	0	0	0	k__Bacteria; p__Proteobacteria; c__Alphaproteobacteria; o__Acetobacterales; f__Acetobacteraceae; g__unclassified_Acetobacteraceae; s__unclassified_Acetobacteraceae
ASV2313	0	0	0	0	0	22	0	0	0	0	0	0	0	0	0	0	0	0	k__Bacteria; p__Proteobacteria; c__Gammaproteobacteria; o__Burkholderiales; f__Comamonadaceae; g__Rhizobacter; s__unclassified_Rhizobacter
ASV2314	0	0	0	0	0	0	0	28	0	0	0	0	0	0	0	0	6	100	k__Bacteria; p__Proteobacteria; c__Gammaproteobacteria; o__Burkholderiales; f__Oxalobacteraceae; g__Massilia; s__unclassified_Massilia
ASV2315	0	0	0	0	0	0	0	0	42	0	0	0	0	0	0	0	0	0	k__Bacteria; p__Proteobacteria; c__Gammaproteobacteria; o__Xanthomonadales; f__Xanthomonadaceae; g__Lysobacter; s__unclassified_Lysobacter
ASV2316	0	0	0	0	0	0	0	0	0	31	0	36	0	0	37	0	0	0	k__Bacteria; p__Proteobacteria; c__Gammaproteobacteria; o__Burkholderiales; f__Nitrosomonadaceae; g__Ellin6067; s__unclassified_Ellin6067
ASV2319	0	0	0	0	0	0	0	0	0	15	12	7	0	0	0	22	7	0	k__Bacteria; p__Bacteroidota; c__Bacteroidia; o__Sphingobacteriales; f__Sphingobacteriaceae; g__Pedobacter; s__unclassified_Pedobacter
ASV232	0	0	63	0	0	0	0	0	0	70	60	0	0	66	83	0	0	0	k__Bacteria; p__Proteobacteria; c__Gammaproteobacteria; o__Burkholderiales; f__Nitrosomonadaceae; g__MND1; s__unclassified_MND1
ASV2321	69	0	0	0	0	0	0	0	0	0	64	0	0	0	0	0	0	0	k__Bacteria; p__Chloroflexi; c__Chloroflexia; o__Chloroflexales; f__Roseiflexaceae; g__unclassified_Roseiflexaceae; s__unclassified_Roseiflexaceae
ASV2322	17	41	16	0	0	0	0	0	0	0	0	0	0	0	21	0	0	0	k__Bacteria; p__Actinobacteriota; c__Thermoleophilia; o__Gaiellales; f__unclassified_Gaiellales; g__unclassified_Gaiellales; s__unclassified_Gaiellales
ASV2323	8	16	10	0	0	0	0	0	0	0	12	25	18	10	17	0	0	0	k__Bacteria; p__Chloroflexi; c__unclassified_Chloroflexi; o__unclassified_Chloroflexi; f__unclassified_Chloroflexi; g__unclassified_Chloroflexi; s__unclassified_Chloroflexi
ASV2324	0	20	0	0	0	0	0	0	0	27	0	0	27	0	0	0	0	0	k__Bacteria; p__Actinobacteriota; c__Thermoleophilia; o__Gaiellales; f__unclassified_Gaiellales; g__bacterium_Ellin6515; s__unclassified_Gaiellales
ASV2325	0	0	21	0	0	0	0	0	0	0	0	0	0	0	0	10	13	5	k__Bacteria; p__Chloroflexi; c__Dehalococcoidia; o__SAR202_clade; f__uncultured_Chloroflexi_bacterium; g__uncultured_Chloroflexi_bacterium; s__uncultured_Chloroflexi_bacterium
ASV2327	0	0	0	0	0	0	22	0	0	0	0	0	0	0	0	44	0	58	k__Bacteria; p__Proteobacteria; c__Alphaproteobacteria; o__Rhodospirillales; f__Rhodospirillaceae; g__unclassified_Rhodospirillaceae; s__unclassified_Rhodospirillaceae
ASV2328	0	0	0	0	0	0	0	0	0	0	0	0	0	14	0	0	74	33	k__Bacteria; p__Proteobacteria; c__Alphaproteobacteria; o__Micropepsales; f__Micropepsaceae; g__unclassified_Micropepsaceae; s__unclassified_Micropepsaceae
ASV2329	0	0	0	27	0	44	62	0	0	0	0	0	0	0	0	0	0	0	k__Bacteria; p__Firmicutes; c__Clostridia; o__Oscillospirales; f__[Eubacterium]_coprostanoligenes_group; g__unclassified_[Eubacterium]_coprostanoligenes_group; s__unclassified_[Eubacterium]_coprostanoligenes_group
ASV233	0	0	42	0	0	0	0	9	0	111	108	116	0	0	0	34	64	97	k__Bacteria; p__Gemmatimonadota; c__Gemmatimonadetes; o__Gemmatimonadales; f__Gemmatimonadaceae; g__Gemmatimonas; s__unclassified_Gemmatimonas
ASV2330	0	0	0	32	0	0	15	15	32	0	0	0	0	0	0	0	0	0	k__Bacteria; p__Firmicutes; c__Clostridia; o__Lachnospirales; f__Lachnospiraceae; g__[Eubacterium]_ruminantium_group; s__unclassified_[Eubacterium]_ruminantium_group
ASV2331	0	0	0	0	30	0	0	0	0	50	0	0	0	34	0	0	0	0	k__Bacteria; p__Proteobacteria; c__Gammaproteobacteria; o__Xanthomonadales; f__Rhodanobacteraceae; g__Dokdonella; s__uncultured_Dokdonella_sp.
ASV2332	0	0	0	0	87	0	46	0	0	0	0	0	0	0	0	0	0	0	k__Bacteria; p__Acidobacteriota; c__Vicinamibacteria; o__Vicinamibacterales; f__unclassified_Vicinamibacterales; g__unclassified_Vicinamibacterales; s__unclassified_Vicinamibacterales
ASV2333	0	0	0	0	0	24	39	0	0	0	0	0	0	0	0	0	0	0	k__Bacteria; p__Actinobacteriota; c__Actinobacteria; o__Micrococcales; f__Micrococcaceae; g__unclassified_Micrococcaceae; s__unclassified_Micrococcaceae
ASV2334	0	0	0	0	0	0	0	45	46	0	0	0	0	0	0	0	23	0	k__Bacteria; p__Proteobacteria; c__Gammaproteobacteria; o__Xanthomonadales; f__Rhodanobacteraceae; g__Rhodanobacter; s__unclassified_Rhodanobacter
ASV2335	0	0	0	0	0	0	0	0	0	0	0	0	0	23	0	0	0	0	k__Bacteria; p__Acidobacteriota; c__Vicinamibacteria; o__Vicinamibacterales; f__Vicinamibacteraceae; g__unclassified_Vicinamibacteraceae; s__unclassified_Vicinamibacteraceae
ASV2336	0	0	0	0	0	0	0	0	0	0	0	0	0	0	0	0	44	0	k__Bacteria; p__Proteobacteria; c__Gammaproteobacteria; o__Pseudomonadales; f__Cellvibrionaceae; g__Cellvibrio; s__unclassified_Cellvibrio
ASV2337	0	0	0	0	0	0	0	0	0	0	0	0	0	0	0	0	0	133	k__Bacteria; p__Bacteroidota; c__Bacteroidia; o__Sphingobacteriales; f__Sphingobacteriaceae; g__Pedobacter; s__unclassified_Pedobacter
ASV2338	2	51	57	0	0	0	0	0	0	0	0	0	0	0	0	22	0	0	k__Bacteria; p__Actinobacteriota; c__Thermoleophilia; o__Gaiellales; f__unclassified_Gaiellales; g__unclassified_Gaiellales; s__unclassified_Gaiellales
ASV2339	0	0	10	46	0	0	0	0	0	0	0	0	15	26	0	0	0	0	k__Bacteria; p__Verrucomicrobiota; c__Verrucomicrobiae; o__Pedosphaerales; f__Pedosphaeraceae; g__unclassified_Pedosphaeraceae; s__uncultured_soil_bacterium
ASV234	0	46	44	0	0	0	0	0	0	90	57	71	62	64	77	62	0	0	k__Bacteria; p__unclassified_Bacteria; c__unclassified_Bacteria; o__unclassified_Bacteria; f__unclassified_Bacteria; g__unclassified_Bacteria; s__unclassified_Bacteria
ASV2340	0	0	0	0	0	0	0	0	0	0	0	0	0	58	0	0	13	0	k__Bacteria; p__Bacteroidota; c__Bacteroidia; o__Cytophagales; f__Microscillaceae; g__Chryseolinea; s__unclassified_Chryseolinea
ASV2341	0	0	0	34	0	0	24	0	0	0	0	0	0	0	0	0	0	0	k__Bacteria; p__Actinobacteriota; c__Actinobacteria; o__Propionibacteriales; f__Nocardioidaceae; g__Aeromicrobium; s__unclassified_Aeromicrobium
ASV2342	0	0	0	0	0	90	0	0	0	0	0	0	0	0	0	0	0	0	k__Bacteria; p__Proteobacteria; c__Alphaproteobacteria; o__Sphingomonadales; f__Sphingomonadaceae; g__Sphingomonas; s__unclassified_Sphingomonas
ASV2343	0	0	0	0	0	0	0	0	98	0	0	0	0	0	0	0	0	0	k__Bacteria; p__Bacteroidota; c__Bacteroidia; o__Bacteroidales; f__Prevotellaceae; g__Prevotella; s__Prevotella_pallens
ASV2344	0	0	0	0	0	0	0	0	49	0	0	0	0	0	0	0	0	0	k__Bacteria; p__Acidobacteriota; c__Acidobacteriae; o__Solibacterales; f__Solibacteraceae; g__Candidatus_Solibacter; s__unclassified_Candidatus_Solibacter
ASV2345	0	0	0	0	0	0	0	0	0	0	0	0	8	13	17	0	0	0	k__Bacteria; p__Myxococcota; c__Polyangia; o__Polyangiales; f__Sandaracinaceae; g__unclassified_Sandaracinaceae; s__unclassified_Sandaracinaceae
ASV2348	2	21	0	0	0	0	0	0	0	0	0	0	0	20	0	0	16	0	k__Bacteria; p__Acidobacteriota; c__Vicinamibacteria; o__Vicinamibacterales; f__unclassified_Vicinamibacterales; g__unclassified_Vicinamibacterales; s__unclassified_Vicinamibacterales
ASV2349	26	22	0	0	0	0	0	0	0	0	0	0	0	17	10	0	0	0	k__Bacteria; p__Proteobacteria; c__Gammaproteobacteria; o__Burkholderiales; f__Nitrosomonadaceae; g__Ellin6067; s__unclassified_Ellin6067
ASV235	42	0	69	0	0	0	0	0	0	50	56	56	27	57	69	0	54	80	k__Bacteria; p__Gemmatimonadota; c__Gemmatimonadetes; o__Gemmatimonadales; f__Gemmatimonadaceae; g__unclassified_Gemmatimonadaceae; s__unclassified_Gemmatimonadaceae
ASV2350	0	0	7	0	0	0	0	0	0	0	0	0	0	0	0	18	37	36	k__Bacteria; p__Gemmatimonadota; c__Longimicrobia; o__Longimicrobiales; f__Longimicrobiaceae; g__unclassified_Longimicrobiaceae; s__unclassified_Longimicrobiaceae
ASV2351	0	0	0	0	0	0	16	0	0	0	0	0	0	0	0	0	0	0	k__Bacteria; p__Bacteroidota; c__Bacteroidia; o__Cytophagales; f__Cytophagaceae; g__Sporocytophaga; s__unclassified_Sporocytophaga
ASV2352	0	0	0	0	0	0	0	0	0	24	0	0	0	26	0	0	0	0	k__Bacteria; p__Actinobacteriota; c__Thermoleophilia; o__Gaiellales; f__Gaiellaceae; g__Gaiella; s__unclassified_Gaiella
ASV2353	0	0	0	0	131	0	0	0	0	0	0	0	0	0	0	0	0	0	k__Bacteria; p__Firmicutes; c__Bacilli; o__Lactobacillales; f__Streptococcaceae; g__Streptococcus; s__unclassified_Streptococcus
ASV2354	0	0	0	0	0	0	0	0	0	0	0	0	34	64	0	0	0	0	k__Bacteria; p__Planctomycetota; c__Planctomycetes; o__Isosphaerales; f__Isosphaeraceae; g__Singulisphaera; s__unclassified_Singulisphaera
ASV2355	0	0	0	0	0	0	0	0	0	0	0	0	20	0	17	0	0	0	k__Bacteria; p__Gemmatimonadota; c__Gemmatimonadetes; o__Gemmatimonadales; f__Gemmatimonadaceae; g__unclassified_Gemmatimonadaceae; s__uncultured_Gemmatimonadetes_bacterium
ASV2358	0	0	0	0	0	0	0	0	0	49	36	46	0	0	0	0	0	0	k__Bacteria; p__Gemmatimonadota; c__Gemmatimonadetes; o__Gemmatimonadales; f__Gemmatimonadaceae; g__unclassified_Gemmatimonadaceae; s__unclassified_Gemmatimonadaceae
ASV2359	0	0	0	0	0	0	0	0	0	39	52	0	0	0	0	0	0	0	k__Bacteria; p__Acidobacteriota; c__Vicinamibacteria; o__Vicinamibacterales; f__unclassified_Vicinamibacterales; g__unclassified_Vicinamibacterales; s__unclassified_Vicinamibacterales
ASV236	0	0	40	0	0	0	0	0	0	48	0	91	69	76	51	32	17	0	k__Bacteria; p__Entotheonellaeota; c__Entotheonellia; o__Entotheonellales; f__Entotheonellaceae; g__unclassified_Entotheonellaceae; s__unclassified_Entotheonellaceae
ASV2360	0	0	0	0	0	0	0	0	0	0	100	0	0	0	0	0	31	0	k__Bacteria; p__Bacteroidota; c__Bacteroidia; o__Flavobacteriales; f__Flavobacteriaceae; g__Flavobacterium; s__unclassified_Flavobacterium
ASV2361	0	0	0	0	0	0	0	0	0	0	0	0	0	0	23	0	43	0	k__Bacteria; p__Chloroflexi; c__Anaerolineae; o__SBR1031; f__uncultured_soil_bacterium; g__uncultured_soil_bacterium; s__uncultured_soil_bacterium
ASV2362	0	0	0	0	0	0	0	0	0	0	0	0	0	0	0	0	54	0	k__Bacteria; p__Planctomycetota; c__Planctomycetes; o__Isosphaerales; f__Isosphaeraceae; g__Singulisphaera; s__unclassified_Singulisphaera
ASV2363	0	0	0	0	0	0	0	0	0	0	0	0	0	0	0	0	131	0	k__Bacteria; p__Proteobacteria; c__Alphaproteobacteria; o__Rhizobiales; f__Rhizobiaceae; g__unclassified_Rhizobiaceae; s__unclassified_Rhizobiaceae
ASV2364	0	0	0	0	0	0	0	0	0	0	0	0	0	0	0	0	62	0	k__Bacteria; p__Proteobacteria; c__Gammaproteobacteria; o__Burkholderiales; f__Comamonadaceae; g__unclassified_Comamonadaceae; s__unclassified_Comamonadaceae
ASV2365	0	0	0	0	0	0	0	0	0	0	0	0	0	0	0	0	0	131	k__Bacteria; p__Bacteroidota; c__Bacteroidia; o__Chitinophagales; f__Chitinophagaceae; g__Chitinophaga; s__unclassified_Chitinophaga
ASV2366	26	0	21	0	0	0	0	0	0	0	0	0	0	0	0	24	0	39	k__Bacteria; p__Patescibacteria; c__Saccharimonadia; o__Saccharimonadales; f__YM_S32_TM7_50_20; g__unclassified_YM_S32_TM7_50_20; s__unclassified_YM_S32_TM7_50_20
ASV2367	69	61	0	0	0	0	0	0	0	0	0	0	0	0	0	0	0	0	k__Bacteria; p__Proteobacteria; c__Gammaproteobacteria; o__Burkholderiales; f__Nitrosomonadaceae; g__Ellin6067; s__unclassified_Ellin6067
ASV2368	0	30	0	0	0	0	0	0	0	0	0	0	56	0	0	0	0	0	k__Bacteria; p__Gemmatimonadota; c__Gemmatimonadetes; o__Gemmatimonadales; f__Gemmatimonadaceae; g__Gemmatimonas; s__unclassified_Gemmatimonas
ASV2369	0	0	62	0	0	0	0	0	0	0	0	0	0	0	0	0	0	30	k__Bacteria; p__Actinobacteriota; c__Actinobacteria; o__Frankiales; f__Sporichthyaceae; g__unclassified_Sporichthyaceae; s__unclassified_Sporichthyaceae
ASV237	0	0	56	60	81	31	81	71	41	0	0	0	0	0	0	65	0	0	k__Bacteria; p__Acidobacteriota; c__Vicinamibacteria; o__Subgroup_17; f__uncultured_Acidobacteriales_bacterium; g__uncultured_Acidobacteriales_bacterium; s__uncultured_Acidobacteriales_bacterium
ASV2370	0	0	0	0	0	0	0	0	0	0	0	0	18	0	0	0	0	0	k__Bacteria; p__Acidobacteriota; c__Vicinamibacteria; o__Vicinamibacterales; f__unclassified_Vicinamibacterales; g__unclassified_Vicinamibacterales; s__unclassified_Vicinamibacterales
ASV2371	0	0	0	28	0	0	0	0	0	0	0	0	0	0	0	0	0	0	k__Bacteria; p__Firmicutes; c__Bacilli; o__Lactobacillales; f__Enterococcaceae; g__Enterococcus; s__unclassified_Enterococcus
ASV2372	0	0	0	0	40	0	0	45	0	0	0	0	0	0	0	0	0	0	k__Bacteria; p__Gemmatimonadota; c__Gemmatimonadetes; o__Gemmatimonadales; f__Gemmatimonadaceae; g__unclassified_Gemmatimonadaceae; s__unclassified_Gemmatimonadaceae
ASV2373	0	0	0	0	0	37	31	0	0	0	0	0	0	0	0	0	0	0	k__Bacteria; p__Chloroflexi; c__Anaerolineae; o__unclassified_Anaerolineae; f__unclassified_Anaerolineae; g__unclassified_Anaerolineae; s__unclassified_Anaerolineae
ASV2374	0	0	0	0	0	0	46	0	0	0	0	0	0	0	0	0	0	0	k__Bacteria; p__Acidobacteriota; c__Acidobacteriae; o__Subgroup_2; f__uncultured_eubacterium_WD2123; g__uncultured_eubacterium_WD2123; s__uncultured_eubacterium_WD2123
ASV2375	0	0	0	0	0	0	0	10	9	0	0	0	0	0	0	0	0	0	k__Bacteria; p__Proteobacteria; c__Alphaproteobacteria; o__Rhodospirillales; f__Magnetospiraceae; g__unclassified_Magnetospiraceae; s__unclassified_Magnetospiraceae
ASV2377	0	0	0	0	0	0	0	0	0	0	0	0	0	38	0	0	0	0	k__Bacteria; p__unclassified_Bacteria; c__unclassified_Bacteria; o__unclassified_Bacteria; f__unclassified_Bacteria; g__unclassified_Bacteria; s__unclassified_Bacteria
ASV2379	0	0	0	0	0	0	0	0	0	33	20	0	0	0	0	0	0	0	k__Bacteria; p__Proteobacteria; c__Alphaproteobacteria; o__Acetobacterales; f__Acetobacteraceae; g__unclassified_Acetobacteraceae; s__unclassified_Acetobacteraceae
ASV238	29	14	29	0	0	0	0	0	0	51	52	64	75	79	122	0	29	14	k__Bacteria; p__Verrucomicrobiota; c__Verrucomicrobiae; o__Chthoniobacterales; f__Chthoniobacteraceae; g__Candidatus_Udaeobacter; s__unclassified_Candidatus_Udaeobacter
ASV2380	0	0	0	0	0	0	0	0	0	30	0	0	0	0	0	0	0	0	k__Bacteria; p__Methylomirabilota; c__Methylomirabilia; o__Rokubacteriales; f__uncultured_Candidatus_Rokubactera_bacterium; g__uncultured_Candidatus_Rokubactera_bacterium; s__uncultured_Candidatus_Rokubactera_bacterium
ASV2381	0	0	0	0	0	0	0	0	0	0	0	0	0	0	0	69	61	0	k__Bacteria; p__Proteobacteria; c__Alphaproteobacteria; o__Rhodospirillales; f__Rhodospirillaceae; g__unclassified_Rhodospirillaceae; s__unclassified_Rhodospirillaceae
ASV2382	129	0	0	0	0	0	0	0	0	0	0	0	0	0	0	0	0	0	k__Bacteria; p__Actinobacteriota; c__Actinobacteria; o__Frankiales; f__Geodermatophilaceae; g__unclassified_Geodermatophilaceae; s__unclassified_Geodermatophilaceae
ASV2383	36	0	0	0	0	0	0	24	0	0	0	23	0	46	0	0	0	0	k__Bacteria; p__Proteobacteria; c__Gammaproteobacteria; o__Burkholderiales; f__Comamonadaceae; g__unclassified_Comamonadaceae; s__unclassified_Comamonadaceae
ASV2384	0	129	0	0	0	0	0	0	0	0	0	0	0	0	0	0	0	0	k__Bacteria; p__Firmicutes; c__Bacilli; o__Paenibacillales; f__Paenibacillaceae; g__Paenibacillus; s__unclassified_Paenibacillus
ASV2385	0	0	0	0	0	0	0	0	0	0	14	0	0	0	0	0	37	0	k__Bacteria; p__Gemmatimonadota; c__Gemmatimonadetes; o__Gemmatimonadales; f__Gemmatimonadaceae; g__Gemmatimonas; s__unclassified_Gemmatimonas
ASV2387	0	0	0	0	83	0	0	0	0	0	0	0	0	0	0	0	0	0	k__Bacteria; p__Acidobacteriota; c__Holophagae; o__Subgroup_7; f__uncultured_Desulfovirga_sp.; g__uncultured_Desulfovirga_sp.; s__uncultured_Desulfovirga_sp.
ASV2388	0	0	0	0	0	56	0	0	19	0	0	0	0	0	0	0	0	0	k__Bacteria; p__Actinobacteriota; c__Actinobacteria; o__Micromonosporales; f__Micromonosporaceae; g__unclassified_Micromonosporaceae; s__unclassified_Micromonosporaceae
ASV239	384	373	386	0	0	0	0	0	0	0	0	0	0	0	0	144	0	0	k__Bacteria; p__Actinobacteriota; c__Actinobacteria; o__Micromonosporales; f__Micromonosporaceae; g__Micromonospora; s__unclassified_Micromonospora
ASV2390	0	0	0	0	0	0	0	0	0	0	0	0	0	0	0	0	112	0	k__Bacteria; p__Proteobacteria; c__Gammaproteobacteria; o__Burkholderiales; f__Alcaligenaceae; g__Achromobacter; s__unclassified_Achromobacter
ASV2393	0	0	0	0	0	0	0	0	0	0	3	0	0	10	0	0	0	0	k__Bacteria; p__Proteobacteria; c__Alphaproteobacteria; o__Elsterales; f__unclassified_Elsterales; g__unclassified_Elsterales; s__unclassified_Elsterales
ASV2394	0	0	0	0	0	0	0	0	0	30	63	0	0	0	0	0	0	36	k__Bacteria; p__Planctomycetota; c__Planctomycetes; o__Isosphaerales; f__Isosphaeraceae; g__Singulisphaera; s__unclassified_Singulisphaera
ASV2395	73	55	0	0	0	0	0	0	0	0	0	0	0	0	0	0	0	0	k__Bacteria; p__Actinobacteriota; c__Actinobacteria; o__Frankiales; f__Sporichthyaceae; g__unclassified_Sporichthyaceae; s__unclassified_Sporichthyaceae
ASV2396	6	7	12	0	0	0	0	0	0	0	0	0	0	34	8	4	0	0	k__Bacteria; p__Proteobacteria; c__Gammaproteobacteria; o__Burkholderiales; f__Nitrosomonadaceae; g__MND1; s__unclassified_MND1
ASV2397	0	6	0	0	0	0	0	0	0	0	0	0	30	0	0	13	0	0	k__Bacteria; p__Proteobacteria; c__Alphaproteobacteria; o__Rhizobiales; f__Hyphomicrobiaceae; g__Pedomicrobium; s__unclassified_Pedomicrobium
ASV2398	0	14	25	0	0	0	0	0	0	0	0	14	0	4	9	5	0	0	k__Bacteria; p__Acidobacteriota; c__Vicinamibacteria; o__Vicinamibacterales; f__unclassified_Vicinamibacterales; g__unclassified_Vicinamibacterales; s__unclassified_Vicinamibacterales
ASV2399	0	0	15	0	0	0	0	0	0	0	0	0	0	0	0	0	0	0	k__Bacteria; p__Verrucomicrobiota; c__Verrucomicrobiae; o__Chthoniobacterales; f__Chthoniobacteraceae; g__Candidatus_Udaeobacter; s__unclassified_Candidatus_Udaeobacter
ASV24	304	329	195	0	0	0	0	0	0	120	136	141	197	189	171	147	135	161	k__Bacteria; p__unclassified_Bacteria; c__unclassified_Bacteria; o__unclassified_Bacteria; f__unclassified_Bacteria; g__unclassified_Bacteria; s__unclassified_Bacteria
ASV240	21	33	28	0	0	0	0	0	0	0	81	103	93	20	61	0	14	47	k__Bacteria; p__Acidobacteriota; c__Acidobacteriae; o__Subgroup_2; f__uncultured_Acidobacteria_bacterium; g__uncultured_Acidobacteria_bacterium; s__uncultured_Acidobacteria_bacterium
ASV2400	0	0	0	0	0	0	0	0	0	0	34	0	21	0	0	0	0	0	k__Bacteria; p__Acidobacteriota; c__Blastocatellia; o__DS_100; f__uncultured_Acidobacteria_bacterium; g__uncultured_Acidobacteria_bacterium; s__uncultured_Acidobacteria_bacterium
ASV2401	0	0	0	0	0	0	0	0	0	0	0	0	59	0	0	0	6	0	k__Bacteria; p__Acidobacteriota; c__Vicinamibacteria; o__Subgroup_17; f__unclassified_Subgroup_17; g__unclassified_Subgroup_17; s__unclassified_Subgroup_17
ASV2402	0	0	0	0	0	0	0	0	0	0	27	0	21	0	21	0	0	0	k__Bacteria; p__Bacteroidota; c__Bacteroidia; o__Chitinophagales; f__Chitinophagaceae; g__Parafilimonas; s__unclassified_Parafilimonas
ASV2403	0	0	0	0	0	0	0	0	0	0	0	0	0	0	32	0	0	0	k__Bacteria; p__Proteobacteria; c__Gammaproteobacteria; o__Xanthomonadales; f__Xanthomonadaceae; g__Arenimonas; s__unclassified_Arenimonas
ASV2405	0	0	0	0	0	0	0	0	0	0	28	8	0	7	0	0	0	0	k__Bacteria; p__Proteobacteria; c__Gammaproteobacteria; o__Burkholderiales; f__Comamonadaceae; g__unclassified_Comamonadaceae; s__unclassified_Comamonadaceae
ASV2406	0	0	0	67	0	0	0	0	29	0	0	0	0	0	0	0	0	0	k__Bacteria; p__Bacteroidota; c__Bacteroidia; o__Bacteroidales; f__Bacteroidaceae; g__Bacteroides; s__unclassified_Bacteroides
ASV2407	0	0	0	0	27	0	21	5	50	0	0	0	0	0	0	0	0	0	k__Bacteria; p__Firmicutes; c__Clostridia; o__Peptostreptococcales_Tissierellales; f__Peptostreptococcaceae; g__Peptostreptococcus; s__unclassified_Peptostreptococcus
ASV2408	0	0	0	0	0	0	0	0	40	0	0	0	0	0	0	0	0	0	k__Bacteria; p__Acidobacteriota; c__Vicinamibacteria; o__Vicinamibacterales; f__unclassified_Vicinamibacterales; g__unclassified_Vicinamibacterales; s__unclassified_Vicinamibacterales
ASV241	0	0	0	116	0	114	86	67	0	0	0	0	0	0	0	0	0	0	k__Bacteria; p__Firmicutes; c__Bacilli; o__Staphylococcales; f__Staphylococcaceae; g__Staphylococcus; s__unclassified_Staphylococcus
ASV2410	0	0	0	0	0	0	0	0	0	0	0	0	0	0	0	12	34	0	k__Bacteria; p__Proteobacteria; c__Alphaproteobacteria; o__Rhizobiales; f__Rhizobiaceae; g__Allorhizobium_Neorhizobium_Pararhizobium_Rhizobium; s__unclassified_Allorhizobium_Neorhizobium_Pararhizobium_Rhizobium
ASV2412	0	0	0	0	0	0	0	0	0	44	23	30	0	0	0	0	0	0	k__Bacteria; p__Proteobacteria; c__Gammaproteobacteria; o__Xanthomonadales; f__Xanthomonadaceae; g__Arenimonas; s__unclassified_Arenimonas
ASV2413	0	0	0	0	0	0	0	0	0	0	0	0	0	0	0	84	44	0	k__Bacteria; p__Patescibacteria; c__Parcubacteria; o__Candidatus_Kaiserbacteria; f__uncultured_soil_bacterium; g__uncultured_soil_bacterium; s__uncultured_soil_bacterium
ASV2414	12	0	1	0	0	0	0	0	0	25	20	18	4	0	0	0	0	0	k__Bacteria; p__Firmicutes; c__Bacilli; o__Bacillales; f__Bacillaceae; g__Bacillus; s__unclassified_Bacillus
ASV2415	0	13	19	0	0	0	0	0	0	0	0	0	0	0	0	0	0	0	k__Bacteria; p__Planctomycetota; c__Phycisphaerae; o__Tepidisphaerales; f__WD2101_soil_group; g__unclassified_WD2101_soil_group; s__unclassified_WD2101_soil_group
ASV2416	0	0	98	0	0	0	0	0	0	0	0	0	0	0	0	0	0	0	k__Bacteria; p__Actinobacteriota; c__Acidimicrobiia; o__Microtrichales; f__Iamiaceae; g__Iamia; s__unclassified_Iamia
ASV2417	0	0	0	0	0	0	0	0	0	0	0	13	0	0	21	0	0	0	k__Bacteria; p__Proteobacteria; c__Gammaproteobacteria; o__Burkholderiales; f__Nitrosomonadaceae; g__mle1_7; s__unclassified_mle1_7
ASV2418	0	0	0	0	0	0	0	0	0	0	56	25	0	0	21	0	0	0	k__Bacteria; p__unclassified_Bacteria; c__unclassified_Bacteria; o__unclassified_Bacteria; f__unclassified_Bacteria; g__unclassified_Bacteria; s__unclassified_Bacteria
ASV242	0	0	0	0	0	0	0	0	41	56	48	48	4	0	0	130	231	235	k__Bacteria; p__Proteobacteria; c__Gammaproteobacteria; o__Burkholderiales; f__Comamonadaceae; g__Hydrogenophaga; s__unclassified_Hydrogenophaga
ASV2420	0	0	0	0	0	70	0	0	0	0	0	0	0	0	0	0	0	0	k__Bacteria; p__Proteobacteria; c__Alphaproteobacteria; o__Rhizobiales; f__Xanthobacteraceae; g__Bradyrhizobium; s__unclassified_Bradyrhizobium
ASV2421	0	0	0	0	0	0	0	0	0	20	0	0	0	0	0	0	25	46	k__Bacteria; p__Gemmatimonadota; c__Gemmatimonadetes; o__Gemmatimonadales; f__Gemmatimonadaceae; g__Gemmatimonas; s__unclassified_Gemmatimonas
ASV2422	0	0	0	0	0	0	0	0	0	0	0	0	0	0	0	17	0	0	k__Bacteria; p__Acidobacteriota; c__Vicinamibacteria; o__Vicinamibacterales; f__unclassified_Vicinamibacterales; g__Acidobacteria_bacterium_WX27; s__unclassified_Vicinamibacterales
ASV2423	0	0	0	0	32	0	0	42	0	0	0	0	0	0	0	0	0	0	k__Bacteria; p__Proteobacteria; c__Gammaproteobacteria; o__Burkholderiales; f__Burkholderiaceae; g__Lautropia; s__unclassified_Lautropia
ASV2424	0	0	0	0	0	33	0	55	20	0	0	0	0	0	0	0	0	0	k__Bacteria; p__Bacteroidota; c__Bacteroidia; o__Bacteroidales; f__Muribaculaceae; g__uncultured_rumen_bacterium; s__uncultured_rumen_bacterium
ASV2425	0	0	0	0	0	14	0	52	0	0	0	0	0	0	0	0	0	0	k__Bacteria; p__Firmicutes; c__Bacilli; o__Lactobacillales; f__Streptococcaceae; g__Lactococcus; s__unclassified_Lactococcus
ASV2426	0	0	0	0	0	0	49	0	0	0	0	0	0	0	0	0	0	0	k__Bacteria; p__Acidobacteriota; c__Vicinamibacteria; o__Vicinamibacterales; f__unclassified_Vicinamibacterales; g__unclassified_Vicinamibacterales; s__unclassified_Vicinamibacterales
ASV2427	0	0	0	0	0	0	0	0	0	38	42	33	0	0	0	0	0	0	k__Bacteria; p__Proteobacteria; c__Gammaproteobacteria; o__Xanthomonadales; f__Rhodanobacteraceae; g__Rhodanobacter; s__unclassified_Rhodanobacter
ASV2428	0	0	0	0	0	0	0	0	0	0	0	0	0	0	0	0	0	39	k__Bacteria; p__Acidobacteriota; c__Vicinamibacteria; o__Vicinamibacterales; f__unclassified_Vicinamibacterales; g__Acidobacteria_bacterium_WX27; s__unclassified_Vicinamibacterales
ASV2429	0	0	0	0	0	0	0	0	0	0	0	0	0	0	0	127	0	0	k__Bacteria; p__Firmicutes; c__Bacilli; o__Bacillales; f__Bacillaceae; g__Bacillus; s__unclassified_Bacillus
ASV243	0	0	0	0	0	0	0	0	0	66	84	0	126	66	104	0	41	42	k__Bacteria; p__Acidobacteriota; c__Vicinamibacteria; o__Vicinamibacterales; f__unclassified_Vicinamibacterales; g__unclassified_Vicinamibacterales; s__unclassified_Vicinamibacterales
ASV2430	0	0	0	0	0	0	0	0	0	0	0	0	0	0	0	0	64	31	k__Bacteria; p__Bacteroidota; c__Bacteroidia; o__Cytophagales; f__Cytophagaceae; g__Sporocytophaga; s__unclassified_Sporocytophaga
ASV2431	0	0	0	0	0	0	0	0	0	0	0	0	0	0	0	0	67	41	k__Bacteria; p__Proteobacteria; c__Gammaproteobacteria; o__Burkholderiales; f__Comamonadaceae; g__Comamonas; s__Comamonas_koreensis
ASV2432	0	0	0	0	0	0	0	0	0	0	0	0	0	0	0	0	0	127	k__Bacteria; p__Patescibacteria; c__Saccharimonadia; o__Saccharimonadales; f__WWH38; g__unclassified_WWH38; s__unclassified_WWH38
ASV2434	10	24	18	0	0	0	0	0	0	0	0	0	0	0	6	0	0	14	k__Bacteria; p__Verrucomicrobiota; c__Verrucomicrobiae; o__Pedosphaerales; f__Pedosphaeraceae; g__ADurb.Bin063_1; s__unclassified_ADurb.Bin063_1
ASV2435	30	0	0	0	0	0	0	0	0	0	0	0	0	0	0	0	0	0	k__Bacteria; p__Gemmatimonadota; c__Gemmatimonadetes; o__Gemmatimonadales; f__Gemmatimonadaceae; g__unclassified_Gemmatimonadaceae; s__unclassified_Gemmatimonadaceae
ASV2436	0	12	7	0	0	0	0	0	0	0	0	0	0	0	0	0	0	0	k__Bacteria; p__Chloroflexi; c__Ktedonobacteria; o__C0119; f__uncultured_soil_bacterium; g__uncultured_soil_bacterium; s__uncultured_soil_bacterium
ASV2437	0	8	8	0	0	0	0	0	0	0	0	7	4	0	12	0	12	16	k__Bacteria; p__Gemmatimonadota; c__Longimicrobia; o__Longimicrobiales; f__Longimicrobiaceae; g__unclassified_Longimicrobiaceae; s__unclassified_Longimicrobiaceae
ASV2438	0	0	126	0	0	0	0	0	0	0	0	0	0	0	0	0	0	0	k__Bacteria; p__Firmicutes; c__Bacilli; o__Bacillales; f__Planococcaceae; g__Domibacillus; s__unclassified_Domibacillus
ASV2439	0	0	0	0	0	0	0	0	0	0	1	0	69	0	7	0	0	0	k__Bacteria; p__Proteobacteria; c__Gammaproteobacteria; o__Xanthomonadales; f__Xanthomonadaceae; g__Lysobacter; s__unclassified_Lysobacter
ASV244	91	85	55	0	0	0	0	11	0	98	29	35	73	0	26	0	52	75	k__Bacteria; p__Proteobacteria; c__Alphaproteobacteria; o__Sphingomonadales; f__Sphingomonadaceae; g__Sphingomonas; s__unclassified_Sphingomonas
ASV2440	0	0	0	0	0	0	0	0	0	23	0	0	0	0	0	0	0	10	k__Bacteria; p__Proteobacteria; c__Gammaproteobacteria; o__Burkholderiales; f__Comamonadaceae; g__Ramlibacter; s__unclassified_Ramlibacter
ASV2441	0	0	0	0	0	0	0	0	0	0	0	0	0	0	0	72	32	0	k__Bacteria; p__Patescibacteria; c__Parcubacteria; o__Candidatus_Kaiserbacteria; f__unclassified_Candidatus_Kaiserbacteria; g__unclassified_Candidatus_Kaiserbacteria; s__unclassified_Candidatus_Kaiserbacteria
ASV2442	0	0	0	14	0	0	61	0	0	0	0	0	0	0	0	0	0	0	k__Bacteria; p__Actinobacteriota; c__Actinobacteria; o__Micrococcales; f__Microbacteriaceae; g__Candidatus_Aquiluna; s__unclassified_Candidatus_Aquiluna
ASV2443	0	0	0	0	0	66	0	0	60	0	0	0	0	0	0	0	0	0	k__Bacteria; p__Actinobacteriota; c__Actinobacteria; o__Micromonosporales; f__Micromonosporaceae; g__unclassified_Micromonosporaceae; s__unclassified_Micromonosporaceae
ASV2444	0	0	0	0	0	0	126	0	0	0	0	0	0	0	0	0	0	0	k__Bacteria; p__Proteobacteria; c__Gammaproteobacteria; o__Burkholderiales; f__Comamonadaceae; g__Rhizobacter; s__unclassified_Rhizobacter
ASV2448	0	0	0	0	0	0	0	0	0	0	14	0	0	0	0	0	0	0	k__Bacteria; p__Gemmatimonadota; c__Gemmatimonadetes; o__Gemmatimonadales; f__Gemmatimonadaceae; g__unclassified_Gemmatimonadaceae; s__unclassified_Gemmatimonadaceae
ASV2449	0	0	0	0	0	0	0	0	0	0	0	0	0	85	0	0	0	0	k__Bacteria; p__Bacteroidota; c__Bacteroidia; o__Cytophagales; f__Microscillaceae; g__Hassallia; s__unclassified_Hassallia
ASV245	72	74	69	0	0	0	0	0	0	40	60	68	85	0	71	0	42	36	k__Bacteria; p__Acidobacteriota; c__Vicinamibacteria; o__Vicinamibacterales; f__unclassified_Vicinamibacterales; g__uncultured_Acidobacteriales_bacterium; s__unclassified_Vicinamibacterales
ASV2450	0	0	0	0	0	0	0	0	0	0	0	38	0	0	48	0	0	0	k__Bacteria; p__Proteobacteria; c__Gammaproteobacteria; o__Burkholderiales; f__Nitrosomonadaceae; g__Ellin6067; s__unclassified_Ellin6067
ASV2451	0	0	25	0	0	0	0	0	0	0	0	23	10	0	0	0	0	0	k__Bacteria; p__Acidobacteriota; c__Vicinamibacteria; o__Vicinamibacterales; f__unclassified_Vicinamibacterales; g__unclassified_Vicinamibacterales; s__unclassified_Vicinamibacterales
ASV2452	0	0	0	0	0	0	0	0	0	0	0	0	16	17	0	0	0	0	k__Bacteria; p__Planctomycetota; c__Phycisphaerae; o__Tepidisphaerales; f__WD2101_soil_group; g__unclassified_WD2101_soil_group; s__unclassified_WD2101_soil_group
ASV2454	0	0	0	0	0	0	0	0	0	0	0	0	22	0	0	0	0	0	k__Bacteria; p__Proteobacteria; c__Gammaproteobacteria; o__Burkholderiales; f__A21b; g__uncultured_beta_proteobacterium; s__uncultured_beta_proteobacterium
ASV2456	0	0	0	0	0	0	0	0	0	0	0	0	11	0	0	0	0	0	k__Bacteria; p__Bacteroidota; c__Bacteroidia; o__Chitinophagales; f__Chitinophagaceae; g__unclassified_Chitinophagaceae; s__unclassified_Chitinophagaceae
ASV2457	0	0	0	0	0	0	0	0	0	0	0	0	15	0	0	0	0	0	k__Bacteria; p__Gemmatimonadota; c__Gemmatimonadetes; o__Gemmatimonadales; f__Gemmatimonadaceae; g__unclassified_Gemmatimonadaceae; s__unclassified_Gemmatimonadaceae
ASV2458	0	0	0	0	18	56	0	0	0	0	0	0	0	0	0	0	0	0	k__Bacteria; p__Bacteroidota; c__Bacteroidia; o__Chitinophagales; f__Chitinophagaceae; g__Terrimonas; s__unclassified_Terrimonas
ASV2459	0	0	0	0	0	108	0	0	0	0	0	0	0	0	0	0	0	0	k__Bacteria; p__Actinobacteriota; c__Actinobacteria; o__Frankiales; f__Acidothermaceae; g__Acidothermus; s__Thermomonosporaceae_bacterium_YE4_D4_16_CH2
ASV246	0	0	0	97	125	114	128	117	99	0	0	0	0	0	0	0	0	0	k__Bacteria; p__Campylobacterota; c__Campylobacteria; o__Campylobacterales; f__Sulfurimonadaceae; g__Sulfurimonas; s__uncultured_Campylobacterales_bacterium
ASV2461	0	0	0	0	0	0	0	0	0	62	0	0	0	0	63	0	0	0	k__Bacteria; p__Acidobacteriota; c__Vicinamibacteria; o__Vicinamibacterales; f__unclassified_Vicinamibacterales; g__unclassified_Vicinamibacterales; s__unclassified_Vicinamibacterales
ASV2464	38	40	46	0	0	0	0	0	0	0	0	0	0	0	0	0	0	0	k__Bacteria; p__Gemmatimonadota; c__Longimicrobia; o__Longimicrobiales; f__Longimicrobiaceae; g__YC_ZSS_LKJ147; s__unclassified_YC_ZSS_LKJ147
ASV2465	12	0	10	0	0	0	0	0	0	0	0	6	0	8	0	0	0	0	k__Bacteria; p__Proteobacteria; c__Alphaproteobacteria; o__Caulobacterales; f__Hyphomonadaceae; g__SWB02; s__unclassified_SWB02
ASV2466	1	0	19	0	0	0	0	0	0	0	1	1	9	0	5	26	0	9	k__Bacteria; p__Acidobacteriota; c__Vicinamibacteria; o__Vicinamibacterales; f__unclassified_Vicinamibacterales; g__unclassified_Vicinamibacterales; s__unclassified_Vicinamibacterales
ASV2467	13	20	19	0	0	0	0	0	0	8	6	0	0	0	9	0	11	2	k__Bacteria; p__Acidobacteriota; c__Vicinamibacteria; o__Vicinamibacterales; f__Vicinamibacteraceae; g__uncultured_bacterium_gp6; s__uncultured_bacterium_gp6
ASV2468	0	45	0	0	0	0	0	0	0	0	0	0	0	0	0	0	0	0	k__Bacteria; p__Actinobacteriota; c__Thermoleophilia; o__Gaiellales; f__unclassified_Gaiellales; g__unclassified_Gaiellales; s__unclassified_Gaiellales
ASV2469	0	0	30	0	0	0	0	0	0	0	0	0	0	0	0	10	0	0	k__Bacteria; p__Nitrospirota; c__Nitrospiria; o__Nitrospirales; f__Nitrospiraceae; g__Nitrospira; s__unclassified_Nitrospira
ASV247	38	42	45	0	0	0	6	15	14	25	15	13	53	100	40	15	44	64	k__Bacteria; p__Gemmatimonadota; c__Gemmatimonadetes; o__Gemmatimonadales; f__Gemmatimonadaceae; g__unclassified_Gemmatimonadaceae; s__unclassified_Gemmatimonadaceae
ASV2470	0	0	0	0	0	0	0	0	0	7	0	0	0	24	11	0	0	0	k__Bacteria; p__Planctomycetota; c__Planctomycetes; o__Gemmatales; f__Gemmataceae; g__unclassified_Gemmataceae; s__unclassified_Gemmataceae
ASV2471	0	0	0	0	0	0	0	0	0	0	0	0	17	0	0	0	0	0	k__Bacteria; p__Acidobacteriota; c__Blastocatellia; o__Pyrinomonadales; f__Pyrinomonadaceae; g__RB41; s__unclassified_RB41
ASV2476	0	0	0	0	0	0	14	0	0	0	0	0	6	13	0	0	0	0	k__Bacteria; p__Proteobacteria; c__Gammaproteobacteria; o__Burkholderiales; f__SC_I_84; g__unclassified_SC_I_84; s__unclassified_SC_I_84
ASV2477	0	0	0	36	0	34	0	0	0	0	0	0	0	0	0	0	0	0	k__Bacteria; p__Proteobacteria; c__Gammaproteobacteria; o__Pseudomonadales; f__Pseudomonadaceae; g__Pseudomonas; s__unclassified_Pseudomonas
ASV2478	0	0	0	0	77	0	0	0	0	0	0	0	0	0	0	0	0	0	k__Bacteria; p__Proteobacteria; c__Alphaproteobacteria; o__Rhizobiales; f__Beijerinckiaceae; g__Roseiarcus; s__unclassified_Roseiarcus
ASV2479	0	0	0	0	0	25	0	0	0	0	0	0	0	0	0	0	0	0	k__Bacteria; p__Actinobacteriota; c__Acidimicrobiia; o__Microtrichales; f__unclassified_Microtrichales; g__unclassified_Microtrichales; s__unclassified_Microtrichales
ASV248	0	0	0	0	0	0	0	24	0	0	0	94	0	0	0	249	283	192	k__Bacteria; p__Patescibacteria; c__Saccharimonadia; o__Saccharimonadales; f__Saccharimonadaceae; g__TM7a; s__unclassified_TM7a
ASV2480	0	0	0	0	0	0	36	0	0	0	0	0	0	0	0	0	0	0	k__Bacteria; p__Bacteroidota; c__Bacteroidia; o__Bacteroidales; f__Muribaculaceae; g__unclassified_Muribaculaceae; s__unclassified_Muribaculaceae
ASV2481	0	0	0	0	0	0	6	23	0	0	0	0	0	0	0	0	93	2	k__Bacteria; p__Proteobacteria; c__Gammaproteobacteria; o__Pseudomonadales; f__Pseudomonadaceae; g__Pseudomonas; s__unclassified_Pseudomonas
ASV2482	0	0	0	0	0	0	0	124	0	0	0	0	0	0	0	0	0	0	k__Bacteria; p__Gemmatimonadota; c__Gemmatimonadetes; o__Gemmatimonadales; f__Gemmatimonadaceae; g__unclassified_Gemmatimonadaceae; s__unclassified_Gemmatimonadaceae
ASV2483	0	0	0	0	0	0	0	0	0	29	20	0	0	0	22	0	0	0	k__Bacteria; p__Proteobacteria; c__Alphaproteobacteria; o__Rhizobiales; f__Beijerinckiaceae; g__alphaI_cluster; s__unclassified_alphaI_cluster
ASV2486	0	0	0	0	0	0	0	0	0	0	0	0	0	0	0	124	0	0	k__Bacteria; p__Bacteroidota; c__Bacteroidia; o__Chitinophagales; f__Chitinophagaceae; g__Sediminibacterium; s__uncultured_Flavobacteriia_bacterium
ASV2487	0	0	0	0	0	0	0	0	0	0	0	0	0	0	0	124	0	0	k__Bacteria; p__Bacteroidota; c__Bacteroidia; o__Cytophagales; f__Spirosomaceae; g__Dyadobacter; s__unclassified_Dyadobacter
ASV2489	0	24	0	0	0	0	0	0	0	0	0	0	31	0	0	0	0	56	k__Bacteria; p__Gemmatimonadota; c__Gemmatimonadetes; o__Gemmatimonadales; f__Gemmatimonadaceae; g__unclassified_Gemmatimonadaceae; s__Gemmatimonadetes_bacterium_LX87
ASV249	46	48	45	0	0	0	0	0	0	45	37	38	111	131	104	0	26	33	k__Bacteria; p__Proteobacteria; c__Gammaproteobacteria; o__Burkholderiales; f__TRA3_20; g__uncultured_Nitrosomonadaceae_bacterium; s__uncultured_Nitrosomonadaceae_bacterium
ASV2490	0	19	0	0	0	0	0	0	0	0	0	0	27	0	0	0	0	0	k__Bacteria; p__Actinobacteriota; c__unclassified_Actinobacteriota; o__unclassified_Actinobacteriota; f__unclassified_Actinobacteriota; g__unclassified_Actinobacteriota; s__unclassified_Actinobacteriota
ASV2491	0	27	0	0	0	0	0	0	0	0	18	0	0	0	0	0	20	18	k__Bacteria; p__Chloroflexi; c__unclassified_Chloroflexi; o__unclassified_Chloroflexi; f__unclassified_Chloroflexi; g__unclassified_Chloroflexi; s__unclassified_Chloroflexi
ASV2492	0	0	19	0	0	0	0	0	0	0	17	0	26	0	0	0	0	21	k__Bacteria; p__Chloroflexi; c__Ktedonobacteria; o__Ktedonobacterales; f__JG30_KF_AS9; g__unclassified_JG30_KF_AS9; s__unclassified_JG30_KF_AS9
ASV2494	0	0	0	0	0	0	0	0	0	0	13	17	0	0	0	12	11	0	k__Bacteria; p__Acidobacteriota; c__unclassified_Acidobacteriota; o__unclassified_Acidobacteriota; f__unclassified_Acidobacteriota; g__unclassified_Acidobacteriota; s__unclassified_Acidobacteriota
ASV2495	0	0	0	0	0	0	0	0	0	0	0	0	0	29	0	0	0	0	k__Bacteria; p__Proteobacteria; c__Gammaproteobacteria; o__Burkholderiales; f__Nitrosomonadaceae; g__Ellin6067; s__uncultured_Oxalobacteraceae_bacterium
ASV2496	0	0	0	0	0	0	0	0	0	5	0	0	0	0	53	0	0	0	k__Bacteria; p__Proteobacteria; c__Gammaproteobacteria; o__Burkholderiales; f__Alcaligenaceae; g__Achromobacter; s__unclassified_Achromobacter
ASV2497	0	0	0	13	47	0	34	0	0	0	0	0	0	0	0	0	0	0	k__Bacteria; p__Proteobacteria; c__Gammaproteobacteria; o__Salinisphaerales; f__Solimonadaceae; g__Nevskia; s__Nevskia_terrae
ASV2498	0	0	0	13	0	0	0	0	31	0	0	0	0	0	0	0	0	0	k__Bacteria; p__Proteobacteria; c__Alphaproteobacteria; o__Caulobacterales; f__Caulobacteraceae; g__Brevundimonas; s__unclassified_Brevundimonas
ASV2499	0	0	0	0	21	0	28	15	0	0	0	0	0	0	0	0	0	0	k__Bacteria; p__Acidobacteriota; c__Acidobacteriae; o__Bryobacterales; f__Bryobacteraceae; g__Bryobacter; s__unclassified_Bryobacter
ASV25	121	135	107	0	0	0	0	0	0	164	198	184	169	148	185	141	75	88	k__Bacteria; p__Proteobacteria; c__Gammaproteobacteria; o__Burkholderiales; f__SC_I_84; g__unclassified_SC_I_84; s__unclassified_SC_I_84
ASV250	85	34	100	0	0	0	0	0	0	69	87	82	49	20	0	0	92	80	k__Bacteria; p__Acidobacteriota; c__Blastocatellia; o__Pyrinomonadales; f__Pyrinomonadaceae; g__RB41; s__unclassified_RB41
ASV2500	0	0	0	0	0	8	0	41	0	0	1	0	0	0	0	0	0	0	k__Bacteria; p__Firmicutes; c__Clostridia; o__Peptostreptococcales_Tissierellales; f__Peptostreptococcaceae; g__Romboutsia; s__unclassified_Romboutsia
ASV2501	0	0	0	0	0	0	0	43	46	0	0	0	0	0	0	0	0	0	k__Bacteria; p__Acidobacteriota; c__Vicinamibacteria; o__Vicinamibacterales; f__unclassified_Vicinamibacterales; g__unclassified_Vicinamibacterales; s__unclassified_Vicinamibacterales
ASV2504	0	0	0	0	0	0	0	0	0	26	35	25	0	0	37	0	0	0	k__Bacteria; p__Proteobacteria; c__Alphaproteobacteria; o__Elsterales; f__unclassified_Elsterales; g__uncultured_Nitrosomonadales_bacterium; s__unclassified_Elsterales
ASV2505	2	42	65	0	0	0	0	0	0	0	0	0	0	0	0	2	0	11	k__Bacteria; p__Actinobacteriota; c__Actinobacteria; o__Micromonosporales; f__Micromonosporaceae; g__Micromonospora; s__unclassified_Micromonospora
ASV2506	8	0	0	0	0	0	0	0	0	0	0	0	0	0	0	0	0	0	k__Bacteria; p__Chloroflexi; c__Ktedonobacteria; o__Ktedonobacterales; f__JG30_KF_AS9; g__unclassified_JG30_KF_AS9; s__unclassified_JG30_KF_AS9
ASV2507	0	0	18	0	0	0	0	0	0	27	0	0	0	0	26	0	0	0	k__Bacteria; p__Bacteroidota; c__Bacteroidia; o__Chitinophagales; f__Saprospiraceae; g__unclassified_Saprospiraceae; s__unclassified_Saprospiraceae
ASV2509	0	0	0	0	0	0	0	0	0	29	0	22	20	0	0	0	0	0	k__Bacteria; p__Chloroflexi; c__unclassified_Chloroflexi; o__unclassified_Chloroflexi; f__unclassified_Chloroflexi; g__unclassified_Chloroflexi; s__unclassified_Chloroflexi
ASV251	32	0	0	0	0	0	0	0	0	52	0	52	109	50	40	0	0	0	k__Bacteria; p__Proteobacteria; c__Alphaproteobacteria; o__Reyranellales; f__Reyranellaceae; g__Reyranella; s__unclassified_Reyranella
ASV2510	0	0	0	18	0	0	29	0	41	0	0	0	0	0	0	0	0	0	k__Bacteria; p__Bacteroidota; c__Bacteroidia; o__Bacteroidales; f__Bacteroidaceae; g__Bacteroides; s__Bacteroides_clarus
ASV2511	0	0	0	0	0	30	0	0	0	0	0	0	0	0	0	0	0	0	k__Bacteria; p__Acidobacteriota; c__Blastocatellia; o__Pyrinomonadales; f__Pyrinomonadaceae; g__RB41; s__uncultured_Acidobacteria_bacterium
ASV2512	0	0	0	0	0	0	31	27	0	0	0	0	0	0	0	0	0	0	k__Bacteria; p__Actinobacteriota; c__Actinobacteria; o__Frankiales; f__Sporichthyaceae; g__Sporichthya; s__unclassified_Sporichthya
ASV2514	19	0	6	0	0	0	0	0	0	0	0	0	0	54	17	0	0	0	k__Bacteria; p__Myxococcota; c__Myxococcia; o__Myxococcales; f__27F_1492R; g__unclassified_27F_1492R; s__unclassified_27F_1492R
ASV2515	43	49	0	0	0	0	0	0	0	0	29	0	0	0	0	0	0	0	k__Bacteria; p__Gemmatimonadota; c__Longimicrobia; o__Longimicrobiales; f__Longimicrobiaceae; g__YC_ZSS_LKJ147; s__unclassified_YC_ZSS_LKJ147
ASV2516	0	27	45	0	0	0	0	0	0	0	0	0	0	0	0	0	17	0	k__Bacteria; p__Actinobacteriota; c__Thermoleophilia; o__Gaiellales; f__unclassified_Gaiellales; g__unclassified_Gaiellales; s__unclassified_Gaiellales
ASV2517	0	0	0	0	0	0	0	0	0	0	0	0	0	0	0	74	0	0	k__Bacteria; p__Chloroflexi; c__Anaerolineae; o__SBR1031; f__A4b; g__unclassified_A4b; s__unclassified_A4b
ASV2518	0	0	0	78	0	0	0	0	0	0	0	0	0	0	0	0	0	0	k__Bacteria; p__Bacteroidota; c__Bacteroidia; o__Bacteroidales; f__Muribaculaceae; g__unclassified_Muribaculaceae; s__unclassified_Muribaculaceae
ASV2519	0	0	0	30	0	0	0	0	0	0	0	0	0	0	0	0	0	0	k__Bacteria; p__Acidobacteriota; c__Vicinamibacteria; o__Vicinamibacterales; f__unclassified_Vicinamibacterales; g__unclassified_Vicinamibacterales; s__unclassified_Vicinamibacterales
ASV252	25	51	52	0	0	0	12	0	0	37	42	45	59	34	81	7	32	49	k__Bacteria; p__Acidobacteriota; c__Acidobacteriae; o__Acidobacteriales; f__unclassified_Acidobacteriales; g__unclassified_Acidobacteriales; s__unclassified_Acidobacteriales
ASV2520	0	0	0	0	0	50	0	0	0	0	0	0	0	0	0	0	0	0	k__Bacteria; p__Proteobacteria; c__Gammaproteobacteria; o__Pseudomonadales; f__Moraxellaceae; g__Acinetobacter; s__unclassified_Acinetobacter
ASV2521	0	0	0	0	0	46	30	0	0	0	0	0	0	0	0	0	0	0	k__Bacteria; p__Firmicutes; c__Clostridia; o__Oscillospirales; f__Oscillospiraceae; g__Oscillibacter; s__unclassified_Oscillibacter
ASV2522	0	0	0	0	0	0	57	0	0	0	0	0	0	0	0	0	0	0	k__Bacteria; p__Acidobacteriota; c__Vicinamibacteria; o__Vicinamibacterales; f__unclassified_Vicinamibacterales; g__uncultured_bacterium_259; s__unclassified_Vicinamibacterales
ASV2523	0	0	0	0	0	0	0	61	60	0	0	0	0	0	0	0	0	0	k__Bacteria; p__Proteobacteria; c__Gammaproteobacteria; o__Enterobacterales; f__Enterobacteriaceae; g__unclassified_Enterobacteriaceae; s__unclassified_Enterobacteriaceae
ASV2524	0	0	0	0	0	0	0	0	0	0	0	0	77	0	0	0	0	0	k__Bacteria; p__Proteobacteria; c__Alphaproteobacteria; o__Rhizobiales; f__Xanthobacteraceae; g__Bradyrhizobium; s__unclassified_Bradyrhizobium
ASV2525	0	0	0	0	0	0	0	0	0	0	0	0	0	53	0	0	0	0	k__Bacteria; p__Proteobacteria; c__Gammaproteobacteria; o__Burkholderiales; f__TRA3_20; g__unclassified_TRA3_20; s__unclassified_TRA3_20
ASV2526	0	0	0	0	0	0	0	0	0	0	0	0	0	0	0	67	0	54	k__Bacteria; p__Bacteroidota; c__Bacteroidia; o__Sphingobacteriales; f__env.OPS_17; g__unclassified_env.OPS_17; s__unclassified_env.OPS_17
ASV2527	0	0	0	0	0	0	0	0	0	0	0	0	0	0	0	86	27	8	k__Bacteria; p__Proteobacteria; c__Alphaproteobacteria; o__Rhizobiales; f__Labraceae; g__Labrys; s__unclassified_Labrys
ASV2528	0	0	0	0	0	0	0	0	0	0	0	0	0	0	0	0	0	58	k__Bacteria; p__Acidobacteriota; c__Vicinamibacteria; o__Vicinamibacterales; f__unclassified_Vicinamibacterales; g__unclassified_Vicinamibacterales; s__unclassified_Vicinamibacterales
ASV253	0	0	0	0	0	0	0	0	0	47	0	39	81	73	79	0	0	0	k__Bacteria; p__Acidobacteriota; c__Vicinamibacteria; o__Vicinamibacterales; f__unclassified_Vicinamibacterales; g__unclassified_Vicinamibacterales; s__unclassified_Vicinamibacterales
ASV2530	0	0	59	0	0	0	0	0	0	60	0	0	0	0	1	0	0	0	k__Bacteria; p__Proteobacteria; c__Gammaproteobacteria; o__Xanthomonadales; f__Xanthomonadaceae; g__Lysobacter; s__unclassified_Lysobacter
ASV2532	0	0	0	0	0	0	0	0	0	0	0	0	0	5	18	0	0	0	k__Bacteria; p__Acidobacteriota; c__Holophagae; o__Subgroup_7; f__unclassified_Subgroup_7; g__unclassified_Subgroup_7; s__unclassified_Subgroup_7
ASV2534	0	0	0	0	2	0	0	0	0	0	0	0	0	0	0	0	63	3	k__Bacteria; p__Proteobacteria; c__Gammaproteobacteria; o__Burkholderiales; f__Oxalobacteraceae; g__Massilia; s__unclassified_Massilia
ASV2535	0	0	0	0	0	0	0	0	0	0	0	0	0	0	40	0	0	18	k__Bacteria; p__unclassified_Bacteria; c__unclassified_Bacteria; o__unclassified_Bacteria; f__unclassified_Bacteria; g__unclassified_Bacteria; s__unclassified_Bacteria
ASV2536	0	0	0	0	64	0	0	0	0	0	0	0	0	0	0	0	0	0	k__Bacteria; p__Bacteroidota; c__Bacteroidia; o__Chitinophagales; f__Chitinophagaceae; g__Ferruginibacter; s__unclassified_Ferruginibacter
ASV2537	0	0	0	0	0	0	62	0	0	0	0	0	0	0	0	0	0	0	k__Bacteria; p__Proteobacteria; c__Gammaproteobacteria; o__Enterobacterales; f__Shewanellaceae; g__Shewanella; s__unclassified_Shewanella
ASV2538	0	0	0	0	0	0	0	17	0	0	0	0	0	0	0	0	0	0	k__Bacteria; p__Proteobacteria; c__Gammaproteobacteria; o__Pseudomonadales; f__Moraxellaceae; g__Acinetobacter; s__unclassified_Acinetobacter
ASV2539	0	0	0	0	0	0	0	79	0	0	0	0	0	0	0	41	0	0	k__Bacteria; p__Proteobacteria; c__Alphaproteobacteria; o__Rhizobiales; f__Rhizobiaceae; g__unclassified_Rhizobiaceae; s__unclassified_Rhizobiaceae
ASV254	0	0	0	1	22	0	14	58	105	104	87	105	21	21	0	0	54	23	k__Bacteria; p__Proteobacteria; c__Gammaproteobacteria; o__Xanthomonadales; f__Rhodanobacteraceae; g__Rhodanobacter; s__unclassified_Rhodanobacter
ASV2540	0	0	0	0	0	0	0	0	39	0	0	0	0	0	0	0	0	0	k__Bacteria; p__Chloroflexi; c__Anaerolineae; o__unclassified_Anaerolineae; f__unclassified_Anaerolineae; g__unclassified_Anaerolineae; s__unclassified_Anaerolineae
ASV2543	7	0	20	0	0	0	0	0	0	0	1	0	0	0	0	0	1	0	k__Bacteria; p__Proteobacteria; c__Gammaproteobacteria; o__Xanthomonadales; f__Xanthomonadaceae; g__Lysobacter; s__unclassified_Lysobacter
ASV2544	34	59	0	0	0	0	0	0	0	0	26	0	0	0	0	0	0	0	k__Bacteria; p__Gemmatimonadota; c__Longimicrobia; o__Longimicrobiales; f__Longimicrobiaceae; g__YC_ZSS_LKJ147; s__unclassified_YC_ZSS_LKJ147
ASV2545	0	25	0	0	0	0	0	0	0	0	0	0	0	0	24	0	0	0	k__Bacteria; p__Proteobacteria; c__Gammaproteobacteria; o__Burkholderiales; f__Nitrosomonadaceae; g__MND1; s__unclassified_MND1
ASV2546	0	0	68	42	0	0	0	0	0	0	0	1	0	0	0	0	0	2	k__Bacteria; p__Gemmatimonadota; c__Gemmatimonadetes; o__Gemmatimonadales; f__Gemmatimonadaceae; g__unclassified_Gemmatimonadaceae; s__unclassified_Gemmatimonadaceae
ASV2547	0	0	0	0	0	0	0	0	0	0	0	0	0	0	0	0	23	0	k__Bacteria; p__Sumerlaeota; c__Sumerlaeia; o__Sumerlaeales; f__Sumerlaeaceae; g__Sumerlaea; s__unclassified_Sumerlaea
ASV2549	0	0	0	0	0	0	0	0	0	0	0	0	0	25	21	0	0	0	k__Bacteria; p__Chloroflexi; c__Anaerolineae; o__Ardenticatenales; f__unclassified_Ardenticatenales; g__unclassified_Ardenticatenales; s__unclassified_Ardenticatenales
ASV255	0	46	109	0	0	0	0	0	0	42	66	37	70	66	52	22	46	41	k__Bacteria; p__Chloroflexi; c__unclassified_Chloroflexi; o__unclassified_Chloroflexi; f__unclassified_Chloroflexi; g__unclassified_Chloroflexi; s__unclassified_Chloroflexi
ASV2550	0	0	0	0	0	0	0	0	0	0	10	0	0	70	0	0	0	0	k__Bacteria; p__Acidobacteriota; c__Vicinamibacteria; o__Vicinamibacterales; f__unclassified_Vicinamibacterales; g__unclassified_Vicinamibacterales; s__unclassified_Vicinamibacterales
ASV2551	0	0	0	38	0	18	0	0	31	0	0	0	0	0	0	0	0	0	k__Bacteria; p__Actinobacteriota; c__Actinobacteria; o__Micrococcales; f__Micrococcaceae; g__Rothia; s__unclassified_Rothia
ASV2552	0	0	0	0	47	0	0	0	0	0	0	0	0	0	0	0	0	0	k__Bacteria; p__Actinobacteriota; c__Acidimicrobiia; o__Microtrichales; f__Ilumatobacteraceae; g__unclassified_Ilumatobacteraceae; s__unclassified_Ilumatobacteraceae
ASV2553	0	0	0	0	26	49	0	0	27	0	0	0	0	0	0	0	0	0	k__Bacteria; p__Proteobacteria; c__Gammaproteobacteria; o__Burkholderiales; f__Comamonadaceae; g__Limnohabitans; s__unclassified_Limnohabitans
ASV2554	0	0	0	0	0	0	39	32	0	0	0	0	0	0	0	0	0	0	k__Bacteria; p__Proteobacteria; c__Gammaproteobacteria; o__Enterobacterales; f__Enterobacteriaceae; g__Plesiomonas; s__unclassified_Plesiomonas
ASV2555	0	0	0	0	0	0	32	0	0	0	0	0	0	0	0	0	0	0	k__Bacteria; p__Actinobacteriota; c__Acidimicrobiia; o__Microtrichales; f__Ilumatobacteraceae; g__unclassified_Ilumatobacteraceae; s__uncultured_Acidimicrobiales_bacterium
ASV2558	0	0	0	0	0	0	0	0	0	0	0	0	0	0	0	41	0	0	k__Bacteria; p__Proteobacteria; c__Alphaproteobacteria; o__Rhizobiales; f__Rhizobiales_Incertae_Sedis; g__Nordella; s__unclassified_Nordella
ASV256	0	0	0	0	0	0	0	0	0	68	86	75	109	65	82	0	25	56	k__Bacteria; p__Acidobacteriota; c__Acidobacteriae; o__Bryobacterales; f__Bryobacteraceae; g__Bryobacter; s__unclassified_Bryobacter
ASV2560	0	0	0	0	0	0	0	0	0	0	119	0	0	0	0	0	0	0	k__Bacteria; p__Acidobacteriota; c__Acidobacteriae; o__Bryobacterales; f__Bryobacteraceae; g__Bryobacter; s__unclassified_Bryobacter
ASV2561	0	0	0	0	0	0	0	0	0	0	0	0	0	0	0	23	47	30	k__Bacteria; p__Verrucomicrobiota; c__Verrucomicrobiae; o__Verrucomicrobiales; f__Verrucomicrobiaceae; g__Prosthecobacter; s__Prosthecobacter_algae
ASV2562	0	0	0	0	0	0	0	0	0	0	0	0	0	0	0	41	0	0	k__Bacteria; p__Proteobacteria; c__Alphaproteobacteria; o__Caulobacterales; f__Caulobacteraceae; g__Caulobacter; s__unclassified_Caulobacter
ASV2563	37	0	0	0	0	0	20	0	0	0	0	0	0	0	23	0	0	0	k__Bacteria; p__Proteobacteria; c__Alphaproteobacteria; o__Sphingomonadales; f__Sphingomonadaceae; g__Sphingomonas; s__unclassified_Sphingomonas
ASV2564	76	0	0	0	0	0	0	0	0	0	0	0	0	42	0	0	0	0	k__Bacteria; p__Acidobacteriota; c__Holophagae; o__Subgroup_7; f__unclassified_Subgroup_7; g__unclassified_Subgroup_7; s__unclassified_Subgroup_7
ASV2565	0	31	0	0	0	0	0	0	0	0	0	20	29	0	0	0	0	0	k__Bacteria; p__Actinobacteriota; c__Thermoleophilia; o__Solirubrobacterales; f__Solirubrobacteraceae; g__JCM_18997; s__unclassified_JCM_18997
ASV2566	0	1	16	0	0	0	0	0	0	0	0	0	0	0	0	22	0	0	k__Bacteria; p__Gemmatimonadota; c__Gemmatimonadetes; o__Gemmatimonadales; f__Gemmatimonadaceae; g__unclassified_Gemmatimonadaceae; s__unclassified_Gemmatimonadaceae
ASV2567	0	23	0	0	0	0	0	0	0	7	0	0	0	0	0	0	0	0	k__Bacteria; p__Actinobacteriota; c__Thermoleophilia; o__Gaiellales; f__Gaiellaceae; g__Gaiella; s__unclassified_Gaiella
ASV2568	0	0	15	0	0	0	0	0	0	9	0	15	0	0	0	0	0	0	k__Bacteria; p__Chloroflexi; c__Ktedonobacteria; o__Ktedonobacterales; f__JG30_KF_AS9; g__unclassified_JG30_KF_AS9; s__unclassified_JG30_KF_AS9
ASV2569	0	0	0	0	0	0	0	0	0	21	0	0	0	0	0	0	0	34	k__Bacteria; p__Planctomycetota; c__Phycisphaerae; o__Tepidisphaerales; f__WD2101_soil_group; g__unclassified_WD2101_soil_group; s__unclassified_WD2101_soil_group
ASV257	84	64	88	0	0	0	0	5	0	0	0	0	0	0	0	789	36	7	k__Bacteria; p__Gemmatimonadota; c__Gemmatimonadetes; o__Gemmatimonadales; f__Gemmatimonadaceae; g__unclassified_Gemmatimonadaceae; s__unclassified_Gemmatimonadaceae
ASV2570	0	0	0	0	0	0	0	0	0	0	14	0	26	0	0	0	0	8	k__Bacteria; p__Actinobacteriota; c__unclassified_Actinobacteriota; o__unclassified_Actinobacteriota; f__unclassified_Actinobacteriota; g__unclassified_Actinobacteriota; s__unclassified_Actinobacteriota
ASV2571	0	0	0	0	0	0	0	0	0	0	0	25	38	0	0	0	0	0	k__Bacteria; p__Planctomycetota; c__Planctomycetes; o__Isosphaerales; f__Isosphaeraceae; g__Aquisphaera; s__unclassified_Aquisphaera
ASV2572	0	0	0	0	0	0	0	0	0	0	0	0	0	0	58	0	0	0	k__Bacteria; p__Acidobacteriota; c__Holophagae; o__Subgroup_7; f__unclassified_Subgroup_7; g__unclassified_Subgroup_7; s__unclassified_Subgroup_7
ASV2573	0	0	0	50	0	0	0	0	0	0	0	0	0	0	0	0	0	0	k__Bacteria; p__Proteobacteria; c__Gammaproteobacteria; o__Enterobacterales; f__Pasteurellaceae; g__Rodentibacter; s__unclassified_Rodentibacter
ASV2574	0	0	0	87	0	0	0	0	0	0	0	0	0	0	0	0	0	0	k__Bacteria; p__Proteobacteria; c__Alphaproteobacteria; o__Rhizobiales; f__Xanthobacteraceae; g__unclassified_Xanthobacteraceae; s__unclassified_Xanthobacteraceae
ASV2575	0	0	0	0	0	52	0	0	0	0	0	0	0	0	0	0	0	0	k__Bacteria; p__Proteobacteria; c__Alphaproteobacteria; o__Sphingomonadales; f__Sphingomonadaceae; g__unclassified_Sphingomonadaceae; s__unclassified_Sphingomonadaceae
ASV2576	0	0	0	0	0	33	0	0	0	0	0	0	0	0	0	0	0	0	k__Bacteria; p__Myxococcota; c__Polyangia; o__Haliangiales; f__Haliangiaceae; g__Haliangium; s__unclassified_Haliangium
ASV2577	0	0	0	0	0	0	0	4	0	0	0	0	0	0	0	15	67	8	k__Bacteria; p__Proteobacteria; c__Gammaproteobacteria; o__Burkholderiales; f__Oxalobacteraceae; g__Massilia; s__unclassified_Massilia
ASV258	39	38	39	0	0	0	0	0	0	95	85	100	64	45	51	0	22	46	k__Bacteria; p__Proteobacteria; c__Alphaproteobacteria; o__Reyranellales; f__Reyranellaceae; g__Reyranella; s__unclassified_Reyranella
ASV2583	0	0	0	0	0	0	0	0	0	41	34	43	0	0	0	0	0	0	k__Bacteria; p__Actinobacteriota; c__Actinobacteria; o__Streptomycetales; f__Streptomycetaceae; g__Streptomyces; s__unclassified_Streptomyces
ASV2584	0	0	0	0	0	0	0	0	0	0	0	20	18	0	17	0	0	0	k__Bacteria; p__unclassified_Bacteria; c__unclassified_Bacteria; o__unclassified_Bacteria; f__unclassified_Bacteria; g__unclassified_Bacteria; s__unclassified_Bacteria
ASV2585	52	0	0	0	0	0	0	0	0	0	0	0	0	0	0	0	0	0	k__Bacteria; p__Sumerlaeota; c__Sumerlaeia; o__Sumerlaeales; f__Sumerlaeaceae; g__Sumerlaea; s__unclassified_Sumerlaea
ASV2586	10	0	0	0	0	0	0	0	0	11	0	14	0	21	10	0	8	0	k__Bacteria; p__Desulfobacterota; c__unclassified_Desulfobacterota; o__unclassified_Desulfobacterota; f__unclassified_Desulfobacterota; g__unclassified_Desulfobacterota; s__unclassified_Desulfobacterota
ASV2587	22	0	8	0	0	0	0	0	0	0	0	0	0	19	0	22	0	0	k__Bacteria; p__Acidobacteriota; c__Vicinamibacteria; o__Subgroup_17; f__unclassified_Subgroup_17; g__unclassified_Subgroup_17; s__unclassified_Subgroup_17
ASV2588	0	0	3	0	0	0	0	0	0	0	0	0	0	0	0	114	0	0	k__Bacteria; p__Proteobacteria; c__Gammaproteobacteria; o__Pseudomonadales; f__Cellvibrionaceae; g__Cellvibrio; s__unclassified_Cellvibrio
ASV2589	0	0	0	0	0	0	0	0	0	0	0	0	19	0	0	0	0	11	k__Bacteria; p__Acidobacteriota; c__Vicinamibacteria; o__Vicinamibacterales; f__Vicinamibacteraceae; g__Vicinamibacter; s__unclassified_Vicinamibacter
ASV259	50	45	28	0	0	0	0	0	0	11	13	22	0	0	5	47	57	144	k__Bacteria; p__Gemmatimonadota; c__Longimicrobia; o__Longimicrobiales; f__Longimicrobiaceae; g__unclassified_Longimicrobiaceae; s__unclassified_Longimicrobiaceae
ASV2590	0	0	0	46	0	0	0	0	0	0	0	0	0	0	0	0	0	0	k__Bacteria; p__Proteobacteria; c__Gammaproteobacteria; o__Steroidobacterales; f__Steroidobacteraceae; g__Steroidobacter; s__unclassified_Steroidobacter
ASV2591	0	0	0	0	86	0	31	0	0	0	0	0	0	0	0	0	0	0	k__Bacteria; p__Bacteroidota; c__Bacteroidia; o__Sphingobacteriales; f__NS11_12_marine_group; g__uncultured_Flexibacteraceae_bacterium; s__uncultured_Flexibacteraceae_bacterium
ASV2592	0	0	0	0	0	33	0	66	0	0	0	0	0	0	0	0	0	0	k__Bacteria; p__Firmicutes; c__Bacilli; o__Bacillales; f__Bacillaceae; g__Bacillus; s__unclassified_Bacillus
ASV2593	0	0	0	0	0	41	24	18	0	0	0	0	0	0	0	0	0	0	k__Bacteria; p__Acidobacteriota; c__Acidobacteriae; o__Bryobacterales; f__Bryobacteraceae; g__Bryobacter; s__Acidobacteriaceae_bacterium_KBS_96
ASV2594	0	0	0	0	0	29	0	0	0	0	0	0	0	0	0	0	0	0	k__Bacteria; p__Firmicutes; c__Bacilli; o__Lactobacillales; f__Lactobacillaceae; g__unclassified_Lactobacillaceae; s__unclassified_Lactobacillaceae
ASV2595	0	0	0	0	0	0	33	0	40	0	0	0	0	0	0	0	0	0	k__Bacteria; p__Proteobacteria; c__Gammaproteobacteria; o__Gammaproteobacteria_Incertae_Sedis; Unclassified; g__Acidibacter; s__uncultured_proteobacterium
ASV26	60	0	0	0	0	0	0	0	0	232	416	169	174	0	177	0	150	206	k__Bacteria; p__Acidobacteriota; c__Blastocatellia; o__Pyrinomonadales; f__Pyrinomonadaceae; g__RB41; s__unclassified_RB41
ASV260	0	77	0	0	0	0	0	0	0	0	0	0	171	0	162	0	0	0	k__Bacteria; p__Proteobacteria; c__Gammaproteobacteria; o__Burkholderiales; f__Comamonadaceae; g__unclassified_Comamonadaceae; s__unclassified_Comamonadaceae
ASV2600	0	0	0	0	0	0	0	0	0	0	0	0	0	0	0	0	42	0	k__Bacteria; p__Bacteroidota; c__Bacteroidia; o__Cytophagales; f__Spirosomaceae; g__Dyadobacter; s__unclassified_Dyadobacter
ASV2601	0	0	0	0	0	0	0	0	0	0	0	0	0	0	0	4	0	0	k__Bacteria; p__unclassified_Bacteria; c__unclassified_Bacteria; o__unclassified_Bacteria; f__unclassified_Bacteria; g__unclassified_Bacteria; s__unclassified_Bacteria
ASV2605	0	0	0	0	0	0	0	0	0	19	0	20	0	0	0	0	0	0	k__Bacteria; p__Proteobacteria; c__Gammaproteobacteria; o__Burkholderiales; f__Oxalobacteraceae; g__unclassified_Oxalobacteraceae; s__unclassified_Oxalobacteraceae
ASV261	158	150	194	0	0	0	0	0	0	39	23	0	17	0	58	27	48	28	k__Bacteria; p__Actinobacteriota; c__Actinobacteria; o__Micrococcales; f__Microbacteriaceae; g__Agromyces; s__unclassified_Agromyces
ASV262	48	71	59	0	0	0	0	0	0	47	36	67	62	83	60	64	35	78	k__Bacteria; p__Gemmatimonadota; c__Gemmatimonadetes; o__Gemmatimonadales; f__Gemmatimonadaceae; g__unclassified_Gemmatimonadaceae; s__unclassified_Gemmatimonadaceae
ASV263	305	284	322	0	0	0	0	0	0	0	0	0	0	0	0	265	0	0	k__Bacteria; p__Actinobacteriota; c__Actinobacteria; o__Micromonosporales; f__Micromonosporaceae; g__Micromonospora; s__unclassified_Micromonospora
ASV264	203	255	177	0	0	0	0	0	0	0	0	0	0	0	0	73	0	0	k__Bacteria; p__Acidobacteriota; c__Blastocatellia; o__Pyrinomonadales; f__Pyrinomonadaceae; g__RB41; s__unclassified_RB41
ASV265	49	62	47	0	0	0	0	7	0	116	136	128	0	0	0	0	0	94	k__Bacteria; p__Gemmatimonadota; c__Gemmatimonadetes; o__Gemmatimonadales; f__Gemmatimonadaceae; g__Gemmatimonas; s__unclassified_Gemmatimonas
ASV266	44	26	34	0	0	0	0	0	0	26	41	0	119	39	62	0	0	37	k__Bacteria; p__Actinobacteriota; c__Thermoleophilia; o__Gaiellales; f__unclassified_Gaiellales; g__unclassified_Gaiellales; s__unclassified_Gaiellales
ASV267	0	0	0	0	0	0	22	0	0	50	67	66	66	79	57	0	0	36	k__Bacteria; p__Acidobacteriota; c__Acidobacteriae; o__Solibacterales; f__Solibacteraceae; g__Candidatus_Solibacter; s__unclassified_Candidatus_Solibacter
ASV268	283	301	271	0	0	0	0	0	0	0	0	0	0	0	0	156	56	0	k__Bacteria; p__Proteobacteria; c__Gammaproteobacteria; o__Burkholderiales; f__Oxalobacteraceae; g__Noviherbaspirillum; s__unclassified_Noviherbaspirillum
ASV269	0	0	0	0	0	0	0	0	0	249	355	330	0	0	0	0	0	132	k__Bacteria; p__Proteobacteria; c__Gammaproteobacteria; o__Burkholderiales; f__Oxalobacteraceae; g__Massilia; s__unclassified_Massilia
ASV27	0	0	0	226	328	365	412	383	411	0	0	0	0	0	0	0	0	0	k__Bacteria; p__Proteobacteria; c__Gammaproteobacteria; o__Enterobacterales; f__Enterobacteriaceae; g__Escherichia_Shigella; s__unclassified_Escherichia_Shigella
ASV270	164	129	127	0	0	0	0	0	0	62	37	52	0	0	44	169	106	87	k__Bacteria; p__Actinobacteriota; c__Actinobacteria; o__Micromonosporales; f__Micromonosporaceae; g__unclassified_Micromonosporaceae; s__unclassified_Micromonosporaceae
ASV271	0	0	80	0	0	0	0	0	0	0	0	0	13	84	16	0	0	0	k__Bacteria; p__Acidobacteriota; c__Vicinamibacteria; o__Vicinamibacterales; f__Vicinamibacteraceae; g__unclassified_Vicinamibacteraceae; s__unclassified_Vicinamibacteraceae
ASV272	77	88	86	0	0	0	0	0	0	75	73	86	46	0	0	0	0	79	k__Bacteria; p__Gemmatimonadota; c__Gemmatimonadetes; o__Gemmatimonadales; f__Gemmatimonadaceae; g__unclassified_Gemmatimonadaceae; s__unclassified_Gemmatimonadaceae
ASV273	0	29	28	0	0	0	0	0	0	76	75	80	0	0	5	70	94	135	k__Bacteria; p__Proteobacteria; c__Alphaproteobacteria; o__Rhizobiales; f__Kaistiaceae; g__Kaistia; s__unclassified_Kaistia
ASV274	0	0	0	129	102	125	115	117	93	0	0	0	0	0	0	0	0	0	k__Bacteria; p__Bacteroidota; c__Bacteroidia; o__Bacteroidales; f__Prevotellaceae; g__Alloprevotella; s__uncultured_Bacteroidales_bacterium
ASV275	0	12	0	0	0	0	0	0	0	32	21	27	29	34	45	0	0	0	k__Bacteria; p__Proteobacteria; c__Gammaproteobacteria; o__Burkholderiales; f__B1_7BS; g__unclassified_B1_7BS; s__unclassified_B1_7BS
ASV276	14	29	0	27	0	0	10	0	0	48	45	44	0	60	52	17	11	0	k__Bacteria; p__Actinobacteriota; c__Acidimicrobiia; o__IMCC26256; f__uncultured_Acidimicrobiia_bacterium; g__uncultured_Acidimicrobiia_bacterium; s__uncultured_Acidimicrobiia_bacterium
ASV277	0	0	0	0	0	0	0	0	0	0	0	0	0	0	0	0	0	77	k__Bacteria; p__Proteobacteria; c__Gammaproteobacteria; o__Burkholderiales; f__Burkholderiaceae; g__Cupriavidus; s__unclassified_Cupriavidus
ASV278	0	0	0	0	0	0	0	0	0	0	0	0	0	0	0	394	372	0	k__Bacteria; p__Proteobacteria; c__Gammaproteobacteria; o__Burkholderiales; f__Comamonadaceae; g__Hydrogenophaga; s__unclassified_Hydrogenophaga
ASV279	52	36	84	0	0	0	0	0	0	79	58	55	36	107	54	62	64	15	k__Bacteria; p__Acidobacteriota; c__Vicinamibacteria; o__Vicinamibacterales; f__Vicinamibacteraceae; g__unclassified_Vicinamibacteraceae; s__unclassified_Vicinamibacteraceae
ASV28	0	0	0	270	350	307	305	333	368	0	0	0	0	0	0	0	0	0	k__Bacteria; p__Firmicutes; c__Bacilli; o__Lactobacillales; f__Lactobacillaceae; g__Lactobacillus; s__unclassified_Lactobacillus
ASV280	46	0	0	0	0	0	0	0	0	68	58	69	52	127	64	0	15	0	k__Bacteria; p__Gemmatimonadota; c__Gemmatimonadetes; o__Gemmatimonadales; f__Gemmatimonadaceae; g__unclassified_Gemmatimonadaceae; s__unclassified_Gemmatimonadaceae
ASV281	0	0	0	0	142	103	99	93	93	0	0	0	0	0	0	0	0	0	k__Bacteria; p__Firmicutes; c__Clostridia; o__Oscillospirales; f__Ruminococcaceae; g__Faecalibacterium; s__unclassified_Faecalibacterium
ASV282	380	204	179	0	0	0	28	0	0	0	0	0	0	0	0	0	0	25	k__Bacteria; p__Actinobacteriota; c__Actinobacteria; o__Streptosporangiales; f__Streptosporangiaceae; g__Nonomuraea; s__unclassified_Nonomuraea
ASV283	0	0	60	0	0	0	0	9	0	43	0	44	20	60	73	0	24	63	k__Bacteria; p__Gemmatimonadota; c__Longimicrobia; o__Longimicrobiales; f__Longimicrobiaceae; g__YC_ZSS_LKJ147; s__unclassified_YC_ZSS_LKJ147
ASV284	0	0	0	0	0	42	0	0	0	115	107	112	57	0	97	0	0	0	k__Bacteria; p__Proteobacteria; c__Alphaproteobacteria; o__Dongiales; f__Dongiaceae; g__Dongia; s__unclassified_Dongia
ASV285	0	0	52	0	0	0	0	0	22	113	144	229	0	82	0	0	0	0	k__Bacteria; p__Proteobacteria; c__Gammaproteobacteria; o__Burkholderiales; f__Comamonadaceae; g__unclassified_Comamonadaceae; s__unclassified_Comamonadaceae
ASV286	24	27	0	0	0	0	0	0	0	86	60	80	40	58	100	23	0	0	k__Bacteria; p__Acidobacteriota; c__Vicinamibacteria; o__Vicinamibacterales; f__Vicinamibacteraceae; g__unclassified_Vicinamibacteraceae; s__uncultured_Acidobacteria_bacterium
ASV287	0	0	0	0	0	0	0	0	0	63	79	81	75	127	93	0	0	0	k__Bacteria; p__Acidobacteriota; c__Vicinamibacteria; o__Vicinamibacterales; f__unclassified_Vicinamibacterales; g__unclassified_Vicinamibacterales; s__unclassified_Vicinamibacterales
ASV288	0	0	0	66	158	68	298	81	141	0	0	0	0	0	0	0	0	0	k__Bacteria; p__Firmicutes; c__Bacilli; o__Bacillales; f__Planococcaceae; g__Planococcus; s__unclassified_Planococcus
ASV289	0	0	88	22	0	0	0	0	0	88	57	66	0	14	58	174	117	111	k__Bacteria; p__Gemmatimonadota; c__Gemmatimonadetes; o__Gemmatimonadales; f__Gemmatimonadaceae; g__Gemmatimonas; s__unclassified_Gemmatimonas
ASV29	240	279	280	0	0	0	0	0	0	273	279	275	131	0	253	0	0	0	k__Bacteria; p__Proteobacteria; c__Alphaproteobacteria; o__Sphingomonadales; f__Sphingomonadaceae; g__Sphingomonas; s__unclassified_Sphingomonas
ASV290	79	52	0	0	0	0	0	0	13	0	0	67	94	0	0	0	0	36	k__Bacteria; p__Bacteroidota; c__Bacteroidia; o__Chitinophagales; f__Chitinophagaceae; g__unclassified_Chitinophagaceae; s__unclassified_Chitinophagaceae
ASV291	0	0	0	0	124	0	75	47	97	0	0	0	15	0	0	0	0	0	k__Bacteria; p__Acidobacteriota; c__Vicinamibacteria; o__Vicinamibacterales; f__Vicinamibacteraceae; g__uncultured_Acidobacteria_bacterium; s__uncultured_Acidobacteria_bacterium
ASV292	96	227	174	0	0	0	52	0	0	0	0	46	0	190	88	97	0	0	k__Bacteria; p__Acidobacteriota; c__Blastocatellia; o__Pyrinomonadales; f__Pyrinomonadaceae; g__RB41; s__unclassified_RB41
ASV293	113	82	109	0	0	0	0	0	0	54	35	48	0	26	70	118	46	42	k__Bacteria; p__Gemmatimonadota; c__Gemmatimonadetes; o__Gemmatimonadales; f__Gemmatimonadaceae; g__Gemmatimonas; s__unclassified_Gemmatimonas
ASV294	100	72	114	0	0	0	0	0	0	52	54	50	25	87	83	53	0	0	k__Bacteria; p__Proteobacteria; c__Alphaproteobacteria; o__Sphingomonadales; f__Sphingomonadaceae; g__Sphingomonas; s__unclassified_Sphingomonas
ASV295	0	0	0	0	0	0	0	0	0	117	0	87	144	0	59	0	0	147	k__Bacteria; p__unclassified_Bacteria; c__unclassified_Bacteria; o__unclassified_Bacteria; f__unclassified_Bacteria; g__unclassified_Bacteria; s__unclassified_Bacteria
ASV296	0	0	0	43	0	17	14	11	51	22	0	26	0	0	0	128	191	82	k__Bacteria; p__Proteobacteria; c__Gammaproteobacteria; o__Burkholderiales; f__Comamonadaceae; g__Variovorax; s__unclassified_Variovorax
ASV297	0	0	0	0	0	0	0	0	0	83	75	81	72	51	89	116	0	0	k__Bacteria; p__Proteobacteria; c__Alphaproteobacteria; o__Reyranellales; f__Reyranellaceae; g__Reyranella; s__unclassified_Reyranella
ASV298	17	9	18	0	0	0	0	0	0	23	30	0	32	68	0	18	18	20	k__Bacteria; p__Proteobacteria; c__Gammaproteobacteria; o__PLTA13; f__uncultured_gamma_proteobacterium; g__uncultured_gamma_proteobacterium; s__uncultured_gamma_proteobacterium
ASV299	0	0	0	0	0	0	0	0	0	87	58	62	80	46	61	39	0	49	k__Bacteria; p__Proteobacteria; c__Alphaproteobacteria; o__unclassified_Alphaproteobacteria; f__uncultured_Acetobacteraceae_bacterium; g__unclassified_Alphaproteobacteria; s__unclassified_Alphaproteobacteria
ASV3	522	458	490	0	0	0	0	0	0	773	784	779	539	780	604	445	411	463	k__Bacteria; p__Myxococcota; c__Myxococcia; o__Myxococcales; f__Myxococcaceae; g__P3OB_42; s__unclassified_P3OB_42
ASV30	162	239	191	0	0	0	0	0	0	150	160	231	195	160	230	64	146	175	k__Bacteria; p__Gemmatimonadota; c__Gemmatimonadetes; o__Gemmatimonadales; f__Gemmatimonadaceae; g__unclassified_Gemmatimonadaceae; s__unclassified_Gemmatimonadaceae
ASV300	113	113	127	0	0	0	0	0	0	0	0	0	79	0	0	0	74	92	k__Bacteria; p__Chloroflexi; c__unclassified_Chloroflexi; o__unclassified_Chloroflexi; f__unclassified_Chloroflexi; g__unclassified_Chloroflexi; s__unclassified_Chloroflexi
ASV301	21	26	10	0	0	0	0	23	0	125	156	149	0	0	13	57	76	17	k__Bacteria; p__Proteobacteria; c__Alphaproteobacteria; o__Rhizobiales; f__Rhizobiaceae; g__Phyllobacterium; s__unclassified_Phyllobacterium
ASV302	32	48	47	0	0	0	0	33	0	27	37	27	65	44	46	37	20	26	k__Bacteria; p__Proteobacteria; c__Alphaproteobacteria; o__Rhizobiales; f__Methyloligellaceae; g__unclassified_Methyloligellaceae; s__unclassified_Methyloligellaceae
ASV303	50	43	28	0	0	0	0	0	0	19	0	0	76	19	22	0	0	35	k__Bacteria; p__Acidobacteriota; c__Blastocatellia; o__11_24; f__uncultured_Acidobacteriales_bacterium; g__uncultured_Acidobacteriales_bacterium; s__uncultured_Acidobacteriales_bacterium
ASV304	0	0	43	0	0	0	0	0	0	44	55	67	85	0	99	10	0	49	k__Bacteria; p__Sumerlaeota; c__Sumerlaeia; o__Sumerlaeales; f__Sumerlaeaceae; g__Sumerlaea; s__unclassified_Sumerlaea
ASV305	0	0	0	0	0	0	186	181	0	0	0	0	0	0	0	28	0	0	k__Bacteria; p__Proteobacteria; c__Gammaproteobacteria; o__Burkholderiales; f__Sutterellaceae; g__unclassified_Sutterellaceae; s__unclassified_Sutterellaceae
ASV306	139	174	156	0	0	0	0	0	0	26	42	37	11	0	20	46	61	97	k__Bacteria; p__Gemmatimonadota; c__Gemmatimonadetes; o__Gemmatimonadales; f__Gemmatimonadaceae; g__Gemmatimonas; s__Gemmatimonadaceae_bacterium_LWQ133
ASV307	62	76	86	0	0	0	0	0	0	29	57	54	33	0	14	48	50	65	k__Bacteria; p__Actinobacteriota; c__Thermoleophilia; o__Gaiellales; f__unclassified_Gaiellales; g__unclassified_Gaiellales; s__unclassified_Gaiellales
ASV308	48	67	44	0	0	0	0	0	0	42	56	35	25	34	49	29	67	63	k__Bacteria; p__Gemmatimonadota; c__Gemmatimonadetes; o__Gemmatimonadales; f__Gemmatimonadaceae; g__Gemmatimonas; s__unclassified_Gemmatimonas
ASV309	0	0	0	0	8	34	68	0	0	0	0	0	0	0	0	0	0	0	k__Bacteria; p__Proteobacteria; c__Gammaproteobacteria; o__Pseudomonadales; f__Moraxellaceae; g__Enhydrobacter; s__unclassified_Enhydrobacter
ASV31	105	126	93	0	0	0	0	0	0	145	161	142	320	82	142	0	79	181	k__Bacteria; p__unclassified_Bacteria; c__unclassified_Bacteria; o__unclassified_Bacteria; f__unclassified_Bacteria; g__unclassified_Bacteria; s__unclassified_Bacteria
ASV310	0	0	0	82	46	140	84	0	68	0	0	0	0	0	0	0	0	0	k__Bacteria; p__Bacteroidota; c__Bacteroidia; o__Bacteroidales; f__Rikenellaceae; g__Rikenellaceae_RC9_gut_group; s__unclassified_Rikenellaceae_RC9_gut_group
ASV311	7	6	4	0	0	0	0	0	0	0	103	0	0	51	115	0	0	91	k__Bacteria; p__Acidobacteriota; c__Blastocatellia; o__Pyrinomonadales; f__Pyrinomonadaceae; g__RB41; s__unclassified_RB41
ASV312	0	72	95	0	0	0	0	0	0	0	0	0	135	235	0	0	0	30	k__Bacteria; p__Acidobacteriota; c__Vicinamibacteria; o__Vicinamibacterales; f__Vicinamibacteraceae; g__unclassified_Vicinamibacteraceae; s__unclassified_Vicinamibacteraceae
ASV313	0	0	45	0	0	0	0	0	0	0	36	38	83	0	0	0	0	65	k__Bacteria; p__Gemmatimonadota; c__Gemmatimonadetes; o__Gemmatimonadales; f__Gemmatimonadaceae; g__unclassified_Gemmatimonadaceae; s__unclassified_Gemmatimonadaceae
ASV314	0	25	43	0	0	0	0	0	0	49	0	55	48	79	54	0	9	27	k__Bacteria; p__Actinobacteriota; c__Acidimicrobiia; o__Microtrichales; f__unclassified_Microtrichales; g__unclassified_Microtrichales; s__unclassified_Microtrichales
ASV315	0	0	0	0	0	0	0	0	0	0	0	0	0	0	0	103	0	35	k__Bacteria; p__Proteobacteria; c__Gammaproteobacteria; o__Pseudomonadales; f__Pseudomonadaceae; g__Pseudomonas; s__unclassified_Pseudomonas
ASV316	0	0	0	0	43	132	0	0	0	41	24	43	40	73	68	9	0	0	k__Bacteria; p__Proteobacteria; c__Alphaproteobacteria; o__Rhizobiales; f__Xanthobacteraceae; g__unclassified_Xanthobacteraceae; s__unclassified_Xanthobacteraceae
ASV317	0	0	0	98	94	164	72	62	59	0	0	0	0	0	0	0	0	0	k__Bacteria; p__Proteobacteria; c__Alphaproteobacteria; o__SAR11_clade; f__Clade_III; g__unclassified_Clade_III; s__unclassified_Clade_III
ASV318	0	0	0	106	46	0	64	52	78	0	0	0	0	0	0	0	0	0	k__Bacteria; p__Firmicutes; c__Bacilli; o__Erysipelotrichales; f__Erysipelotrichaceae; g__Dubosiella; s__unclassified_Dubosiella
ASV319	58	50	59	0	0	0	0	0	0	0	0	0	0	39	0	36	32	26	k__Bacteria; p__Acidobacteriota; c__Vicinamibacteria; o__Vicinamibacterales; f__unclassified_Vicinamibacterales; g__unclassified_Vicinamibacterales; s__unclassified_Vicinamibacterales
ASV32	140	120	144	0	0	0	0	0	0	191	166	146	190	155	183	67	117	144	k__Bacteria; p__Acidobacteriota; c__Acidobacteriae; o__Acidobacteriales; f__unclassified_Acidobacteriales; g__unclassified_Acidobacteriales; s__unclassified_Acidobacteriales
ASV320	0	0	41	0	0	0	0	0	0	242	237	0	104	75	98	0	0	0	k__Bacteria; p__Proteobacteria; c__Alphaproteobacteria; o__Rhizobiales; f__Rhizobiaceae; g__Mesorhizobium; s__unclassified_Mesorhizobium
ASV321	18	0	0	0	0	0	0	0	0	63	44	48	60	0	60	0	7	25	k__Bacteria; p__Acidobacteriota; c__Vicinamibacteria; o__Vicinamibacterales; f__unclassified_Vicinamibacterales; g__unclassified_Vicinamibacterales; s__unclassified_Vicinamibacterales
ASV322	46	0	0	0	0	0	0	0	0	0	51	49	55	0	56	0	0	69	k__Bacteria; p__Acidobacteriota; c__Blastocatellia; o__Pyrinomonadales; f__Pyrinomonadaceae; g__RB41; s__unclassified_RB41
ASV323	30	38	47	0	0	0	0	12	0	51	80	66	0	0	0	0	0	0	k__Bacteria; p__Acidobacteriota; c__Acidobacteriae; o__Bryobacterales; f__Bryobacteraceae; g__Bryobacter; s__unclassified_Bryobacter
ASV324	38	39	44	0	0	0	0	0	0	0	0	0	35	56	36	25	0	0	k__Bacteria; p__Acidobacteriota; c__Vicinamibacteria; o__Subgroup_17; f__unclassified_Subgroup_17; g__unclassified_Subgroup_17; s__unclassified_Subgroup_17
ASV325	0	0	0	418	0	25	46	21	98	0	0	0	0	0	0	0	0	0	k__Bacteria; p__Proteobacteria; c__Gammaproteobacteria; o__Pseudomonadales; f__Moraxellaceae; g__Acinetobacter; s__unclassified_Acinetobacter
ASV326	0	0	0	0	0	0	0	0	13	0	0	0	0	0	0	0	0	0	k__Bacteria; p__Proteobacteria; c__Gammaproteobacteria; o__Burkholderiales; f__Nitrosomonadaceae; g__MND1; s__unclassified_MND1
ASV327	151	153	181	0	0	0	0	0	0	0	0	0	0	0	0	42	466	0	k__Bacteria; p__Proteobacteria; c__Gammaproteobacteria; o__Burkholderiales; f__Oxalobacteraceae; g__Noviherbaspirillum; s__unclassified_Noviherbaspirillum
ASV328	0	48	18	0	0	0	0	0	0	0	0	0	60	0	0	0	0	91	k__Bacteria; p__Gemmatimonadota; c__Gemmatimonadetes; o__Gemmatimonadales; f__Gemmatimonadaceae; g__unclassified_Gemmatimonadaceae; s__unclassified_Gemmatimonadaceae
ASV329	0	0	0	76	0	67	93	67	66	0	0	0	0	0	0	0	0	0	k__Bacteria; p__Firmicutes; c__Bacilli; o__Erysipelotrichales; f__Erysipelotrichaceae; g__Faecalibaculum; s__unclassified_Faecalibaculum
ASV33	85	104	110	0	0	0	0	0	0	191	161	187	313	142	164	25	83	153	k__Bacteria; p__Acidobacteriota; c__Vicinamibacteria; o__Vicinamibacterales; f__Vicinamibacteraceae; g__unclassified_Vicinamibacteraceae; s__unclassified_Vicinamibacteraceae
ASV330	0	19	0	0	0	0	0	0	0	58	88	100	37	0	131	25	0	33	k__Bacteria; p__Proteobacteria; c__Gammaproteobacteria; o__Xanthomonadales; f__Xanthomonadaceae; g__Lysobacter; s__unclassified_Lysobacter
ASV331	83	72	0	0	0	0	0	0	0	0	60	54	0	0	0	0	57	41	k__Bacteria; p__Gemmatimonadota; c__Gemmatimonadetes; o__Gemmatimonadales; f__Gemmatimonadaceae; g__unclassified_Gemmatimonadaceae; s__unclassified_Gemmatimonadaceae
ASV332	22	31	33	0	0	0	0	0	0	0	27	0	88	45	47	13	0	48	k__Bacteria; p__unclassified_Bacteria; c__unclassified_Bacteria; o__unclassified_Bacteria; f__unclassified_Bacteria; g__unclassified_Bacteria; s__unclassified_Bacteria
ASV333	290	294	255	0	0	0	0	0	0	0	0	0	0	0	0	83	0	21	k__Bacteria; p__Actinobacteriota; c__Actinobacteria; o__Pseudonocardiales; f__Pseudonocardiaceae; g__Pseudonocardia; s__unclassified_Pseudonocardia
ASV334	0	0	0	0	0	0	0	0	0	74	0	62	0	0	0	132	252	217	k__Bacteria; p__Proteobacteria; c__Gammaproteobacteria; o__Burkholderiales; f__Oxalobacteraceae; g__unclassified_Oxalobacteraceae; s__unclassified_Oxalobacteraceae
ASV335	73	74	109	0	0	0	0	0	0	0	0	0	0	41	0	0	40	0	k__Bacteria; p__Chloroflexi; c__unclassified_Chloroflexi; o__unclassified_Chloroflexi; f__unclassified_Chloroflexi; g__unclassified_Chloroflexi; s__unclassified_Chloroflexi
ASV336	0	34	31	0	0	0	0	75	0	85	93	100	45	35	80	0	0	0	k__Bacteria; p__Proteobacteria; c__Gammaproteobacteria; o__Burkholderiales; f__Nitrosomonadaceae; g__Ellin6067; s__unclassified_Ellin6067
ASV337	0	0	0	0	0	0	0	0	24	0	0	0	0	0	0	185	376	277	k__Bacteria; p__Proteobacteria; c__Gammaproteobacteria; o__Burkholderiales; f__Alcaligenaceae; g__Achromobacter; s__unclassified_Achromobacter
ASV338	94	0	0	0	0	0	0	0	0	15	70	0	46	0	0	0	0	38	k__Bacteria; p__Proteobacteria; c__Gammaproteobacteria; o__Burkholderiales; f__SC_I_84; g__uncultured_proteobacterium; s__uncultured_proteobacterium
ASV339	0	30	0	0	0	0	48	0	0	63	60	57	77	51	74	0	17	0	k__Bacteria; p__Actinobacteriota; c__Acidimicrobiia; o__Microtrichales; f__Ilumatobacteraceae; g__CL500_29_marine_group; s__unclassified_CL500_29_marine_group
ASV34	170	189	173	0	0	0	0	0	0	321	262	279	163	168	284	95	83	127	k__Bacteria; p__Proteobacteria; c__Alphaproteobacteria; o__Sphingomonadales; f__Sphingomonadaceae; g__Sphingomonas; s__unclassified_Sphingomonas
ASV340	329	309	315	0	0	0	0	0	0	0	0	0	0	0	0	0	0	0	k__Bacteria; p__Firmicutes; c__Bacilli; o__Bacillales; f__Planococcaceae; g__Domibacillus; s__unclassified_Domibacillus
ASV341	61	0	62	0	0	0	0	0	0	45	42	0	47	57	49	12	27	49	k__Bacteria; p__Gemmatimonadota; c__Gemmatimonadetes; o__Gemmatimonadales; f__Gemmatimonadaceae; g__unclassified_Gemmatimonadaceae; s__Gemmatimonadetes_bacterium_LX87
ASV342	25	40	36	0	0	0	0	0	0	21	29	26	0	45	25	0	40	0	k__Bacteria; p__Acidobacteriota; c__Vicinamibacteria; o__Vicinamibacterales; f__unclassified_Vicinamibacterales; g__unclassified_Vicinamibacterales; s__unclassified_Vicinamibacterales
ASV343	54	0	0	0	0	0	0	0	0	69	0	66	55	146	53	0	27	0	k__Bacteria; p__Acidobacteriota; c__Vicinamibacteria; o__Vicinamibacterales; f__Vicinamibacteraceae; g__unclassified_Vicinamibacteraceae; s__unclassified_Vicinamibacteraceae
ASV344	56	53	45	0	0	0	0	0	0	0	0	0	42	0	54	0	0	61	k__Bacteria; p__Chloroflexi; c__unclassified_Chloroflexi; o__unclassified_Chloroflexi; f__unclassified_Chloroflexi; g__unclassified_Chloroflexi; s__unclassified_Chloroflexi
ASV345	0	0	0	50	0	103	0	151	109	1	0	0	0	0	0	0	0	0	k__Bacteria; p__Proteobacteria; c__Alphaproteobacteria; o__Rickettsiales; f__Mitochondria; g__unclassified_Mitochondria; s__unclassified_Mitochondria
ASV346	22	34	31	0	0	107	0	57	0	42	62	56	18	28	0	25	11	25	k__Bacteria; p__Proteobacteria; c__Gammaproteobacteria; o__Xanthomonadales; f__Xanthomonadaceae; g__Arenimonas; s__unclassified_Arenimonas
ASV347	0	0	0	95	99	60	79	15	84	0	0	0	0	0	0	0	0	0	k__Bacteria; p__Actinobacteriota; c__Acidimicrobiia; o__Microtrichales; f__Ilumatobacteraceae; g__CL500_29_marine_group; s__unclassified_CL500_29_marine_group
ASV348	0	0	0	0	0	0	154	0	225	0	0	0	0	0	0	0	0	0	k__Bacteria; p__Proteobacteria; c__Gammaproteobacteria; o__Burkholderiales; f__Comamonadaceae; g__Rhizobacter; s__unclassified_Rhizobacter
ASV349	0	0	0	0	0	0	50	0	0	43	37	63	44	47	39	0	0	0	k__Bacteria; p__Acidobacteriota; c__Acidobacteriae; o__Solibacterales; f__Solibacteraceae; g__Candidatus_Solibacter; s__unclassified_Candidatus_Solibacter
ASV35	53	48	60	0	0	0	0	37	78	236	173	160	0	152	143	379	578	260	k__Bacteria; p__Proteobacteria; c__Gammaproteobacteria; o__Burkholderiales; f__Comamonadaceae; g__Ramlibacter; s__unclassified_Ramlibacter
ASV350	0	0	0	0	0	0	0	0	0	45	50	68	51	0	0	0	19	43	k__Bacteria; p__Acidobacteriota; c__Vicinamibacteria; o__Vicinamibacterales; f__unclassified_Vicinamibacterales; g__unclassified_Vicinamibacterales; s__unclassified_Vicinamibacterales
ASV351	84	68	98	0	0	0	0	0	0	0	0	0	67	72	0	27	24	77	k__Bacteria; p__Chloroflexi; c__Chloroflexia; o__Chloroflexales; f__Roseiflexaceae; g__unclassified_Roseiflexaceae; s__unclassified_Roseiflexaceae
ASV352	0	0	0	0	0	0	0	0	0	0	0	0	0	0	0	0	0	164	k__Bacteria; p__Gemmatimonadota; c__Gemmatimonadetes; o__Gemmatimonadales; f__Gemmatimonadaceae; g__unclassified_Gemmatimonadaceae; s__unclassified_Gemmatimonadaceae
ASV353	0	0	0	171	161	0	0	140	108	0	0	0	0	0	0	0	0	0	k__Bacteria; p__Nitrospirota; c__Nitrospiria; o__Nitrospirales; f__Nitrospiraceae; g__Nitrospira; s__unclassified_Nitrospira
ASV354	0	0	0	0	0	0	0	128	176	0	0	0	0	0	0	0	0	0	k__Bacteria; p__Bacteroidota; c__Bacteroidia; o__Bacteroidales; f__Bacteroidaceae; g__Bacteroides; s__unclassified_Bacteroides
ASV355	0	54	0	0	0	0	0	0	0	96	0	0	62	112	116	0	0	38	k__Bacteria; p__Proteobacteria; c__Gammaproteobacteria; o__Steroidobacterales; f__Steroidobacteraceae; g__Steroidobacter; s__unclassified_Steroidobacter
ASV356	0	0	0	0	0	0	0	0	0	89	72	87	0	39	87	0	60	59	k__Bacteria; p__Proteobacteria; c__Gammaproteobacteria; o__Burkholderiales; f__Nitrosomonadaceae; g__Ellin6067; s__unclassified_Ellin6067
ASV357	70	86	68	0	0	0	0	0	0	0	0	61	160	6	0	0	26	18	k__Bacteria; p__Chloroflexi; c__Ktedonobacteria; o__Ktedonobacterales; f__JG30_KF_AS9; g__uncultured_soil_bacterium; s__uncultured_soil_bacterium
ASV358	0	0	13	0	0	0	0	0	0	88	83	72	0	0	0	0	0	17	k__Bacteria; p__Acidobacteriota; c__Acidobacteriae; o__Acidobacteriales; f__Acidobacteriaceae__Subgroup_1; g__Acidipila_Silvibacterium; s__unclassified_Acidipila_Silvibacterium
ASV359	0	0	17	61	0	59	55	19	0	36	32	0	0	0	0	150	108	88	k__Bacteria; p__Proteobacteria; c__Alphaproteobacteria; o__Caulobacterales; f__Caulobacteraceae; g__Phenylobacterium; s__unclassified_Phenylobacterium
ASV36	185	196	118	0	0	0	0	0	0	305	289	282	161	274	221	59	106	201	k__Bacteria; p__Acidobacteriota; c__Vicinamibacteria; o__Vicinamibacterales; f__Vicinamibacteraceae; g__unclassified_Vicinamibacteraceae; s__unclassified_Vicinamibacteraceae
ASV360	158	113	91	0	0	0	0	0	0	0	20	29	18	41	35	23	20	38	k__Bacteria; p__Actinobacteriota; c__Actinobacteria; o__Propionibacteriales; f__Nocardioidaceae; g__Nocardioides; s__unclassified_Nocardioides
ASV361	0	0	108	0	0	10	0	0	0	0	48	0	0	31	6	150	78	0	k__Bacteria; p__Gemmatimonadota; c__Gemmatimonadetes; o__Gemmatimonadales; f__Gemmatimonadaceae; g__unclassified_Gemmatimonadaceae; s__Gemmatimonas_sp._WX54
ASV362	0	0	41	0	0	0	0	0	0	42	32	47	28	39	47	0	40	48	k__Bacteria; p__Acidobacteriota; c__Holophagae; o__Subgroup_7; f__unclassified_Subgroup_7; g__unclassified_Subgroup_7; s__unclassified_Subgroup_7
ASV363	0	0	0	0	0	0	0	0	0	42	48	0	115	47	56	0	0	43	k__Bacteria; p__Acidobacteriota; c__Vicinamibacteria; o__Vicinamibacterales; f__unclassified_Vicinamibacterales; g__unclassified_Vicinamibacterales; s__unclassified_Vicinamibacterales
ASV364	0	0	0	79	122	79	46	48	48	0	0	0	0	0	0	0	0	0	k__Bacteria; p__Campylobacterota; c__Campylobacteria; o__Campylobacterales; f__Helicobacteraceae; g__Helicobacter; s__Helicobacter_pullorum
ASV365	60	64	57	0	0	0	0	0	0	0	79	68	0	60	0	0	14	45	k__Bacteria; p__Acidobacteriota; c__Acidobacteriae; o__Acidobacteriales; f__unclassified_Acidobacteriales; g__unclassified_Acidobacteriales; s__unclassified_Acidobacteriales
ASV366	79	0	0	0	0	0	0	0	0	0	47	47	0	108	68	0	0	70	k__Bacteria; p__Proteobacteria; c__Gammaproteobacteria; o__Burkholderiales; f__SC_I_84; g__unclassified_SC_I_84; s__unclassified_SC_I_84
ASV367	50	45	59	0	0	0	0	0	0	0	0	0	0	0	0	0	15	0	k__Bacteria; p__Proteobacteria; c__Alphaproteobacteria; o__Rhizobiales; f__Beijerinckiaceae; g__Microvirga; s__unclassified_Microvirga
ASV368	6	0	11	32	0	105	51	36	78	37	35	31	19	38	39	0	0	0	k__Bacteria; p__Proteobacteria; c__Gammaproteobacteria; o__Burkholderiales; f__TRA3_20; g__uncultured_Burkholderiaceae_bacterium; s__uncultured_Burkholderiaceae_bacterium
ASV369	0	0	0	0	0	0	0	0	0	45	96	45	0	0	0	0	21	33	k__Bacteria; p__Proteobacteria; c__Gammaproteobacteria; o__Burkholderiales; f__SC_I_84; g__beta_proteobacterium_WF17; s__unclassified_beta_proteobacterium_WF17
ASV37	183	165	176	0	0	0	0	0	0	120	132	142	177	129	140	43	57	110	k__Bacteria; p__Gemmatimonadota; c__Gemmatimonadetes; o__Gemmatimonadales; f__Gemmatimonadaceae; g__unclassified_Gemmatimonadaceae; s__unclassified_Gemmatimonadaceae
ASV370	0	0	0	0	0	0	0	69	0	0	0	0	0	0	0	359	253	170	k__Bacteria; p__Proteobacteria; c__Alphaproteobacteria; o__Caulobacterales; f__Caulobacteraceae; g__Phenylobacterium; s__unclassified_Phenylobacterium
ASV371	44	30	29	0	0	0	0	0	0	21	28	20	51	45	20	25	0	15	k__Bacteria; p__Acidobacteriota; c__Vicinamibacteria; o__Subgroup_17; f__uncultured_Acidobacteriales_bacterium; g__uncultured_Acidobacteriales_bacterium; s__uncultured_Acidobacteriales_bacterium
ASV372	0	0	0	0	0	0	0	0	0	60	64	50	32	91	82	0	0	0	k__Bacteria; p__Proteobacteria; c__Alphaproteobacteria; o__Rhizobiales; f__Xanthobacteraceae; g__unclassified_Xanthobacteraceae; s__unclassified_Xanthobacteraceae
ASV373	45	67	46	0	0	39	0	117	0	0	0	0	0	0	0	0	0	0	k__Bacteria; p__Proteobacteria; c__Alphaproteobacteria; o__Sphingomonadales; f__Sphingomonadaceae; g__Sphingomonas; s__unclassified_Sphingomonas
ASV374	0	0	0	0	0	0	0	0	0	0	0	0	0	0	0	395	222	214	k__Bacteria; p__Bacteroidota; c__Bacteroidia; o__Sphingobacteriales; f__Sphingobacteriaceae; g__Pedobacter; s__unclassified_Pedobacter
ASV375	71	32	64	0	0	0	0	0	0	0	0	0	0	90	20	0	46	45	k__Bacteria; p__Gemmatimonadota; c__Gemmatimonadetes; o__Gemmatimonadales; f__Gemmatimonadaceae; g__unclassified_Gemmatimonadaceae; s__unclassified_Gemmatimonadaceae
ASV376	0	0	0	0	0	0	0	20	0	0	0	0	0	0	0	507	0	206	k__Bacteria; p__Proteobacteria; c__Gammaproteobacteria; o__Burkholderiales; f__Comamonadaceae; g__Curvibacter; s__unclassified_Curvibacter
ASV377	23	24	0	0	0	0	0	0	0	17	14	14	69	34	13	0	14	28	k__Bacteria; p__Acidobacteriota; c__Acidobacteriae; o__unclassified_Acidobacteriae; f__unclassified_Acidobacteriae; g__unclassified_Acidobacteriae; s__unclassified_Acidobacteriae
ASV378	21	0	30	0	0	0	0	0	0	0	0	34	52	54	24	0	0	0	k__Bacteria; p__Nitrospirota; c__Nitrospiria; o__Nitrospirales; f__Nitrospiraceae; g__Nitrospira; s__unclassified_Nitrospira
ASV379	31	0	37	0	0	0	0	0	0	24	0	10	0	0	7	164	58	63	k__Bacteria; p__Gemmatimonadota; c__Gemmatimonadetes; o__Gemmatimonadales; f__Gemmatimonadaceae; g__Gemmatimonas; s__unclassified_Gemmatimonas
ASV38	98	99	112	0	0	0	0	0	0	151	136	154	237	155	95	0	92	95	k__Bacteria; p__Methylomirabilota; c__Methylomirabilia; o__Rokubacteriales; f__unclassified_Rokubacteriales; g__unclassified_Rokubacteriales; s__unclassified_Rokubacteriales
ASV380	0	61	0	0	0	0	0	0	0	0	0	0	36	45	70	0	0	0	k__Bacteria; p__Actinobacteriota; c__Acidimicrobiia; o__IMCC26256; f__unclassified_IMCC26256; g__unclassified_IMCC26256; s__unclassified_IMCC26256
ASV381	0	0	0	0	0	0	0	0	0	0	0	0	121	49	0	0	20	52	k__Bacteria; p__Verrucomicrobiota; c__Verrucomicrobiae; o__Chthoniobacterales; f__Chthoniobacteraceae; g__Candidatus_Udaeobacter; s__unclassified_Candidatus_Udaeobacter
ASV382	0	55	39	0	0	0	0	0	0	65	43	41	74	0	55	0	18	31	k__Bacteria; p__Nitrospirota; c__Nitrospiria; o__Nitrospirales; f__Nitrospiraceae; g__Nitrospira; s__unclassified_Nitrospira
ASV383	0	0	0	0	0	0	0	0	0	109	111	108	0	0	24	0	0	0	k__Bacteria; p__Proteobacteria; c__Gammaproteobacteria; o__Burkholderiales; f__Nitrosomonadaceae; g__Nitrosospira; s__unclassified_Nitrosospira
ASV384	0	0	0	66	42	51	108	85	92	0	0	1	1	0	0	0	0	0	k__Bacteria; p__Desulfobacterota; c__Desulfovibrionia; o__Desulfovibrionales; f__Desulfovibrionaceae; g__unclassified_Desulfovibrionaceae; s__unclassified_Desulfovibrionaceae
ASV385	0	0	26	0	0	0	0	0	0	0	19	0	0	43	0	36	0	0	k__Bacteria; p__Acidobacteriota; c__Vicinamibacteria; o__Vicinamibacterales; f__Vicinamibacteraceae; g__unclassified_Vicinamibacteraceae; s__unclassified_Vicinamibacteraceae
ASV386	39	39	53	0	0	0	0	0	0	6	8	0	0	10	5	0	0	16	k__Bacteria; p__Actinobacteriota; c__Acidimicrobiia; o__unclassified_Acidimicrobiia; f__unclassified_Acidimicrobiia; g__unclassified_Acidimicrobiia; s__unclassified_Acidimicrobiia
ASV387	0	9	21	0	0	0	0	35	0	34	43	32	61	29	35	0	11	9	k__Bacteria; p__Proteobacteria; c__Alphaproteobacteria; o__unclassified_Alphaproteobacteria; f__uncultured_Bradyrhizobiaceae_bacterium; g__unclassified_Alphaproteobacteria; s__unclassified_Alphaproteobacteria
ASV388	26	0	34	0	0	0	15	0	0	38	0	0	92	58	39	0	0	0	k__Bacteria; p__Acidobacteriota; c__Vicinamibacteria; o__Vicinamibacterales; f__unclassified_Vicinamibacterales; g__unclassified_Vicinamibacterales; s__unclassified_Vicinamibacterales
ASV389	0	0	0	0	0	0	0	0	0	0	0	0	94	0	0	0	0	0	k__Bacteria; p__Proteobacteria; c__Alphaproteobacteria; o__Sphingomonadales; f__Sphingomonadaceae; g__Sphingomonas; s__unclassified_Sphingomonas
ASV39	39	48	33	51	67	54	78	80	68	176	178	156	0	0	34	129	1162	167	k__Bacteria; p__Proteobacteria; c__Gammaproteobacteria; o__Pseudomonadales; f__Pseudomonadaceae; g__Pseudomonas; s__unclassified_Pseudomonas
ASV390	0	0	0	0	0	0	0	0	0	30	27	0	46	77	28	0	0	0	k__Bacteria; p__Proteobacteria; c__Alphaproteobacteria; o__Rhizobiales; f__Rhizobiales_Incertae_Sedis; g__Nordella; s__uncultured_Phyllobacteriaceae_bacterium
ASV391	0	0	35	0	0	0	0	0	0	106	92	0	0	0	85	0	0	0	k__Bacteria; p__Proteobacteria; c__Gammaproteobacteria; o__Burkholderiales; f__Comamonadaceae; g__Rhizobacter; s__uncultured_Comamonadaceae_bacterium
ASV393	0	0	0	56	97	73	82	89	18	0	0	0	0	0	0	0	0	0	k__Bacteria; p__Desulfobacterota; c__Desulfovibrionia; o__Desulfovibrionales; f__Desulfovibrionaceae; g__Desulfovibrio; s__unclassified_Desulfovibrio
ASV394	0	0	0	111	0	0	0	103	123	0	0	0	0	0	0	0	0	0	k__Bacteria; p__Proteobacteria; c__Alphaproteobacteria; o__Sphingomonadales; f__Sphingomonadaceae; g__Novosphingobium; s__unclassified_Novosphingobium
ASV395	55	0	34	0	0	0	0	0	0	77	2	75	67	0	0	0	0	53	k__Bacteria; p__Gemmatimonadota; c__Gemmatimonadetes; o__Gemmatimonadales; f__Gemmatimonadaceae; g__Gemmatimonas; s__unclassified_Gemmatimonas
ASV396	0	0	0	0	0	0	0	0	0	0	0	0	0	0	0	206	180	0	k__Bacteria; p__Bacteroidota; c__Bacteroidia; o__Sphingobacteriales; f__Sphingobacteriaceae; g__Pedobacter; s__Daejeonella_lutea
ASV397	0	0	0	0	0	0	0	0	0	62	66	50	11	25	39	0	0	21	k__Bacteria; p__Proteobacteria; c__Alphaproteobacteria; o__Elsterales; f__unclassified_Elsterales; g__unclassified_Elsterales; s__unclassified_Elsterales
ASV398	0	0	0	85	28	0	0	0	0	24	21	25	43	0	15	0	0	14	k__Bacteria; p__Acidobacteriota; c__Acidobacteriae; o__Acidobacteriales; f__unclassified_Acidobacteriales; g__unclassified_Acidobacteriales; s__unclassified_Acidobacteriales
ASV399	33	0	0	0	0	0	0	0	0	54	43	0	22	0	0	0	0	52	k__Bacteria; p__Proteobacteria; c__Gammaproteobacteria; o__Burkholderiales; f__SC_I_84; g__unclassified_SC_I_84; s__unclassified_SC_I_84
ASV4	201	167	201	0	0	0	0	0	0	523	521	512	895	489	501	115	98	199	k__Bacteria; p__Proteobacteria; c__Alphaproteobacteria; o__Rhizobiales; f__Xanthobacteraceae; g__unclassified_Xanthobacteraceae; s__unclassified_Xanthobacteraceae
ASV40	48	65	56	0	0	0	0	0	0	178	187	187	271	77	194	9	31	107	k__Bacteria; p__Proteobacteria; c__Gammaproteobacteria; o__Burkholderiales; f__A21b; g__unclassified_A21b; s__unclassified_A21b
ASV400	0	0	63	0	0	0	0	0	0	0	0	0	0	0	0	0	0	0	k__Bacteria; p__Acidobacteriota; c__Vicinamibacteria; o__Vicinamibacterales; f__unclassified_Vicinamibacterales; g__uncultured_Acidobacterium_sp.; s__unclassified_Vicinamibacterales
ASV401	0	0	0	0	0	0	0	0	0	114	117	69	0	16	53	0	0	0	k__Bacteria; p__Acidobacteriota; c__Acidobacteriae; o__Bryobacterales; f__Bryobacteraceae; g__Bryobacter; s__unclassified_Bryobacter
ASV402	40	0	51	0	0	0	0	0	0	57	0	66	0	54	0	0	0	0	k__Bacteria; p__Acidobacteriota; c__Vicinamibacteria; o__Vicinamibacterales; f__unclassified_Vicinamibacterales; g__unclassified_Vicinamibacterales; s__unclassified_Vicinamibacterales
ASV403	0	0	0	0	0	0	0	0	0	0	26	34	57	55	69	0	0	26	k__Bacteria; p__Verrucomicrobiota; c__Verrucomicrobiae; o__Chthoniobacterales; f__Chthoniobacteraceae; g__Candidatus_Udaeobacter; s__unclassified_Candidatus_Udaeobacter
ASV404	0	0	0	0	0	0	0	0	0	0	204	0	0	0	0	0	0	197	k__Bacteria; p__Bacteroidota; c__Bacteroidia; o__Sphingobacteriales; f__Sphingobacteriaceae; g__Pedobacter; s__unclassified_Pedobacter
ASV405	0	15	0	0	23	0	0	0	0	97	100	83	18	0	0	0	31	0	k__Bacteria; p__Proteobacteria; c__Gammaproteobacteria; o__Burkholderiales; f__Comamonadaceae; g__Variovorax; s__unclassified_Variovorax
ASV406	0	0	0	0	0	0	0	0	83	70	0	0	0	0	0	0	0	0	k__Bacteria; p__Acidobacteriota; c__Blastocatellia; o__Pyrinomonadales; f__Pyrinomonadaceae; g__RB41; s__unclassified_RB41
ASV407	25	0	0	0	0	0	0	0	0	80	47	75	64	83	96	0	0	0	k__Bacteria; p__Proteobacteria; c__Gammaproteobacteria; o__Gammaproteobacteria_Incertae_Sedis; Unclassified; g__Acidibacter; s__uncultured_proteobacterium
ASV408	0	0	0	101	34	103	103	73	54	0	0	0	0	0	0	0	0	0	k__Bacteria; p__Proteobacteria; c__Gammaproteobacteria; o__Enterobacterales; f__Aeromonadaceae; g__Aeromonas; s__unclassified_Aeromonas
ASV409	0	0	0	81	35	100	52	85	47	0	0	0	0	0	0	0	0	0	k__Bacteria; p__Acidobacteriota; c__Vicinamibacteria; o__Vicinamibacterales; f__Vicinamibacteraceae; g__unclassified_Vicinamibacteraceae; s__unclassified_Vicinamibacteraceae
ASV41	0	0	0	104	293	272	283	358	314	0	0	0	0	0	0	0	0	0	k__Bacteria; p__Firmicutes; c__Bacilli; o__Lactobacillales; f__Lactobacillaceae; g__Ligilactobacillus; s__unclassified_Ligilactobacillus
ASV410	242	174	188	0	0	0	0	0	0	0	0	0	0	0	0	88	18	32	k__Bacteria; p__Actinobacteriota; c__Actinobacteria; o__Streptomycetales; f__Streptomycetaceae; g__Streptomyces; s__unclassified_Streptomyces
ASV411	0	0	0	0	0	0	0	0	0	59	56	46	98	82	95	0	0	0	k__Bacteria; p__Proteobacteria; c__Gammaproteobacteria; o__Burkholderiales; f__Nitrosomonadaceae; g__MND1; s__unclassified_MND1
ASV412	0	0	0	0	0	0	0	0	0	23	0	0	0	0	0	134	251	0	k__Bacteria; p__Bacteroidota; c__Bacteroidia; o__Chitinophagales; f__Chitinophagaceae; g__Chitinophaga; s__unclassified_Chitinophaga
ASV413	24	22	26	0	0	0	0	0	0	21	24	24	69	41	51	13	11	29	k__Bacteria; p__Verrucomicrobiota; c__Verrucomicrobiae; o__Pedosphaerales; f__Pedosphaeraceae; g__ADurb.Bin063_1; s__unclassified_ADurb.Bin063_1
ASV414	40	42	0	0	0	0	0	122	59	0	52	0	46	0	14	0	0	0	k__Bacteria; p__Proteobacteria; c__Gammaproteobacteria; o__Xanthomonadales; f__Rhodanobacteraceae; g__Chujaibacter; s__unclassified_Chujaibacter
ASV415	0	0	0	0	168	128	156	0	0	0	0	0	0	0	0	0	0	0	k__Bacteria; p__Proteobacteria; c__Alphaproteobacteria; o__Sphingomonadales; f__Sphingomonadaceae; g__Novosphingobium; s__unclassified_Novosphingobium
ASV416	0	0	0	0	49	52	47	137	96	0	0	0	0	0	0	0	0	0	k__Bacteria; p__Firmicutes; c__Clostridia; o__Lachnospirales; f__Lachnospiraceae; g__Blautia; s__unclassified_Blautia
ASV417	10	0	0	15	64	58	44	34	0	33	48	48	19	27	53	13	35	43	k__Bacteria; p__Gemmatimonadota; c__Gemmatimonadetes; o__Gemmatimonadales; f__Gemmatimonadaceae; g__Gemmatimonas; s__unclassified_Gemmatimonas
ASV418	0	0	0	0	0	0	0	0	0	216	0	177	0	0	0	0	0	0	k__Bacteria; p__Bacteroidota; c__Bacteroidia; o__Sphingobacteriales; f__Sphingobacteriaceae; g__Pedobacter; s__unclassified_Pedobacter
ASV419	38	37	46	0	0	0	0	0	0	26	28	29	0	35	43	13	21	0	k__Bacteria; p__Actinobacteriota; c__Acidimicrobiia; o__unclassified_Acidimicrobiia; f__unclassified_Acidimicrobiia; g__unclassified_Acidimicrobiia; s__unclassified_Acidimicrobiia
ASV42	102	126	122	0	0	0	0	0	0	179	140	168	273	358	210	30	71	103	k__Bacteria; p__Acidobacteriota; c__Vicinamibacteria; o__Vicinamibacterales; f__unclassified_Vicinamibacterales; g__unclassified_Vicinamibacterales; s__unclassified_Vicinamibacterales
ASV420	0	0	8	0	0	0	0	0	0	14	21	0	0	19	26	119	56	46	k__Bacteria; p__Proteobacteria; c__Gammaproteobacteria; o__Xanthomonadales; f__Xanthomonadaceae; g__Lysobacter; s__unclassified_Lysobacter
ASV421	0	0	78	0	0	0	0	0	0	0	25	32	71	65	52	0	51	57	k__Bacteria; p__Chloroflexi; c__Anaerolineae; o__unclassified_Anaerolineae; f__unclassified_Anaerolineae; g__unclassified_Anaerolineae; s__unclassified_Anaerolineae
ASV422	0	0	0	0	0	0	0	0	0	261	243	259	0	0	0	0	0	0	k__Bacteria; p__Proteobacteria; c__Gammaproteobacteria; o__Burkholderiales; f__Nitrosomonadaceae; g__Nitrosospira; s__unclassified_Nitrosospira
ASV423	0	21	0	0	0	0	0	0	0	72	63	49	89	61	113	0	0	0	k__Bacteria; p__Acidobacteriota; c__Acidobacteriae; o__Solibacterales; f__Solibacteraceae; g__Candidatus_Solibacter; s__unclassified_Candidatus_Solibacter
ASV425	0	0	0	0	0	0	0	0	0	130	0	0	139	121	138	0	0	0	k__Bacteria; p__Acidobacteriota; c__Blastocatellia; o__Pyrinomonadales; f__Pyrinomonadaceae; g__RB41; s__unclassified_RB41
ASV426	0	0	0	0	0	0	0	0	0	113	149	119	0	20	22	0	0	46	k__Bacteria; p__Proteobacteria; c__Alphaproteobacteria; o__Rhizobiales; f__Rhizobiaceae; g__Allorhizobium_Neorhizobium_Pararhizobium_Rhizobium; s__unclassified_Allorhizobium_Neorhizobium_Pararhizobium_Rhizobium
ASV427	0	0	0	0	0	0	0	0	0	0	0	0	151	0	0	0	0	0	k__Bacteria; p__Proteobacteria; c__Alphaproteobacteria; o__Rhizobiales; f__Xanthobacteraceae; g__unclassified_Xanthobacteraceae; s__unclassified_Xanthobacteraceae
ASV428	56	80	116	0	0	0	0	0	0	56	0	60	0	55	0	0	0	0	k__Bacteria; p__Actinobacteriota; c__Thermoleophilia; o__Solirubrobacterales; f__Solirubrobacteraceae; g__Solirubrobacter; s__unclassified_Solirubrobacter
ASV429	32	49	38	0	0	0	0	0	0	15	0	20	9	7	0	0	0	0	k__Bacteria; p__Patescibacteria; c__Saccharimonadia; o__Saccharimonadales; f__LWQ8; g__unclassified_LWQ8; s__unclassified_LWQ8
ASV43	147	163	158	0	0	0	0	0	0	130	138	170	207	82	146	43	78	193	k__Bacteria; p__Proteobacteria; c__Alphaproteobacteria; o__Sphingomonadales; f__Sphingomonadaceae; g__Sphingomonas; s__unclassified_Sphingomonas
ASV430	0	0	36	0	0	0	0	0	0	0	0	0	0	37	108	0	0	40	k__Bacteria; p__Proteobacteria; c__Gammaproteobacteria; o__Xanthomonadales; f__Xanthomonadaceae; g__Lysobacter; s__Lysobacter_dokdonensis
ASV431	0	0	39	0	0	0	0	0	0	59	61	57	62	0	0	0	0	23	k__Bacteria; p__Proteobacteria; c__Gammaproteobacteria; o__Burkholderiales; f__Nitrosomonadaceae; g__Ellin6067; s__unclassified_Ellin6067
ASV432	0	0	11	22	0	31	0	29	23	65	58	80	0	0	0	0	32	0	k__Bacteria; p__Proteobacteria; c__Gammaproteobacteria; o__Xanthomonadales; f__Xanthomonadaceae; g__Pseudoxanthomonas; s__unclassified_Pseudoxanthomonas
ASV433	49	0	39	0	0	0	0	0	0	0	0	0	47	0	0	0	19	30	k__Bacteria; p__Acidobacteriota; c__Vicinamibacteria; o__Vicinamibacterales; f__unclassified_Vicinamibacterales; g__unclassified_Vicinamibacterales; s__unclassified_Vicinamibacterales
ASV434	23	30	32	0	0	0	0	0	0	32	37	29	0	26	26	9	0	0	k__Bacteria; p__unclassified_Bacteria; c__unclassified_Bacteria; o__unclassified_Bacteria; f__unclassified_Bacteria; g__unclassified_Bacteria; s__unclassified_Bacteria
ASV435	0	0	46	0	0	0	0	0	0	0	0	77	42	0	37	0	11	0	k__Bacteria; p__Acidobacteriota; c__Vicinamibacteria; o__Vicinamibacterales; f__unclassified_Vicinamibacterales; g__unclassified_Vicinamibacterales; s__unclassified_Vicinamibacterales
ASV436	0	0	0	0	0	0	0	0	0	51	52	0	90	45	0	0	24	0	k__Bacteria; p__Proteobacteria; c__Alphaproteobacteria; o__Rhizobiales; f__Xanthobacteraceae; g__Pseudolabrys; s__unclassified_Pseudolabrys
ASV437	45	54	0	0	0	0	0	0	0	0	0	0	77	56	0	0	38	0	k__Bacteria; p__Acidobacteriota; c__Blastocatellia; o__Pyrinomonadales; f__Pyrinomonadaceae; g__RB41; s__unclassified_RB41
ASV438	203	293	173	0	0	0	0	0	0	0	0	0	0	0	0	33	0	0	k__Bacteria; p__Actinobacteriota; c__Actinobacteria; o__Streptosporangiales; f__Thermomonosporaceae; g__Actinomadura; s__unclassified_Actinomadura
ASV439	0	65	42	0	0	0	0	0	0	0	0	36	72	28	0	0	0	0	k__Bacteria; p__Acidobacteriota; c__Thermoanaerobaculia; o__Thermoanaerobaculales; f__Thermoanaerobaculaceae; g__Subgroup_10; s__unclassified_Subgroup_10
ASV44	0	0	0	0	0	0	0	26	221	565	587	588	0	26	20	398	633	131	k__Bacteria; p__Proteobacteria; c__Gammaproteobacteria; o__Xanthomonadales; f__Rhodanobacteraceae; g__Rhodanobacter; s__unclassified_Rhodanobacter
ASV440	108	101	95	0	0	0	0	0	0	0	0	0	0	0	0	156	72	117	k__Bacteria; p__Gemmatimonadota; c__Gemmatimonadetes; o__Gemmatimonadales; f__Gemmatimonadaceae; g__Roseisolibacter; s__unclassified_Roseisolibacter
ASV441	26	21	46	0	0	0	0	0	0	22	22	19	52	26	0	0	24	34	k__Bacteria; p__Proteobacteria; c__Alphaproteobacteria; o__Rhizobiales; f__Methyloligellaceae; g__unclassified_Methyloligellaceae; s__unclassified_Methyloligellaceae
ASV442	56	0	44	0	0	0	0	0	0	27	41	36	0	37	44	0	0	36	k__Bacteria; p__Acidobacteriota; c__Blastocatellia; o__Blastocatellales; f__Blastocatellaceae; g__unclassified_Blastocatellaceae; s__unclassified_Blastocatellaceae
ASV443	90	127	70	0	0	0	0	0	0	54	57	0	45	82	46	32	0	0	k__Bacteria; p__Actinobacteriota; c__Actinobacteria; o__Propionibacteriales; f__Nocardioidaceae; g__Nocardioides; s__unclassified_Nocardioides
ASV445	46	59	49	0	0	0	0	0	0	25	0	35	0	77	60	57	0	0	k__Bacteria; p__Proteobacteria; c__Gammaproteobacteria; o__Burkholderiales; f__SC_I_84; g__unclassified_SC_I_84; s__unclassified_SC_I_84
ASV446	0	255	269	0	0	0	0	0	0	0	0	0	0	0	0	0	20	15	k__Bacteria; p__Firmicutes; c__Bacilli; o__Bacillales; f__Sporolactobacillaceae; g__unclassified_Sporolactobacillaceae; s__unclassified_Sporolactobacillaceae
ASV447	59	53	57	0	0	0	0	0	0	0	0	0	0	149	59	38	0	0	k__Bacteria; p__Proteobacteria; c__Gammaproteobacteria; o__Burkholderiales; f__Nitrosomonadaceae; g__MND1; s__unclassified_MND1
ASV448	0	88	65	0	0	0	0	0	0	0	0	0	100	0	0	56	0	0	k__Bacteria; p__Proteobacteria; c__Gammaproteobacteria; o__Burkholderiales; f__Nitrosomonadaceae; g__Ellin6067; s__unclassified_Ellin6067
ASV449	0	65	0	0	0	0	0	0	0	0	88	0	0	76	102	29	59	0	k__Bacteria; p__Gemmatimonadota; c__Gemmatimonadetes; o__Gemmatimonadales; f__Gemmatimonadaceae; g__Gemmatimonas; s__unclassified_Gemmatimonas
ASV45	99	107	80	0	0	0	0	0	0	251	231	269	221	164	228	0	79	114	k__Bacteria; p__Proteobacteria; c__Alphaproteobacteria; o__Sphingomonadales; f__Sphingomonadaceae; g__Sphingomonas; s__unclassified_Sphingomonas
ASV450	0	3	0	86	0	0	120	134	111	0	0	0	0	0	0	0	0	0	k__Bacteria; p__Firmicutes; c__Clostridia; o__Peptostreptococcales_Tissierellales; f__Peptostreptococcaceae; g__Romboutsia; s__unclassified_Romboutsia
ASV451	0	57	0	0	0	0	0	0	0	85	89	91	0	77	93	43	0	0	k__Bacteria; p__Acidobacteriota; c__Holophagae; o__Subgroup_7; f__uncultured_Desulfovirga_sp.; g__uncultured_Desulfovirga_sp.; s__uncultured_Desulfovirga_sp.
ASV452	0	0	0	0	0	0	0	0	0	59	0	41	51	0	121	0	0	0	k__Bacteria; p__Acidobacteriota; c__Vicinamibacteria; o__Vicinamibacterales; f__unclassified_Vicinamibacterales; g__unclassified_Vicinamibacterales; s__unclassified_Vicinamibacterales
ASV453	0	26	21	0	0	0	0	0	0	0	0	0	86	0	0	0	0	46	k__Bacteria; p__Acidobacteriota; c__Blastocatellia; o__Pyrinomonadales; f__Pyrinomonadaceae; g__RB41; s__unclassified_RB41
ASV454	0	0	0	0	0	0	0	0	0	50	49	46	60	0	51	0	0	0	k__Bacteria; p__Proteobacteria; c__Alphaproteobacteria; o__Rhizobiales; f__Rhizobiales_Incertae_Sedis; g__Nordella; s__unclassified_Nordella
ASV455	39	0	0	0	0	0	0	0	0	25	0	0	118	49	0	0	0	0	k__Bacteria; p__Actinobacteriota; c__Acidimicrobiia; o__Microtrichales; f__unclassified_Microtrichales; g__uncultured_Iamiaceae_bacterium; s__unclassified_Microtrichales
ASV456	0	0	0	0	0	0	0	0	0	0	0	0	91	0	0	0	0	0	k__Bacteria; p__Proteobacteria; c__Gammaproteobacteria; o__Burkholderiales; f__Nitrosomonadaceae; g__MND1; s__unclassified_MND1
ASV457	0	0	14	0	0	0	0	0	0	0	22	26	30	72	33	21	0	26	k__Bacteria; p__Proteobacteria; c__Gammaproteobacteria; o__Steroidobacterales; f__Steroidobacteraceae; g__unclassified_Steroidobacteraceae; s__unclassified_Steroidobacteraceae
ASV458	0	0	0	0	0	0	28	0	0	0	0	0	34	0	0	0	0	0	k__Bacteria; p__Proteobacteria; c__Gammaproteobacteria; o__Burkholderiales; f__Nitrosomonadaceae; g__MND1; s__unclassified_MND1
ASV46	156	92	79	0	0	0	0	0	0	201	167	133	220	223	195	0	0	0	k__Bacteria; p__Myxococcota; c__unclassified_Myxococcota; o__unclassified_Myxococcota; f__unclassified_Myxococcota; g__unclassified_Myxococcota; s__unclassified_Myxococcota
ASV460	0	0	0	66	84	64	63	47	43	0	0	0	0	0	0	0	0	0	k__Bacteria; p__Bacteroidota; c__Bacteroidia; o__Bacteroidales; f__Prevotellaceae; g__Alloprevotella; s__unclassified_Alloprevotella
ASV461	76	88	49	0	0	0	0	0	0	0	0	0	250	91	0	0	0	0	k__Bacteria; p__Nitrospirota; c__Nitrospiria; o__Nitrospirales; f__Nitrospiraceae; g__Nitrospira; s__unclassified_Nitrospira
ASV462	0	0	0	0	0	0	0	0	0	0	53	50	57	83	129	0	0	0	k__Bacteria; p__Proteobacteria; c__Alphaproteobacteria; o__Rhizobiales; f__Xanthobacteraceae; g__Rhodoplanes; s__unclassified_Rhodoplanes
ASV463	0	0	0	0	0	0	0	0	0	75	75	78	0	0	0	59	217	88	k__Bacteria; p__Proteobacteria; c__Alphaproteobacteria; o__Rhizobiales; f__Devosiaceae; g__Devosia; s__unclassified_Devosia
ASV464	0	0	0	0	0	5	0	0	0	29	0	22	87	0	0	0	0	0	k__Bacteria; p__Gemmatimonadota; c__Gemmatimonadetes; o__Gemmatimonadales; f__Gemmatimonadaceae; g__unclassified_Gemmatimonadaceae; s__unclassified_Gemmatimonadaceae
ASV465	0	0	0	0	0	0	0	0	0	34	29	31	0	0	0	0	98	360	k__Bacteria; p__Proteobacteria; c__Alphaproteobacteria; o__Sphingomonadales; f__Sphingomonadaceae; g__Sphingopyxis; s__unclassified_Sphingopyxis
ASV466	28	43	0	0	0	0	0	0	0	0	0	24	0	40	0	35	0	0	k__Bacteria; p__Acidobacteriota; c__Blastocatellia; o__Pyrinomonadales; f__Pyrinomonadaceae; g__RB41; s__unclassified_RB41
ASV467	0	21	0	0	0	0	0	0	0	0	0	0	23	0	0	0	0	0	k__Bacteria; p__Proteobacteria; c__Alphaproteobacteria; o__Sphingomonadales; f__Sphingomonadaceae; g__unclassified_Sphingomonadaceae; s__unclassified_Sphingomonadaceae
ASV468	0	0	0	0	0	0	0	0	0	0	0	0	0	0	0	324	303	0	k__Bacteria; p__Patescibacteria; c__Saccharimonadia; o__Saccharimonadales; f__Saccharimonadaceae; g__TM7a; s__unclassified_TM7a
ASV469	0	0	14	0	0	0	0	0	0	0	68	73	0	0	0	0	350	52	k__Bacteria; p__Proteobacteria; c__Alphaproteobacteria; o__Sphingomonadales; f__Sphingomonadaceae; g__Sphingomonas; s__unclassified_Sphingomonas
ASV47	224	242	279	0	0	0	0	0	0	117	116	104	138	182	169	130	112	77	k__Bacteria; p__Proteobacteria; c__Gammaproteobacteria; o__Burkholderiales; f__SC_I_84; g__unclassified_SC_I_84; s__unclassified_SC_I_84
ASV470	0	28	29	0	0	0	0	0	1	0	0	0	51	0	36	0	22	0	k__Bacteria; p__Chloroflexi; c__Anaerolineae; o__SBR1031; f__unclassified_SBR1031; g__unclassified_SBR1031; s__unclassified_SBR1031
ASV471	0	0	0	0	127	101	81	0	81	0	0	0	0	0	0	0	0	0	k__Bacteria; p__Bacteroidota; c__Bacteroidia; o__Bacteroidales; f__Muribaculaceae; g__unclassified_Muribaculaceae; s__unclassified_Muribaculaceae
ASV472	123	0	87	0	0	0	0	0	0	131	0	148	0	0	0	0	65	0	k__Bacteria; p__Acidobacteriota; c__Vicinamibacteria; o__Subgroup_17; f__uncultured_Acidobacteriales_bacterium; g__uncultured_Acidobacteriales_bacterium; s__uncultured_Acidobacteriales_bacterium
ASV473	43	38	9	0	0	0	0	0	0	17	24	71	48	24	36	31	43	43	k__Bacteria; p__Actinobacteriota; c__Thermoleophilia; o__Gaiellales; f__unclassified_Gaiellales; g__unclassified_Gaiellales; s__unclassified_Gaiellales
ASV474	0	0	0	0	86	46	102	55	61	0	0	0	0	0	0	0	0	0	k__Bacteria; p__Firmicutes; c__Clostridia; o__Lachnospirales; f__Lachnospiraceae; g__Lachnospiraceae_NK4A136_group; s__unclassified_Lachnospiraceae_NK4A136_group
ASV475	0	0	0	0	0	0	0	0	0	0	51	148	0	0	0	46	15	311	k__Bacteria; p__Proteobacteria; c__Gammaproteobacteria; o__Burkholderiales; f__Oxalobacteraceae; g__Massilia; s__unclassified_Massilia
ASV476	22	23	33	0	0	0	16	0	0	30	18	0	42	35	57	0	0	0	k__Bacteria; p__Actinobacteriota; c__Acidimicrobiia; o__unclassified_Acidimicrobiia; f__uncultured_Acidimicrobiia_bacterium; g__unclassified_Acidimicrobiia; s__unclassified_Acidimicrobiia
ASV477	0	0	0	0	0	0	0	0	0	0	0	0	85	0	0	0	0	0	k__Bacteria; p__Methylomirabilota; c__Methylomirabilia; o__Rokubacteriales; f__uncultured_Candidatus_Rokubactera_bacterium; g__uncultured_Candidatus_Rokubactera_bacterium; s__uncultured_Candidatus_Rokubactera_bacterium
ASV478	0	15	0	0	0	0	0	0	0	35	0	0	11	33	29	118	37	56	k__Bacteria; p__Proteobacteria; c__Gammaproteobacteria; o__Burkholderiales; f__Comamonadaceae; g__Ramlibacter; s__unclassified_Ramlibacter
ASV479	31	11	0	0	0	0	0	0	0	0	0	0	196	5	0	5	0	0	k__Bacteria; p__Chloroflexi; c__Ktedonobacteria; o__Ktedonobacterales; f__JG30_KF_AS9; g__unclassified_JG30_KF_AS9; s__unclassified_JG30_KF_AS9
ASV48	0	0	0	0	0	0	3016	0	0	0	0	0	0	0	0	0	0	0	k__Bacteria; p__unclassified_Bacteria; c__unclassified_Bacteria; o__unclassified_Bacteria; f__unclassified_Bacteria; g__unclassified_Bacteria; s__unclassified_Bacteria
ASV480	65	61	87	0	0	0	0	0	0	0	0	0	0	0	0	0	0	0	k__Bacteria; p__Actinobacteriota; c__Actinobacteria; o__Streptomycetales; f__Streptomycetaceae; g__Streptomyces; s__unclassified_Streptomyces
ASV481	0	0	0	0	0	0	87	0	86	0	0	0	0	0	0	0	0	50	k__Bacteria; p__Gemmatimonadota; c__Gemmatimonadetes; o__Gemmatimonadales; f__Gemmatimonadaceae; g__unclassified_Gemmatimonadaceae; s__uncultured_Gemmatimonadales_bacterium
ASV482	0	0	0	38	100	66	24	0	83	0	0	0	0	0	0	0	0	0	k__Bacteria; p__Proteobacteria; c__Alphaproteobacteria; o__Rhizobiales; f__Rhizobiales_Incertae_Sedis; g__unclassified_Rhizobiales_Incertae_Sedis; s__uncultured_Alphaproteobacteria_bacterium
ASV483	44	0	37	0	0	0	0	0	0	0	0	0	65	42	39	0	27	0	k__Bacteria; p__Acidobacteriota; c__Vicinamibacteria; o__Vicinamibacterales; f__unclassified_Vicinamibacterales; g__unclassified_Vicinamibacterales; s__unclassified_Vicinamibacterales
ASV485	0	0	0	0	0	0	0	0	0	19	21	0	0	0	0	0	0	0	k__Bacteria; p__Proteobacteria; c__Gammaproteobacteria; o__Xanthomonadales; f__Rhodanobacteraceae; g__unclassified_Rhodanobacteraceae; s__unclassified_Rhodanobacteraceae
ASV486	0	21	20	0	0	0	0	0	0	33	31	0	76	88	70	0	6	0	k__Bacteria; p__Proteobacteria; c__Gammaproteobacteria; o__Burkholderiales; f__Nitrosomonadaceae; g__MND1; s__unclassified_MND1
ASV487	37	48	0	0	0	0	0	0	0	0	0	0	0	0	0	0	0	0	k__Bacteria; p__Proteobacteria; c__Alphaproteobacteria; o__Elsterales; f__unclassified_Elsterales; g__unclassified_Elsterales; s__unclassified_Elsterales
ASV488	0	0	0	0	32	0	44	0	18	54	41	57	0	17	16	0	20	0	k__Bacteria; p__Proteobacteria; c__Alphaproteobacteria; o__Rhizobiales; f__Beijerinckiaceae; g__Bosea; s__unclassified_Bosea
ASV489	51	0	0	0	0	0	0	0	0	28	36	36	47	81	42	0	11	0	k__Bacteria; p__Gemmatimonadota; c__Gemmatimonadetes; o__Gemmatimonadales; f__Gemmatimonadaceae; g__unclassified_Gemmatimonadaceae; s__unclassified_Gemmatimonadaceae
ASV49	114	168	113	53	0	0	0	0	86	142	166	177	111	158	267	152	0	117	k__Bacteria; p__Proteobacteria; c__Alphaproteobacteria; o__Caulobacterales; f__Caulobacteraceae; g__Phenylobacterium; s__unclassified_Phenylobacterium
ASV490	86	0	67	0	0	0	0	0	0	57	33	0	0	48	41	81	0	0	k__Bacteria; p__Actinobacteriota; c__unclassified_Actinobacteriota; o__unclassified_Actinobacteriota; f__unclassified_Actinobacteriota; g__unclassified_Actinobacteriota; s__unclassified_Actinobacteriota
ASV491	0	0	23	0	0	0	0	0	0	109	113	92	90	0	86	0	0	62	k__Bacteria; p__Proteobacteria; c__Gammaproteobacteria; o__Burkholderiales; f__SC_I_84; g__unclassified_SC_I_84; s__unclassified_SC_I_84
ASV492	0	0	0	0	0	0	0	0	0	0	0	0	0	0	0	233	158	130	k__Bacteria; p__Patescibacteria; c__Saccharimonadia; o__Saccharimonadales; f__Saccharimonadaceae; g__TM7a; s__unclassified_TM7a
ASV493	55	66	82	0	0	0	0	0	0	0	0	0	42	0	0	0	25	0	k__Bacteria; p__Actinobacteriota; c__Actinobacteria; o__Propionibacteriales; f__Nocardioidaceae; g__Kribbella; s__unclassified_Kribbella
ASV494	22	29	0	0	0	0	0	0	0	0	38	0	67	46	16	0	0	0	k__Bacteria; p__Acidobacteriota; c__Vicinamibacteria; o__Vicinamibacterales; f__Vicinamibacteraceae; g__unclassified_Vicinamibacteraceae; s__unclassified_Vicinamibacteraceae
ASV495	0	0	0	0	0	0	0	0	0	0	0	0	26	0	0	0	0	0	k__Bacteria; p__Gemmatimonadota; c__Gemmatimonadetes; o__Gemmatimonadales; f__Gemmatimonadaceae; g__Gemmatimonas; s__unclassified_Gemmatimonas
ASV496	38	37	36	0	0	0	0	0	0	0	34	49	67	32	37	0	27	26	k__Bacteria; p__unclassified_Bacteria; c__unclassified_Bacteria; o__unclassified_Bacteria; f__unclassified_Bacteria; g__unclassified_Bacteria; s__unclassified_Bacteria
ASV497	0	40	27	0	0	0	0	0	0	25	0	0	29	57	66	0	27	35	k__Bacteria; p__Proteobacteria; c__Alphaproteobacteria; o__Rhizobiales; f__Xanthobacteraceae; g__Rhodoplanes; s__unclassified_Rhodoplanes
ASV498	0	46	35	0	0	0	0	0	0	0	0	0	43	32	0	26	0	0	k__Bacteria; p__Gemmatimonadota; c__Gemmatimonadetes; o__Gemmatimonadales; f__Gemmatimonadaceae; g__unclassified_Gemmatimonadaceae; s__unclassified_Gemmatimonadaceae
ASV499	43	50	44	0	0	0	0	0	0	24	23	20	0	35	42	31	0	0	k__Bacteria; p__Proteobacteria; c__Alphaproteobacteria; o__Sphingomonadales; f__Sphingomonadaceae; g__Sphingomonas; s__unclassified_Sphingomonas
ASV5	89	98	136	315	301	321	268	233	296	502	495	446	373	444	403	71	101	186	k__Bacteria; p__Proteobacteria; c__Alphaproteobacteria; o__Rhizobiales; f__Xanthobacteraceae; g__Bradyrhizobium; s__unclassified_Bradyrhizobium
ASV50	0	0	0	0	0	0	0	44	0	222	231	239	0	0	0	223	421	489	k__Bacteria; p__Proteobacteria; c__Gammaproteobacteria; o__Burkholderiales; f__Comamonadaceae; g__Polaromonas; s__unclassified_Polaromonas
ASV500	26	23	29	0	0	0	0	0	0	23	30	24	0	37	40	16	0	15	k__Bacteria; p__Acidobacteriota; c__Vicinamibacteria; o__Vicinamibacterales; f__unclassified_Vicinamibacterales; g__uncultured_Acidobacteriales_bacterium; s__unclassified_Vicinamibacterales
ASV501	0	0	0	0	0	0	0	0	0	0	0	0	0	93	0	38	0	0	k__Bacteria; p__Methylomirabilota; c__Methylomirabilia; o__Rokubacteriales; f__uncultured_Candidatus_Rokubactera_bacterium; g__uncultured_Candidatus_Rokubactera_bacterium; s__uncultured_Candidatus_Rokubactera_bacterium
ASV502	67	59	71	0	0	0	0	0	0	0	0	0	157	0	0	0	0	0	k__Bacteria; p__Actinobacteriota; c__Actinobacteria; o__Frankiales; f__Frankiaceae; g__Jatrophihabitans; s__unclassified_Jatrophihabitans
ASV503	0	0	0	0	0	0	0	0	0	0	74	98	0	0	0	0	0	0	k__Bacteria; p__Proteobacteria; c__Gammaproteobacteria; o__Steroidobacterales; f__Steroidobacteraceae; g__Steroidobacter; s__unclassified_Steroidobacter
ASV504	0	0	0	0	0	0	40	0	71	24	19	29	23	0	65	90	79	113	k__Bacteria; p__Proteobacteria; c__Gammaproteobacteria; o__Burkholderiales; f__Comamonadaceae; g__unclassified_Comamonadaceae; s__unclassified_Comamonadaceae
ASV505	32	0	0	0	0	0	0	0	0	0	0	0	0	42	39	0	0	0	k__Bacteria; p__Proteobacteria; c__Alphaproteobacteria; o__Rhizobiales; f__Xanthobacteraceae; g__Rhodoplanes; s__unclassified_Rhodoplanes
ASV506	0	42	42	0	0	0	0	0	0	50	44	0	42	0	84	0	0	0	k__Bacteria; p__Bacteroidota; c__Bacteroidia; o__Cytophagales; f__Microscillaceae; g__Chryseolinea; s__unclassified_Chryseolinea
ASV508	30	38	27	0	0	0	0	0	0	34	33	29	23	41	60	0	0	21	k__Bacteria; p__Acidobacteriota; c__Acidobacteriae; o__Bryobacterales; f__Bryobacteraceae; g__Bryobacter; s__unclassified_Bryobacter
ASV509	69	90	78	0	0	0	0	0	0	0	0	0	0	0	0	56	0	93	k__Bacteria; p__Gemmatimonadota; c__Gemmatimonadetes; o__Gemmatimonadales; f__Gemmatimonadaceae; g__Gemmatimonas; s__unclassified_Gemmatimonas
ASV51	99	104	83	0	0	0	0	0	0	122	142	105	219	108	179	25	65	146	k__Bacteria; p__Methylomirabilota; c__Methylomirabilia; o__Rokubacteriales; f__uncultured_Firmicutes_bacterium; g__uncultured_Firmicutes_bacterium; s__uncultured_Firmicutes_bacterium
ASV510	0	0	0	0	0	0	0	0	0	129	121	121	0	0	67	0	62	99	k__Bacteria; p__Proteobacteria; c__Gammaproteobacteria; o__Xanthomonadales; f__Xanthomonadaceae; g__Lysobacter; s__unclassified_Lysobacter
ASV511	82	0	0	0	0	0	0	0	0	79	0	0	0	0	0	0	0	83	k__Bacteria; p__Myxococcota; c__Polyangia; o__Haliangiales; f__Haliangiaceae; g__Haliangium; s__uncultured_Myxococcales_bacterium
ASV512	0	65	54	0	0	0	0	0	0	0	0	0	0	59	0	0	26	0	k__Bacteria; p__Chloroflexi; c__Anaerolineae; o__Anaerolineales; f__Anaerolineaceae; g__unclassified_Anaerolineaceae; s__unclassified_Anaerolineaceae
ASV513	0	0	0	87	73	0	32	84	44	0	0	0	0	0	0	0	0	0	k__Bacteria; p__Proteobacteria; c__Gammaproteobacteria; o__Burkholderiales; f__Sutterellaceae; g__Parasutterella; s__unclassified_Parasutterella
ASV514	26	0	0	0	0	0	0	0	0	57	60	49	0	33	58	10	0	93	k__Bacteria; p__Gemmatimonadota; c__Gemmatimonadetes; o__Gemmatimonadales; f__Gemmatimonadaceae; g__Gemmatimonas; s__uncultured_Gemmatimonas_sp.
ASV515	31	26	0	0	0	0	0	0	0	28	34	30	0	24	43	0	0	24	k__Bacteria; p__Acidobacteriota; c__Vicinamibacteria; o__Vicinamibacterales; f__unclassified_Vicinamibacterales; g__unclassified_Vicinamibacterales; s__unclassified_Vicinamibacterales
ASV517	48	47	65	0	0	0	0	0	0	29	32	23	17	0	20	20	21	49	k__Bacteria; p__Proteobacteria; c__Alphaproteobacteria; o__Rhizobiales; f__Xanthobacteraceae; g__unclassified_Xanthobacteraceae; s__unclassified_Xanthobacteraceae
ASV518	116	104	103	0	0	0	0	0	0	0	0	0	0	0	0	237	80	15	k__Bacteria; p__Actinobacteriota; c__Actinobacteria; o__Micromonosporales; f__Micromonosporaceae; g__Micromonospora; s__unclassified_Micromonospora
ASV519	36	40	15	0	0	0	0	0	0	31	45	41	66	38	41	0	23	45	k__Bacteria; p__Actinobacteriota; c__Thermoleophilia; o__Gaiellales; f__unclassified_Gaiellales; g__uncultured_bacterium_5G12; s__unclassified_Gaiellales
ASV52	47	77	66	0	0	0	0	0	0	111	92	92	202	224	125	28	60	144	k__Bacteria; p__Acidobacteriota; c__Holophagae; o__Subgroup_7; f__uncultured_Desulfovirga_sp.; g__uncultured_Desulfovirga_sp.; s__uncultured_Desulfovirga_sp.
ASV520	25	0	26	0	0	0	0	0	0	50	57	77	0	43	77	0	0	0	k__Bacteria; p__Proteobacteria; c__Gammaproteobacteria; o__Burkholderiales; f__Nitrosomonadaceae; g__Ellin6067; s__unclassified_Ellin6067
ASV521	0	0	0	0	0	0	0	0	0	120	101	99	0	0	0	3	0	0	k__Bacteria; p__Bacteroidota; c__Bacteroidia; o__Cytophagales; f__Spirosomaceae; g__Dyadobacter; s__unclassified_Dyadobacter
ASV522	0	0	0	0	39	0	55	0	0	0	0	0	0	0	0	32	0	45	k__Bacteria; p__Proteobacteria; c__Alphaproteobacteria; o__Rhizobiales; f__Devosiaceae; g__Devosia; s__unclassified_Devosia
ASV523	0	0	0	0	0	0	0	0	0	0	0	0	0	0	0	151	113	182	k__Bacteria; p__Proteobacteria; c__Alphaproteobacteria; o__Rhizobiales; f__Rhizobiaceae; g__unclassified_Rhizobiaceae; s__unclassified_Rhizobiaceae
ASV524	0	0	0	142	81	0	92	0	52	0	0	0	0	0	0	0	0	0	k__Bacteria; p__Firmicutes; c__Clostridia; o__Lachnospirales; f__Lachnospiraceae; g__Lachnospiraceae_NK4A136_group; s__unclassified_Lachnospiraceae_NK4A136_group
ASV525	0	0	0	69	43	0	0	65	55	0	0	0	0	0	0	0	0	0	k__Bacteria; p__Firmicutes; c__Bacilli; o__Erysipelotrichales; f__Erysipelotrichaceae; g__Turicibacter; s__unclassified_Turicibacter
ASV527	38	38	32	0	0	0	0	0	0	46	21	22	19	0	29	9	24	29	k__Bacteria; p__Actinobacteriota; c__Actinobacteria; o__Micromonosporales; f__Micromonosporaceae; g__unclassified_Micromonosporaceae; s__unclassified_Micromonosporaceae
ASV528	0	0	0	0	0	0	0	0	0	0	0	0	89	0	0	0	0	0	k__Bacteria; p__Methylomirabilota; c__Methylomirabilia; o__Rokubacteriales; f__uncultured_Firmicutes_bacterium; g__uncultured_Firmicutes_bacterium; s__uncultured_Firmicutes_bacterium
ASV529	69	82	27	0	0	0	0	0	0	49	3	47	41	18	0	99	51	23	k__Bacteria; p__Myxococcota; c__unclassified_Myxococcota; o__unclassified_Myxococcota; f__unclassified_Myxococcota; g__unclassified_Myxococcota; s__unclassified_Myxococcota
ASV53	138	0	0	0	0	0	26	0	0	51	0	46	0	0	0	0	0	373	k__Bacteria; p__Gemmatimonadota; c__Gemmatimonadetes; o__Gemmatimonadales; f__Gemmatimonadaceae; g__unclassified_Gemmatimonadaceae; s__Gemmatimonas_sp._WX54
ASV530	0	52	0	0	16	0	23	0	0	18	14	23	0	1	11	0	0	50	k__Bacteria; p__Proteobacteria; c__Gammaproteobacteria; o__Xanthomonadales; f__Xanthomonadaceae; g__Lysobacter; s__unclassified_Lysobacter
ASV531	0	0	0	62	0	0	0	62	78	0	0	0	0	0	1	0	0	0	k__Bacteria; p__Firmicutes; c__Clostridia; o__Oscillospirales; f__Ruminococcaceae; g__Faecalibacterium; s__unclassified_Faecalibacterium
ASV532	0	0	0	106	25	53	63	41	42	0	0	0	0	0	0	0	0	0	k__Bacteria; p__Actinobacteriota; c__Coriobacteriia; o__Coriobacteriales; f__Atopobiaceae; g__unclassified_Atopobiaceae; s__unclassified_Atopobiaceae
ASV533	0	0	0	72	25	80	64	61	67	0	0	0	0	0	0	0	0	0	k__Bacteria; p__Proteobacteria; c__Alphaproteobacteria; o__Rhizobiales; f__Rhizobiaceae; g__unclassified_Rhizobiaceae; s__unclassified_Rhizobiaceae
ASV534	0	0	0	0	0	0	0	57	0	0	0	0	0	0	0	0	0	0	k__Bacteria; p__Proteobacteria; c__Alphaproteobacteria; o__Sphingomonadales; f__Sphingomonadaceae; g__Sphingomonas; s__unclassified_Sphingomonas
ASV535	0	29	0	0	0	0	0	0	0	0	0	0	104	0	0	17	0	0	k__Bacteria; p__Acidobacteriota; c__Vicinamibacteria; o__Vicinamibacterales; f__Vicinamibacteraceae; g__unclassified_Vicinamibacteraceae; s__unclassified_Vicinamibacteraceae
ASV536	40	25	34	0	0	0	0	0	0	31	24	34	32	1	39	29	17	0	k__Bacteria; p__Acidobacteriota; c__Vicinamibacteria; o__Vicinamibacterales; f__unclassified_Vicinamibacterales; g__unclassified_Vicinamibacterales; s__unclassified_Vicinamibacterales
ASV537	0	0	0	39	0	0	185	174	0	0	0	0	0	0	0	0	0	0	k__Bacteria; p__Proteobacteria; c__Gammaproteobacteria; o__Burkholderiales; f__Comamonadaceae; g__unclassified_Comamonadaceae; s__unclassified_Comamonadaceae
ASV538	0	0	99	0	0	0	0	0	0	97	100	94	0	0	133	0	0	0	k__Bacteria; p__Gemmatimonadota; c__Gemmatimonadetes; o__Gemmatimonadales; f__Gemmatimonadaceae; g__unclassified_Gemmatimonadaceae; s__unclassified_Gemmatimonadaceae
ASV539	0	0	0	0	0	95	164	0	0	0	0	0	0	0	0	0	0	0	k__Bacteria; p__Nitrospirota; c__Nitrospiria; o__Nitrospirales; f__Nitrospiraceae; g__Nitrospira; s__unclassified_Nitrospira
ASV54	119	128	139	0	0	0	0	0	0	185	206	207	59	78	251	230	367	291	k__Bacteria; p__Gemmatimonadota; c__Gemmatimonadetes; o__Gemmatimonadales; f__Gemmatimonadaceae; g__Gemmatimonas; s__uncultured_soil_bacterium
ASV540	0	0	58	0	0	0	0	0	0	55	78	58	0	0	120	0	0	86	k__Bacteria; p__Gemmatimonadota; c__Gemmatimonadetes; o__Gemmatimonadales; f__Gemmatimonadaceae; g__unclassified_Gemmatimonadaceae; s__uncultured_proteobacterium
ASV541	0	0	0	59	0	0	103	71	104	0	0	0	0	0	0	0	0	0	k__Bacteria; p__Proteobacteria; c__Gammaproteobacteria; o__Pseudomonadales; f__Moraxellaceae; g__Acinetobacter; s__unclassified_Acinetobacter
ASV542	114	0	88	0	0	0	0	0	0	0	0	38	0	0	47	30	0	37	k__Bacteria; p__Chloroflexi; c__Chloroflexia; o__Chloroflexales; f__Roseiflexaceae; g__unclassified_Roseiflexaceae; s__unclassified_Roseiflexaceae
ASV543	24	25	27	0	0	0	0	0	0	24	43	39	100	26	30	0	0	0	k__Bacteria; p__Acidobacteriota; c__Acidobacteriae; o__Solibacterales; f__Solibacteraceae; g__Candidatus_Solibacter; s__unclassified_Candidatus_Solibacter
ASV544	0	0	0	0	0	0	0	0	0	0	0	0	0	0	0	459	139	0	k__Bacteria; p__Patescibacteria; c__Saccharimonadia; o__Saccharimonadales; f__LWQ8; g__unclassified_LWQ8; s__unclassified_LWQ8
ASV545	0	0	0	0	0	0	0	0	0	68	66	66	77	0	19	0	0	42	k__Bacteria; p__Proteobacteria; c__Alphaproteobacteria; o__Rhizobiales; f__Xanthobacteraceae; g__unclassified_Xanthobacteraceae; s__unclassified_Xanthobacteraceae
ASV546	0	0	0	49	128	51	0	0	64	0	0	0	0	0	0	0	0	0	k__Bacteria; p__Proteobacteria; c__Alphaproteobacteria; o__Rickettsiales; f__Mitochondria; g__unclassified_Mitochondria; s__unclassified_Mitochondria
ASV547	0	0	0	0	0	40	0	0	0	0	0	0	0	0	0	218	251	0	k__Bacteria; p__Bacteroidota; c__Bacteroidia; o__Cytophagales; f__Spirosomaceae; g__Dyadobacter; s__unclassified_Dyadobacter
ASV549	0	7	0	52	31	0	0	9	47	0	0	0	23	0	0	0	0	26	k__Bacteria; p__Proteobacteria; c__Alphaproteobacteria; o__Rhizobiales; f__unclassified_Rhizobiales; g__uncultured_Alphaproteobacteria_bacterium; s__unclassified_Rhizobiales
ASV55	0	0	0	271	259	181	285	211	383	0	0	0	0	0	0	0	0	0	k__Bacteria; p__Proteobacteria; c__Alphaproteobacteria; o__Rhizobiales; f__Xanthobacteraceae; g__unclassified_Xanthobacteraceae; s__unclassified_Xanthobacteraceae
ASV550	0	0	0	0	0	0	0	0	0	66	75	76	0	0	0	0	18	14	k__Bacteria; p__Proteobacteria; c__Gammaproteobacteria; o__Burkholderiales; f__Comamonadaceae; g__Variovorax; s__unclassified_Variovorax
ASV551	67	51	62	0	0	0	0	0	0	94	2	2	0	1	1	64	38	0	k__Bacteria; p__Acidobacteriota; c__Blastocatellia; o__Pyrinomonadales; f__Pyrinomonadaceae; g__RB41; s__unclassified_RB41
ASV552	0	0	67	0	0	0	0	0	0	0	39	0	0	79	0	0	0	0	k__Bacteria; p__unclassified_Bacteria; c__unclassified_Bacteria; o__unclassified_Bacteria; f__unclassified_Bacteria; g__unclassified_Bacteria; s__unclassified_Bacteria
ASV553	0	75	55	0	0	0	0	0	0	0	0	0	0	88	0	47	54	0	k__Bacteria; p__Proteobacteria; c__Alphaproteobacteria; o__Sphingomonadales; f__Sphingomonadaceae; g__Sphingomonas; s__unclassified_Sphingomonas
ASV554	47	0	54	0	0	0	0	0	0	0	0	0	0	39	0	0	39	56	k__Bacteria; p__Acidobacteriota; c__Acidobacteriae; o__Acidobacteriales; f__unclassified_Acidobacteriales; g__unclassified_Acidobacteriales; s__unclassified_Acidobacteriales
ASV555	45	60	62	0	0	0	0	0	0	42	38	43	0	23	45	0	0	52	k__Bacteria; p__Gemmatimonadota; c__Gemmatimonadetes; o__Gemmatimonadales; f__Gemmatimonadaceae; g__unclassified_Gemmatimonadaceae; s__unclassified_Gemmatimonadaceae
ASV556	0	25	0	0	0	0	0	0	0	1	4	0	0	0	16	0	0	0	k__Bacteria; p__Proteobacteria; c__Gammaproteobacteria; o__Burkholderiales; f__SC_I_84; g__unclassified_SC_I_84; s__unclassified_SC_I_84
ASV557	0	0	0	0	0	0	0	0	0	34	47	59	35	0	0	0	0	0	k__Bacteria; p__Gemmatimonadota; c__Gemmatimonadetes; o__Gemmatimonadales; f__Gemmatimonadaceae; g__unclassified_Gemmatimonadaceae; s__unclassified_Gemmatimonadaceae
ASV558	34	42	6	0	0	0	0	0	0	35	19	37	6	10	5	6	41	56	k__Bacteria; p__Gemmatimonadota; c__Gemmatimonadetes; o__Gemmatimonadales; f__Gemmatimonadaceae; g__Gemmatimonas; s__Gemmatimonadaceae_bacterium_LWQ133
ASV559	0	0	0	0	0	0	0	0	0	43	0	0	0	0	0	0	0	0	k__Bacteria; p__Methylomirabilota; c__Methylomirabilia; o__Rokubacteriales; f__uncultured_actinobacterium; g__uncultured_actinobacterium; s__uncultured_actinobacterium
ASV56	118	130	122	0	0	0	0	0	0	167	138	141	145	153	174	24	74	98	k__Bacteria; p__Gemmatimonadota; c__Gemmatimonadetes; o__Gemmatimonadales; f__Gemmatimonadaceae; g__unclassified_Gemmatimonadaceae; s__Gemmatimonadetes_bacterium_LX87
ASV560	0	27	0	0	0	0	0	0	0	0	54	74	62	53	80	26	0	27	k__Bacteria; p__Proteobacteria; c__Gammaproteobacteria; o__Burkholderiales; f__SC_I_84; g__unclassified_SC_I_84; s__unclassified_SC_I_84
ASV561	58	78	0	0	0	0	0	0	0	0	0	28	63	54	37	0	0	0	k__Bacteria; p__Myxococcota; c__Polyangia; o__Haliangiales; f__Haliangiaceae; g__Haliangium; s__unclassified_Haliangium
ASV562	0	0	0	0	0	0	0	0	205	0	0	0	0	0	0	0	0	0	k__Bacteria; p__Proteobacteria; c__Gammaproteobacteria; o__Enterobacterales; f__Enterobacteriaceae; g__unclassified_Enterobacteriaceae; s__unclassified_Enterobacteriaceae
ASV563	0	0	0	0	0	0	0	0	0	35	31	26	0	0	61	83	30	30	k__Bacteria; p__Proteobacteria; c__Alphaproteobacteria; o__Sphingomonadales; f__Sphingomonadaceae; g__Altererythrobacter; s__unclassified_Altererythrobacter
ASV564	0	0	0	0	0	0	0	0	0	69	0	101	0	0	151	28	29	0	k__Bacteria; p__Acidobacteriota; c__Blastocatellia; o__Pyrinomonadales; f__Pyrinomonadaceae; g__RB41; s__unclassified_RB41
ASV565	0	0	0	0	0	0	0	0	0	0	0	20	0	17	43	53	0	0	k__Bacteria; p__Proteobacteria; c__Alphaproteobacteria; o__Sphingomonadales; f__Sphingomonadaceae; g__Sphingomonas; s__unclassified_Sphingomonas
ASV566	0	0	0	0	0	0	0	0	0	63	93	67	0	0	0	0	0	0	k__Bacteria; p__Proteobacteria; c__Gammaproteobacteria; o__Burkholderiales; f__Oxalobacteraceae; g__Massilia; s__unclassified_Massilia
ASV567	68	127	150	0	0	0	0	0	0	0	0	0	0	0	0	0	0	0	k__Bacteria; p__Gemmatimonadota; c__Gemmatimonadetes; o__Gemmatimonadales; f__Gemmatimonadaceae; g__unclassified_Gemmatimonadaceae; s__unclassified_Gemmatimonadaceae
ASV568	0	36	0	0	0	0	0	0	0	0	0	0	49	47	37	0	0	37	k__Bacteria; p__Nitrospirota; c__Nitrospiria; o__Nitrospirales; f__Nitrospiraceae; g__Nitrospira; s__uncultured_Nitrospiraceae_bacterium
ASV569	0	0	0	0	0	0	0	0	0	0	0	0	0	0	0	0	332	153	k__Bacteria; p__Bacteroidota; c__Bacteroidia; o__Sphingobacteriales; f__Sphingobacteriaceae; g__Pedobacter; s__unclassified_Pedobacter
ASV57	227	263	329	0	0	0	0	0	0	0	0	182	204	361	263	0	94	0	k__Bacteria; p__Acidobacteriota; c__Blastocatellia; o__Pyrinomonadales; f__Pyrinomonadaceae; g__RB41; s__unclassified_RB41
ASV570	0	0	18	0	0	0	0	0	0	141	69	0	0	0	0	0	64	82	k__Bacteria; p__Proteobacteria; c__Gammaproteobacteria; o__Xanthomonadales; f__Xanthomonadaceae; g__Luteimonas; s__unclassified_Luteimonas
ASV571	0	0	0	0	0	222	0	112	0	0	0	0	0	0	0	0	0	0	k__Bacteria; p__Proteobacteria; c__Gammaproteobacteria; o__Burkholderiales; f__Comamonadaceae; g__unclassified_Comamonadaceae; s__unclassified_Comamonadaceae
ASV572	0	0	0	0	0	0	0	0	219	0	0	0	0	0	0	0	0	0	k__Bacteria; p__Proteobacteria; c__Alphaproteobacteria; o__Sphingomonadales; f__Sphingomonadaceae; g__unclassified_Sphingomonadaceae; s__unclassified_Sphingomonadaceae
ASV573	131	148	137	0	0	0	0	0	0	0	0	0	0	0	0	192	0	0	k__Bacteria; p__Actinobacteriota; c__Actinobacteria; o__Micromonosporales; f__Micromonosporaceae; g__Hamadaea; s__unclassified_Hamadaea
ASV574	16	0	17	0	0	0	0	0	0	0	0	0	0	0	0	0	35	42	k__Bacteria; p__Gemmatimonadota; c__Longimicrobia; o__Longimicrobiales; f__Longimicrobiaceae; g__unclassified_Longimicrobiaceae; s__unclassified_Longimicrobiaceae
ASV575	43	0	0	0	0	17	0	0	0	0	9	0	68	0	0	0	18	30	k__Bacteria; p__Chloroflexi; c__Anaerolineae; o__unclassified_Anaerolineae; f__unclassified_Anaerolineae; g__unclassified_Anaerolineae; s__unclassified_Anaerolineae
ASV576	0	26	0	0	0	0	0	0	0	64	51	83	60	61	55	0	0	0	k__Bacteria; p__Myxococcota; c__Polyangia; o__Haliangiales; f__Haliangiaceae; g__Haliangium; s__uncultured_Myxococcales_bacterium
ASV577	0	45	32	0	0	0	0	0	0	0	0	0	0	109	0	15	0	0	k__Bacteria; p__Acidobacteriota; c__Vicinamibacteria; o__Vicinamibacterales; f__unclassified_Vicinamibacterales; g__unclassified_Vicinamibacterales; s__unclassified_Vicinamibacterales
ASV578	0	0	0	0	0	0	0	0	0	0	31	0	66	70	74	0	0	0	k__Bacteria; p__Acidobacteriota; c__Vicinamibacteria; o__Vicinamibacterales; f__unclassified_Vicinamibacterales; g__unclassified_Vicinamibacterales; s__unclassified_Vicinamibacterales
ASV579	0	0	0	0	0	0	0	0	0	0	0	0	0	0	0	0	0	19	k__Bacteria; p__Bacteroidota; c__Bacteroidia; o__Cytophagales; f__Microscillaceae; g__unclassified_Microscillaceae; s__unclassified_Microscillaceae
ASV58	0	61	0	0	46	0	50	38	0	162	140	129	38	142	185	230	302	145	k__Bacteria; p__Proteobacteria; c__Gammaproteobacteria; o__Xanthomonadales; f__Xanthomonadaceae; g__Lysobacter; s__unclassified_Lysobacter
ASV580	9	17	0	0	0	0	0	0	0	33	19	25	16	0	0	0	0	0	k__Bacteria; p__Proteobacteria; c__Gammaproteobacteria; o__Burkholderiales; f__Nitrosomonadaceae; g__Ellin6067; s__unclassified_Ellin6067
ASV581	31	0	46	67	0	0	0	0	0	41	55	0	0	0	0	137	81	46	k__Bacteria; p__Proteobacteria; c__Alphaproteobacteria; o__Caulobacterales; f__Caulobacteraceae; g__Phenylobacterium; s__unclassified_Phenylobacterium
ASV582	19	28	39	0	0	0	0	0	0	42	0	56	0	38	26	0	0	0	k__Bacteria; p__Proteobacteria; c__Gammaproteobacteria; o__Burkholderiales; f__SC_I_84; g__unclassified_SC_I_84; s__unclassified_SC_I_84
ASV583	0	45	54	0	0	0	0	0	0	0	0	0	0	1	0	0	28	0	k__Bacteria; p__Acidobacteriota; c__Thermoanaerobaculia; o__Thermoanaerobaculales; f__Thermoanaerobaculaceae; g__Subgroup_10; s__unclassified_Subgroup_10
ASV584	0	0	53	0	0	0	0	77	0	57	44	0	0	49	0	0	0	0	k__Bacteria; p__Proteobacteria; c__Alphaproteobacteria; o__Rhizobiales; f__Devosiaceae; g__Devosia; s__unclassified_Devosia
ASV585	212	193	192	0	0	0	0	0	0	0	0	0	0	0	0	0	0	0	k__Bacteria; p__Firmicutes; c__Bacilli; o__Bacillales; f__Planococcaceae; g__unclassified_Planococcaceae; s__unclassified_Planococcaceae
ASV586	0	0	0	0	0	0	0	0	0	58	50	65	0	0	0	0	0	56	k__Bacteria; p__Gemmatimonadota; c__Gemmatimonadetes; o__Gemmatimonadales; f__Gemmatimonadaceae; g__unclassified_Gemmatimonadaceae; s__unclassified_Gemmatimonadaceae
ASV587	0	0	0	47	38	0	56	50	9	0	2	1	0	1	0	0	0	0	k__Bacteria; p__Proteobacteria; c__Gammaproteobacteria; o__Xanthomonadales; f__Rhodanobacteraceae; g__Rhodanobacter; s__unclassified_Rhodanobacter
ASV588	51	0	0	0	0	0	0	0	0	0	0	0	0	0	0	92	0	0	k__Bacteria; p__Actinobacteriota; c__Actinobacteria; o__Micromonosporales; f__Micromonosporaceae; g__Micromonospora; s__Micromonospora_sp._5_2_13A
ASV589	12	0	0	0	0	0	0	0	0	23	16	35	22	32	16	0	0	0	k__Bacteria; p__Methylomirabilota; c__Methylomirabilia; o__Rokubacteriales; f__unclassified_Rokubacteriales; g__unclassified_Rokubacteriales; s__unclassified_Rokubacteriales
ASV59	81	82	78	0	0	0	0	0	0	142	114	132	59	0	61	70	0	143	k__Bacteria; p__Proteobacteria; c__Alphaproteobacteria; o__Sphingomonadales; f__Sphingomonadaceae; g__Sphingomonas; s__unclassified_Sphingomonas
ASV590	0	0	0	0	73	45	91	42	0	0	0	0	0	0	0	0	0	0	k__Bacteria; p__Bacteroidota; c__Bacteroidia; o__Bacteroidales; f__Muribaculaceae; g__unclassified_Muribaculaceae; s__unclassified_Muribaculaceae
ASV591	0	0	0	0	0	0	0	0	0	0	0	0	56	122	0	0	0	0	k__Bacteria; p__Acidobacteriota; c__Blastocatellia; o__Blastocatellales; f__Blastocatellaceae; g__unclassified_Blastocatellaceae; s__unclassified_Blastocatellaceae
ASV592	0	0	0	0	0	93	115	0	56	0	0	0	0	0	0	0	0	0	k__Bacteria; p__Bacteroidota; c__Bacteroidia; o__Cytophagales; f__Spirosomaceae; g__Pseudarcicella; s__unclassified_Pseudarcicella
ASV593	64	60	60	0	0	0	0	0	0	60	70	53	0	39	0	0	0	0	k__Bacteria; p__Proteobacteria; c__Alphaproteobacteria; o__Sphingomonadales; f__Sphingomonadaceae; g__Sphingomonas; s__unclassified_Sphingomonas
ASV594	0	49	0	0	0	0	0	0	0	0	0	0	0	66	56	0	38	0	k__Bacteria; p__Actinobacteriota; c__Actinobacteria; o__Propionibacteriales; f__Nocardioidaceae; g__Aeromicrobium; s__unclassified_Aeromicrobium
ASV595	22	0	30	0	0	0	0	0	0	29	0	0	54	0	0	0	0	23	k__Bacteria; p__Proteobacteria; c__Alphaproteobacteria; o__Rhizobiales; f__Xanthobacteraceae; g__Rhodoplanes; s__unclassified_Rhodoplanes
ASV597	0	0	0	0	0	0	0	0	0	76	69	80	0	0	87	0	0	0	k__Bacteria; p__Proteobacteria; c__Alphaproteobacteria; o__Sphingomonadales; f__Sphingomonadaceae; g__unclassified_Sphingomonadaceae; s__unclassified_Sphingomonadaceae
ASV598	48	54	0	0	0	0	0	0	0	30	0	38	41	47	74	0	15	22	k__Bacteria; p__Verrucomicrobiota; c__Verrucomicrobiae; o__Pedosphaerales; f__Pedosphaeraceae; g__unclassified_Pedosphaeraceae; s__unclassified_Pedosphaeraceae
ASV599	23	0	0	0	0	0	0	0	0	67	59	87	102	52	96	0	0	0	k__Bacteria; p__Proteobacteria; c__Alphaproteobacteria; o__Rhizobiales; f__Xanthobacteraceae; g__unclassified_Xanthobacteraceae; s__unclassified_Xanthobacteraceae
ASV6	237	236	154	0	0	0	0	0	0	367	439	385	431	410	383	90	83	154	k__Bacteria; p__Nitrospirota; c__Nitrospiria; o__Nitrospirales; f__Nitrospiraceae; g__Nitrospira; s__uncultured_soil_bacterium
ASV60	852	856	749	0	0	0	0	0	0	0	0	0	0	0	0	378	186	75	k__Bacteria; p__Actinobacteriota; c__Actinobacteria; o__Micromonosporales; f__Micromonosporaceae; g__Micromonospora; s__unclassified_Micromonospora
ASV600	0	84	0	0	0	0	0	0	0	44	27	0	43	0	0	0	0	0	k__Bacteria; p__Chloroflexi; c__Chloroflexia; o__Chloroflexales; f__Roseiflexaceae; g__unclassified_Roseiflexaceae; s__unclassified_Roseiflexaceae
ASV601	46	0	32	0	0	0	0	0	0	0	21	0	20	52	37	0	27	29	k__Bacteria; p__Methylomirabilota; c__Methylomirabilia; o__Rokubacteriales; f__uncultured_proteobacterium; g__uncultured_proteobacterium; s__uncultured_proteobacterium
ASV602	0	0	0	0	0	0	195	135	0	0	0	0	0	0	0	0	0	0	k__Bacteria; p__Proteobacteria; c__Alphaproteobacteria; o__Caulobacterales; f__Caulobacteraceae; g__Brevundimonas; s__unclassified_Brevundimonas
ASV603	0	0	0	0	0	0	0	22	0	0	0	0	0	0	0	344	136	71	k__Bacteria; p__Proteobacteria; c__Gammaproteobacteria; o__Burkholderiales; f__Oxalobacteraceae; g__Noviherbaspirillum; s__unclassified_Noviherbaspirillum
ASV604	26	0	46	0	0	0	0	0	13	0	44	47	0	41	0	0	0	0	k__Bacteria; p__Gemmatimonadota; c__Gemmatimonadetes; o__Gemmatimonadales; f__Gemmatimonadaceae; g__unclassified_Gemmatimonadaceae; s__uncultured_proteobacterium
ASV605	0	0	0	48	0	0	29	0	213	0	0	0	0	0	0	0	0	0	k__Bacteria; p__Proteobacteria; c__Gammaproteobacteria; o__Enterobacterales; f__Pasteurellaceae; g__Haemophilus; s__unclassified_Haemophilus
ASV606	0	0	0	21	34	65	89	0	0	0	0	0	0	0	0	0	0	0	k__Bacteria; p__Proteobacteria; c__Gammaproteobacteria; o__Gammaproteobacteria_Incertae_Sedis; Unclassified; g__Acidibacter; s__uncultured_proteobacterium
ASV607	0	0	0	0	0	0	134	104	78	0	0	0	0	0	0	0	0	0	k__Bacteria; p__Firmicutes; c__Bacilli; o__Lactobacillales; f__Streptococcaceae; g__Streptococcus; s__unclassified_Streptococcus
ASV608	0	0	0	0	0	0	0	0	0	22	31	30	93	13	0	0	0	21	k__Bacteria; p__Proteobacteria; c__Alphaproteobacteria; o__Rhizobiales; f__Amb_16S_1323; g__unclassified_Amb_16S_1323; s__unclassified_Amb_16S_1323
ASV609	26	42	0	0	0	0	0	0	0	48	48	0	0	79	54	0	0	0	k__Bacteria; p__Proteobacteria; c__Gammaproteobacteria; o__Burkholderiales; f__Sutterellaceae; g__unclassified_Sutterellaceae; s__unclassified_Sutterellaceae
ASV61	0	0	0	256	239	208	269	179	191	10	12	8	0	0	0	13	31	3	k__Bacteria; p__Proteobacteria; c__Gammaproteobacteria; o__Pseudomonadales; f__Pseudomonadaceae; g__Pseudomonas; s__unclassified_Pseudomonas
ASV610	0	53	47	0	0	0	0	0	0	7	22	7	0	9	15	0	0	30	k__Bacteria; p__Acidobacteriota; c__Vicinamibacteria; o__Vicinamibacterales; f__Vicinamibacteraceae; g__unclassified_Vicinamibacteraceae; s__unclassified_Vicinamibacteraceae
ASV611	12	10	11	0	0	0	0	0	0	26	37	28	54	0	43	0	0	13	k__Bacteria; p__Acidobacteriota; c__Acidobacteriae; o__Acidobacteriales; f__unclassified_Acidobacteriales; g__unclassified_Acidobacteriales; s__unclassified_Acidobacteriales
ASV612	0	200	157	0	0	0	0	0	0	0	0	0	0	0	0	80	0	0	k__Bacteria; p__Actinobacteriota; c__Actinobacteria; o__Streptosporangiales; f__Streptosporangiaceae; g__Nonomuraea; s__unclassified_Nonomuraea
ASV613	0	0	0	0	0	0	0	0	0	0	0	0	66	0	0	0	32	0	k__Bacteria; p__Gemmatimonadota; c__Gemmatimonadetes; o__Gemmatimonadales; f__Gemmatimonadaceae; g__unclassified_Gemmatimonadaceae; s__unclassified_Gemmatimonadaceae
ASV614	0	0	0	0	0	0	0	0	0	0	36	0	50	0	0	0	0	59	k__Bacteria; p__Proteobacteria; c__Alphaproteobacteria; o__Dongiales; f__Dongiaceae; g__Dongia; s__unclassified_Dongia
ASV615	0	0	0	0	0	0	0	0	0	0	103	54	82	0	55	0	0	0	k__Bacteria; p__Chloroflexi; c__unclassified_Chloroflexi; o__unclassified_Chloroflexi; f__unclassified_Chloroflexi; g__unclassified_Chloroflexi; s__unclassified_Chloroflexi
ASV616	0	0	34	0	0	0	0	0	0	0	0	20	35	19	32	0	46	41	k__Bacteria; p__unclassified_Bacteria; c__unclassified_Bacteria; o__unclassified_Bacteria; f__unclassified_Bacteria; g__unclassified_Bacteria; s__unclassified_Bacteria
ASV617	0	0	0	0	0	0	0	0	0	0	0	0	37	0	0	0	0	61	k__Bacteria; p__Patescibacteria; c__Saccharimonadia; o__Saccharimonadales; f__LWQ8; g__unclassified_LWQ8; s__unclassified_LWQ8
ASV618	0	0	48	0	0	0	0	0	0	44	0	0	38	0	0	0	31	0	k__Bacteria; p__Acidobacteriota; c__Holophagae; o__Subgroup_7; f__unclassified_Subgroup_7; g__unclassified_Subgroup_7; s__unclassified_Subgroup_7
ASV619	0	0	0	115	0	0	85	0	80	0	0	0	0	0	0	0	0	0	k__Bacteria; p__Acidobacteriota; c__Acidobacteriae; o__Acidobacteriales; f__unclassified_Acidobacteriales; g__uncultured_forest_soil_bacterium; s__unclassified_Acidobacteriales
ASV62	77	94	119	0	0	0	0	0	0	57	51	52	191	105	44	0	23	70	k__Bacteria; p__Proteobacteria; c__Gammaproteobacteria; o__Burkholderiales; f__Nitrosomonadaceae; g__MND1; s__unclassified_MND1
ASV620	0	0	27	0	0	0	0	0	0	81	83	121	0	46	89	27	0	0	k__Bacteria; p__Nitrospirota; c__Nitrospiria; o__Nitrospirales; f__Nitrospiraceae; g__Nitrospira; s__uncultured_Nitrospiraceae_bacterium
ASV621	56	0	0	0	0	0	0	0	0	60	54	0	0	0	0	0	0	0	k__Bacteria; p__Gemmatimonadota; c__Gemmatimonadetes; o__Gemmatimonadales; f__Gemmatimonadaceae; g__unclassified_Gemmatimonadaceae; s__unclassified_Gemmatimonadaceae
ASV622	0	0	15	81	36	0	0	0	70	0	0	0	0	0	40	0	0	0	k__Bacteria; p__Proteobacteria; c__Alphaproteobacteria; o__Caulobacterales; f__Caulobacteraceae; g__Brevundimonas; s__unclassified_Brevundimonas
ASV623	0	0	0	0	0	0	0	0	0	0	0	56	73	0	0	0	0	23	k__Bacteria; p__Proteobacteria; c__Gammaproteobacteria; o__Burkholderiales; f__Sutterellaceae; g__unclassified_Sutterellaceae; s__unclassified_Sutterellaceae
ASV624	0	0	0	0	0	0	0	0	0	123	138	182	0	0	0	0	0	0	k__Bacteria; p__Proteobacteria; c__Gammaproteobacteria; o__Burkholderiales; f__Comamonadaceae; g__unclassified_Comamonadaceae; s__unclassified_Comamonadaceae
ASV625	0	49	30	0	0	0	0	0	0	37	38	36	0	43	31	0	0	0	k__Bacteria; p__Nitrospirota; c__Nitrospiria; o__Nitrospirales; f__Nitrospiraceae; g__Nitrospira; s__unclassified_Nitrospira
ASV626	0	25	28	0	0	0	0	0	0	0	0	0	26	0	0	26	44	0	k__Bacteria; p__Acidobacteriota; c__Holophagae; o__Subgroup_7; f__unclassified_Subgroup_7; g__unclassified_Subgroup_7; s__unclassified_Subgroup_7
ASV627	0	0	0	146	160	0	0	104	0	0	0	0	0	0	0	0	0	0	k__Bacteria; p__Proteobacteria; c__Alphaproteobacteria; o__Sphingomonadales; f__Sphingomonadaceae; g__unclassified_Sphingomonadaceae; s__unclassified_Sphingomonadaceae
ASV628	0	95	43	0	0	0	0	0	0	59	0	0	0	0	0	0	24	0	k__Bacteria; p__Proteobacteria; c__Gammaproteobacteria; o__Burkholderiales; f__SC_I_84; g__unclassified_SC_I_84; s__unclassified_SC_I_84
ASV629	0	0	0	0	0	0	0	0	0	0	0	0	0	0	0	230	290	31	k__Bacteria; p__Proteobacteria; c__Gammaproteobacteria; o__Burkholderiales; f__Oxalobacteraceae; g__Noviherbaspirillum; s__unclassified_Noviherbaspirillum
ASV63	0	0	0	0	0	0	0	0	0	280	248	271	0	0	0	142	663	170	k__Bacteria; p__Proteobacteria; c__Gammaproteobacteria; o__Pseudomonadales; f__Pseudomonadaceae; g__Pseudomonas; s__unclassified_Pseudomonas
ASV630	19	0	0	0	0	0	0	0	0	45	28	35	42	0	0	0	0	0	k__Bacteria; p__Acidobacteriota; c__Vicinamibacteria; o__Vicinamibacterales; f__unclassified_Vicinamibacterales; g__unclassified_Vicinamibacterales; s__unclassified_Vicinamibacterales
ASV631	25	31	0	0	0	0	0	0	0	0	0	0	0	0	0	201	74	134	k__Bacteria; p__Patescibacteria; c__Saccharimonadia; o__Saccharimonadales; f__YM_S32_TM7_50_20; g__unclassified_YM_S32_TM7_50_20; s__unclassified_YM_S32_TM7_50_20
ASV632	0	0	0	0	0	0	0	0	0	0	0	0	0	0	0	41	152	85	k__Bacteria; p__Proteobacteria; c__Gammaproteobacteria; o__Xanthomonadales; f__Rhodanobacteraceae; g__unclassified_Rhodanobacteraceae; s__unclassified_Rhodanobacteraceae
ASV633	0	0	0	58	0	0	0	0	0	0	0	0	38	0	0	0	0	16	k__Bacteria; p__Acidobacteriota; c__Acidobacteriae; o__Acidobacteriales; f__unclassified_Acidobacteriales; g__unclassified_Acidobacteriales; s__unclassified_Acidobacteriales
ASV634	12	0	20	0	0	0	0	0	0	52	45	43	51	58	78	0	0	0	k__Bacteria; p__Acidobacteriota; c__Vicinamibacteria; o__Vicinamibacterales; f__Vicinamibacteraceae; g__unclassified_Vicinamibacteraceae; s__unclassified_Vicinamibacteraceae
ASV635	0	10	0	0	0	0	0	0	0	41	43	34	79	44	59	0	0	0	k__Bacteria; p__unclassified_Bacteria; c__unclassified_Bacteria; o__unclassified_Bacteria; f__unclassified_Bacteria; g__unclassified_Bacteria; s__unclassified_Bacteria
ASV636	0	0	0	51	27	41	28	72	32	0	0	0	0	0	0	0	19	0	k__Bacteria; p__Proteobacteria; c__Gammaproteobacteria; o__Xanthomonadales; f__Xanthomonadaceae; g__Lysobacter; s__unclassified_Lysobacter
ASV637	0	0	0	113	61	31	0	33	0	0	0	0	0	0	0	0	0	0	k__Bacteria; p__Proteobacteria; c__Gammaproteobacteria; o__Burkholderiales; f__Nitrosomonadaceae; g__Nitrosomonas; s__unclassified_Nitrosomonas
ASV638	0	0	0	0	78	72	0	71	0	0	0	0	0	0	0	0	0	0	k__Bacteria; p__Firmicutes; c__Clostridia; o__Lachnospirales; f__Lachnospiraceae; g__unclassified_Lachnospiraceae; s__unclassified_Lachnospiraceae
ASV639	0	0	0	0	0	0	0	0	0	38	33	43	0	0	38	0	53	49	k__Bacteria; p__Proteobacteria; c__Gammaproteobacteria; o__Burkholderiales; f__Comamonadaceae; g__Variovorax; s__unclassified_Variovorax
ASV64	117	135	101	0	0	0	0	0	0	151	146	114	0	0	0	42	90	252	k__Bacteria; p__Proteobacteria; c__Alphaproteobacteria; o__Sphingomonadales; f__Sphingomonadaceae; g__Sphingomonas; s__unclassified_Sphingomonas
ASV640	52	42	55	0	0	0	0	0	0	0	0	46	0	0	65	0	0	0	k__Bacteria; p__Myxococcota; c__Myxococcia; o__Myxococcales; f__Anaeromyxobacteraceae; g__Anaeromyxobacter; s__unclassified_Anaeromyxobacter
ASV641	35	0	28	0	0	0	0	0	0	29	0	0	24	0	0	0	0	0	k__Bacteria; p__Actinobacteriota; c__Thermoleophilia; o__Gaiellales; f__unclassified_Gaiellales; g__unclassified_Gaiellales; s__unclassified_Gaiellales
ASV642	0	0	0	0	0	0	0	0	0	0	0	0	0	81	0	0	0	0	k__Bacteria; p__unclassified_Bacteria; c__unclassified_Bacteria; o__unclassified_Bacteria; f__unclassified_Bacteria; g__unclassified_Bacteria; s__unclassified_Bacteria
ASV643	0	0	0	0	0	0	0	0	0	0	0	0	0	0	0	248	82	73	k__Bacteria; p__Proteobacteria; c__Gammaproteobacteria; o__Burkholderiales; f__Oxalobacteraceae; g__Noviherbaspirillum; s__unclassified_Noviherbaspirillum
ASV644	0	47	60	0	0	0	0	7	11	0	31	28	0	0	32	0	0	0	k__Bacteria; p__Actinobacteriota; c__Rubrobacteria; o__Rubrobacterales; f__Rubrobacteriaceae; g__Rubrobacter; s__uncultured_Actinomycetales_bacterium
ASV645	0	35	36	0	0	9	0	0	0	58	63	75	0	45	50	0	0	0	k__Bacteria; p__Proteobacteria; c__Gammaproteobacteria; o__Burkholderiales; f__Nitrosomonadaceae; g__Ellin6067; s__unclassified_Ellin6067
ASV646	0	0	0	0	0	0	0	0	0	98	126	96	0	0	15	0	36	58	k__Bacteria; p__Proteobacteria; c__Gammaproteobacteria; o__Xanthomonadales; f__Xanthomonadaceae; g__Lysobacter; s__unclassified_Lysobacter
ASV647	96	0	71	0	0	0	0	0	0	0	0	0	0	113	81	19	0	0	k__Bacteria; p__Proteobacteria; c__Gammaproteobacteria; o__Salinisphaerales; f__Solimonadaceae; g__Polycyclovorans; s__uncultured_Xanthomonadales_bacterium
ASV648	0	0	0	109	0	67	0	82	88	0	0	0	0	0	0	0	0	0	k__Bacteria; p__Proteobacteria; c__Alphaproteobacteria; o__Caulobacterales; f__Caulobacteraceae; g__Caulobacter; s__unclassified_Caulobacter
ASV649	0	33	0	0	0	0	0	0	0	0	37	0	0	32	46	0	77	0	k__Bacteria; p__Proteobacteria; c__Gammaproteobacteria; o__Burkholderiales; f__Comamonadaceae; g__unclassified_Comamonadaceae; s__unclassified_Comamonadaceae
ASV65	0	124	0	0	0	0	0	0	0	266	301	295	87	141	262	79	58	103	k__Bacteria; p__Proteobacteria; c__Alphaproteobacteria; o__Sphingomonadales; f__Sphingomonadaceae; g__Sphingomonas; s__unclassified_Sphingomonas
ASV650	12	15	0	0	0	0	0	0	0	0	10	17	0	26	0	12	0	13	k__Bacteria; p__unclassified_Bacteria; c__unclassified_Bacteria; o__unclassified_Bacteria; f__unclassified_Bacteria; g__unclassified_Bacteria; s__unclassified_Bacteria
ASV651	26	20	31	0	0	0	0	0	0	20	37	39	8	0	0	14	11	0	k__Bacteria; p__Chloroflexi; c__Ktedonobacteria; o__C0119; f__uncultured_soil_bacterium; g__uncultured_soil_bacterium; s__uncultured_soil_bacterium
ASV652	15	0	21	0	0	0	0	0	0	16	16	19	42	30	27	0	0	0	k__Bacteria; p__Proteobacteria; c__Gammaproteobacteria; o__Burkholderiales; f__SC_I_84; g__unclassified_SC_I_84; s__unclassified_SC_I_84
ASV653	0	0	7	0	0	0	0	0	0	24	32	26	21	38	26	0	0	0	k__Bacteria; p__Proteobacteria; c__Gammaproteobacteria; o__Steroidobacterales; f__Steroidobacteraceae; g__unclassified_Steroidobacteraceae; s__unclassified_Steroidobacteraceae
ASV654	0	0	0	0	0	0	0	0	0	74	79	0	0	0	0	0	177	0	k__Bacteria; p__Bacteroidota; c__Bacteroidia; o__Sphingobacteriales; f__Sphingobacteriaceae; g__Pedobacter; s__unclassified_Pedobacter
ASV655	0	0	11	0	0	0	0	0	0	0	0	0	0	0	0	0	0	0	k__Bacteria; p__Acidobacteriota; c__Vicinamibacteria; o__Vicinamibacterales; f__unclassified_Vicinamibacterales; g__unclassified_Vicinamibacterales; s__unclassified_Vicinamibacterales
ASV656	0	0	40	0	0	0	0	0	0	0	0	0	0	0	0	0	30	0	k__Bacteria; p__Proteobacteria; c__Gammaproteobacteria; o__Burkholderiales; f__SC_I_84; g__unclassified_SC_I_84; s__unclassified_SC_I_84
ASV657	0	0	0	0	0	0	28	0	0	0	0	0	0	40	0	38	0	0	k__Bacteria; p__Gemmatimonadota; c__Gemmatimonadetes; o__Gemmatimonadales; f__Gemmatimonadaceae; g__Gemmatimonas; s__unclassified_Gemmatimonas
ASV658	0	0	0	0	0	0	21	0	0	0	0	0	0	0	0	0	0	0	k__Bacteria; p__Proteobacteria; c__Gammaproteobacteria; o__Steroidobacterales; f__Steroidobacteraceae; g__unclassified_Steroidobacteraceae; s__unclassified_Steroidobacteraceae
ASV659	0	0	0	0	0	0	0	0	0	0	0	0	0	0	0	0	0	78	k__Bacteria; p__Proteobacteria; c__Gammaproteobacteria; o__Burkholderiales; f__Comamonadaceae; g__Hydrogenophaga; s__unclassified_Hydrogenophaga
ASV66	0	144	148	0	0	0	0	0	0	225	261	285	105	0	188	0	78	0	k__Bacteria; p__Acidobacteriota; c__Vicinamibacteria; o__Vicinamibacterales; f__unclassified_Vicinamibacterales; g__unclassified_Vicinamibacterales; s__unclassified_Vicinamibacterales
ASV660	14	0	16	0	0	0	0	0	0	0	0	0	64	11	0	0	18	36	k__Bacteria; p__Acidobacteriota; c__Vicinamibacteria; o__Subgroup_17; f__uncultured_Acidobacteriales_bacterium; g__uncultured_Acidobacteriales_bacterium; s__uncultured_Acidobacteriales_bacterium
ASV661	54	76	67	0	0	0	0	0	0	0	0	0	0	0	0	0	63	0	k__Bacteria; p__Acidobacteriota; c__Blastocatellia; o__Pyrinomonadales; f__Pyrinomonadaceae; g__RB41; s__unclassified_RB41
ASV662	0	0	0	0	19	0	0	0	0	0	0	0	0	0	0	0	0	0	k__Bacteria; p__Proteobacteria; c__Alphaproteobacteria; o__Sphingomonadales; f__Sphingomonadaceae; g__Sphingomonas; s__unclassified_Sphingomonas
ASV663	0	0	13	0	0	0	0	0	0	0	0	0	0	0	0	0	0	0	k__Bacteria; p__Proteobacteria; c__Alphaproteobacteria; o__Rhizobiales; f__Rhizobiaceae; g__unclassified_Rhizobiaceae; s__unclassified_Rhizobiaceae
ASV665	0	0	0	0	0	0	0	0	0	0	0	0	0	49	0	0	0	0	k__Bacteria; p__Acidobacteriota; c__Vicinamibacteria; o__Vicinamibacterales; f__Vicinamibacteraceae; g__uncultured_bacterium_gp6; s__uncultured_bacterium_gp6
ASV666	16	0	0	0	0	0	0	0	0	0	0	0	46	0	0	0	0	20	k__Bacteria; p__Verrucomicrobiota; c__Verrucomicrobiae; o__Chthoniobacterales; f__Chthoniobacteraceae; g__Candidatus_Udaeobacter; s__unclassified_Candidatus_Udaeobacter
ASV668	0	0	12	0	0	0	0	0	0	0	22	0	0	0	0	0	0	0	k__Bacteria; p__Bacteroidota; c__Bacteroidia; o__Chitinophagales; f__Chitinophagaceae; g__unclassified_Chitinophagaceae; s__unclassified_Chitinophagaceae
ASV669	0	0	0	0	0	0	0	0	0	0	0	0	67	28	0	0	22	36	k__Bacteria; p__Acidobacteriota; c__Blastocatellia; o__Pyrinomonadales; f__Pyrinomonadaceae; g__RB41; s__unclassified_RB41
ASV67	0	65	88	0	0	0	0	0	0	106	133	130	155	160	125	50	107	181	k__Bacteria; p__Myxococcota; c__unclassified_Myxococcota; o__unclassified_Myxococcota; f__unclassified_Myxococcota; g__unclassified_Myxococcota; s__unclassified_Myxococcota
ASV670	0	0	0	110	42	0	27	0	26	0	0	0	0	0	0	0	0	0	k__Bacteria; p__Acidobacteriota; c__Vicinamibacteria; o__Vicinamibacterales; f__unclassified_Vicinamibacterales; g__uncultured_bacterium_259; s__unclassified_Vicinamibacterales
ASV671	145	113	106	0	0	0	0	0	0	0	0	0	0	0	0	143	0	0	k__Bacteria; p__Actinobacteriota; c__Actinobacteria; o__Streptomycetales; f__Streptomycetaceae; g__Streptomyces; s__unclassified_Streptomyces
ASV672	0	0	0	0	0	0	0	0	0	0	67	0	0	0	0	0	147	143	k__Bacteria; p__Proteobacteria; c__Gammaproteobacteria; o__Burkholderiales; f__Oxalobacteraceae; g__unclassified_Oxalobacteraceae; s__unclassified_Oxalobacteraceae
ASV673	0	32	58	0	0	0	0	0	0	0	25	43	0	47	0	24	0	0	k__Bacteria; p__Gemmatimonadota; c__Gemmatimonadetes; o__Gemmatimonadales; f__Gemmatimonadaceae; g__Gemmatimonas; s__unclassified_Gemmatimonas
ASV674	0	0	0	56	0	43	34	0	82	0	0	0	0	0	0	0	0	0	k__Bacteria; p__Bacteroidota; c__Bacteroidia; o__Bacteroidales; f__Prevotellaceae; g__Prevotellaceae_UCG_001; s__unclassified_Prevotellaceae_UCG_001
ASV675	23	37	25	0	0	0	0	0	0	0	0	0	0	52	79	0	0	0	k__Bacteria; p__Acidobacteriota; c__Vicinamibacteria; o__Vicinamibacterales; f__unclassified_Vicinamibacterales; g__unclassified_Vicinamibacterales; s__unclassified_Vicinamibacterales
ASV676	171	161	165	0	0	0	0	0	0	0	0	0	0	0	0	0	0	0	k__Bacteria; p__Firmicutes; c__Bacilli; o__Paenibacillales; f__Paenibacillaceae; g__Paenibacillus; s__unclassified_Paenibacillus
ASV677	0	0	0	0	0	0	0	0	0	0	0	0	90	0	0	0	0	0	k__Bacteria; p__Proteobacteria; c__Alphaproteobacteria; o__Rhizobiales; f__Xanthobacteraceae; g__unclassified_Xanthobacteraceae; s__unclassified_Xanthobacteraceae
ASV678	33	0	68	0	0	0	0	0	0	0	0	0	0	0	0	0	0	0	k__Bacteria; p__Proteobacteria; c__Gammaproteobacteria; o__Steroidobacterales; f__Steroidobacteraceae; g__Steroidobacter; s__unclassified_Steroidobacter
ASV679	0	0	0	0	0	0	0	0	0	112	0	77	0	45	0	0	90	0	k__Bacteria; p__Proteobacteria; c__Gammaproteobacteria; o__Xanthomonadales; f__Xanthomonadaceae; g__Lysobacter; s__unclassified_Lysobacter
ASV68	0	0	0	245	221	193	95	222	402	0	1	0	0	0	0	0	0	0	k__Bacteria; p__Verrucomicrobiota; c__Verrucomicrobiae; o__Verrucomicrobiales; f__Akkermansiaceae; g__Akkermansia; s__unclassified_Akkermansia
ASV680	114	166	152	0	0	0	0	0	0	0	0	0	0	0	0	66	0	0	k__Bacteria; p__Actinobacteriota; c__Actinobacteria; o__Micromonosporales; f__Micromonosporaceae; g__Micromonospora; s__unclassified_Micromonospora
ASV681	71	64	63	0	0	0	0	0	0	0	0	0	0	67	0	0	0	0	k__Bacteria; p__Acidobacteriota; c__Vicinamibacteria; o__Subgroup_17; f__uncultured_Acidobacteriales_bacterium; g__uncultured_Acidobacteriales_bacterium; s__uncultured_Acidobacteriales_bacterium
[truncated: 331 more rows]
