# Supplementary material for: Dazomet changes microbial communities and improves morel mushroom yield under continuous cropping
Source: Front Microbiol. 2023 Aug 8;14:1200226. doi: 10.3389/fmicb.2023.1200226 (PMC10442562; doi:10.3389/fmicb.2023.1200226)
Supplement: Supplementary file 4 [file Table_4.XLSX]

## Sheet: OUT-F
#OTU_id	SDT1	SDT2	SDT3	FCK1	FCK2	FCK3	FDT1	FDT2	FDT3	PCK1	PCK2	PCK3	SCK1	SCK2	SCK3	PDT1	PDT2	PDT3	taxonomy
ASV1	0	0	2	0	980	1970	721	4832	4655	19908	0	0	0	6	13	62207	60019	57474	k__Fungi; p__Ascomycota; c__Pezizomycetes; o__Pezizales; f__Morchellaceae; g__Morchella; s__Morchella_sextelata
ASV10	8	0	0	0	0	1	0	6	0	0	20	35	814	1422	261	0	0	0	k__Fungi; p__Basidiomycota; c__unclassified_Basidiomycota; o__unclassified_Basidiomycota; f__unclassified_Basidiomycota; g__unclassified_Basidiomycota; s__unclassified_Basidiomycota
ASV100	0	0	0	430	0	0	1324	992	0	0	0	0	0	0	0	0	0	0	k__Fungi; p__Basidiomycota; c__Agaricomycetes; o__Agaricales; f__Tricholomataceae; g__Laccaria; s__Laccaria_aurantia
ASV1000	0	0	0	0	0	295	0	0	0	0	0	0	0	0	4	10	0	0	k__Fungi; p__Ascomycota; c__Leotiomycetes; o__unclassified_Leotiomycetes; f__unclassified_Leotiomycetes; g__unclassified_Leotiomycetes; s__unclassified_Leotiomycetes
ASV1006	306	0	0	0	0	0	0	0	0	0	0	0	0	0	0	0	0	0	k__Fungi; p__Ascomycota; c__Orbiliomycetes; o__Orbiliales; f__Orbiliaceae; g__Retiarius; Unclassified
ASV101	0	0	0	0	0	0	43	0	0	0	0	0	0	0	0	0	0	0	k__Fungi; p__Ascomycota; c__Saccharomycetes; o__Saccharomycetales; f__Saccharomycodaceae; g__Hanseniaspora; s__unclassified_Hanseniaspora
ASV1011	0	0	0	0	0	0	0	0	0	0	231	0	0	0	0	74	0	0	k__Fungi; p__Ascomycota; c__Sordariomycetes; o__Hypocreales; f__Nectriaceae; g__Fusarium; s__Fusarium_asiaticum
ASV1014	0	0	0	0	0	0	0	0	0	0	0	0	0	0	176	0	0	0	k__Fungi; p__Ascomycota; c__Sordariomycetes; o__Hypocreales; Unclassified; g__Acremonium; s__unclassified_Acremonium
ASV1017	0	0	0	0	0	0	0	0	0	0	0	0	0	195	0	0	0	0	k__Fungi; p__Basidiomycota; c__unclassified_Basidiomycota; o__unclassified_Basidiomycota; f__unclassified_Basidiomycota; g__unclassified_Basidiomycota; s__unclassified_Basidiomycota
ASV1019	0	0	0	0	0	0	0	0	0	5	0	0	0	0	4	0	0	0	k__Fungi; p__unclassified_Fungi; c__unclassified_Fungi; o__unclassified_Fungi; f__unclassified_Fungi; g__unclassified_Fungi; s__unclassified_Fungi
ASV102	0	0	0	0	0	0	0	0	0	385	225	441	0	137	0	0	0	0	k__Fungi; p__Mortierellomycota; c__Mortierellomycetes; o__Mortierellales; f__Mortierellaceae; g__Mortierella; s__Mortierella_hyalina
ASV1021	0	0	0	0	0	0	0	25	0	0	0	0	0	0	0	0	0	0	k__Fungi; p__Basidiomycota; c__Microbotryomycetes; o__Sporidiobolales; f__Sporidiobolaceae; g__Sporobolomyces; s__Sporobolomyces_roseus
ASV1024	0	0	1	0	0	0	0	0	0	0	0	0	0	0	0	0	0	0	k__Fungi; p__Ascomycota; c__Sordariomycetes; o__Glomerellales; f__Plectosphaerellaceae; g__unclassified_Plectosphaerellaceae; s__unclassified_Plectosphaerellaceae
ASV1025	0	0	0	0	0	0	0	0	0	0	0	0	0	32	0	0	0	0	k__Fungi; p__Ascomycota; c__Sordariomycetes; o__Hypocreales; f__unclassified_Hypocreales; g__unclassified_Hypocreales; s__unclassified_Hypocreales
ASV1027	0	0	0	0	0	0	0	0	0	0	0	0	0	0	186	0	0	0	k__Fungi; p__Ascomycota; c__Dothideomycetes; o__Pleosporales; f__Morosphaeriaceae; g__Acrocalymma; s__Acrocalymma_pterocarpi
ASV1028	0	0	0	0	0	0	0	0	0	0	296	0	0	0	0	0	0	0	k__Fungi; p__Ascomycota; c__unclassified_Ascomycota; o__unclassified_Ascomycota; f__unclassified_Ascomycota; g__unclassified_Ascomycota; s__unclassified_Ascomycota
ASV103	0	0	0	580	0	1132	79	0	0	0	6	0	0	0	0	0	0	0	k__Fungi; p__Ascomycota; c__Saccharomycetes; o__Saccharomycetales; f__Saccharomycetaceae; g__Kazachstania; s__Kazachstania_humilis
ASV1031	0	84	0	0	0	0	0	0	0	0	0	36	0	0	0	0	0	0	k__Fungi; p__Ascomycota; c__Sordariomycetes; o__Hypocreales; f__Bionectriaceae; g__Clonostachys; s__Clonostachys_solani
ASV1032	0	0	246	0	0	0	0	0	0	0	0	0	47	0	0	0	0	0	k__Fungi; p__Ascomycota; c__Sordariomycetes; o__Hypocreales; Unclassified; g__Acremonium; s__unclassified_Acremonium
ASV1035	291	0	0	0	0	0	0	0	0	0	0	0	0	0	0	0	0	0	k__Fungi; p__Ascomycota; c__Sordariomycetes; o__Hypocreales; f__unclassified_Hypocreales; g__unclassified_Hypocreales; s__unclassified_Hypocreales
ASV1037	0	0	0	0	0	0	0	60	0	0	0	22	153	0	0	0	0	0	k__Fungi; p__Ascomycota; c__Eurotiomycetes; o__Eurotiales; f__Aspergillaceae; g__Penicillium; s__unclassified_Penicillium
ASV1039	0	0	0	0	0	0	0	0	0	0	1	0	0	0	0	0	0	0	k__Fungi; p__unclassified_Fungi; c__unclassified_Fungi; o__unclassified_Fungi; f__unclassified_Fungi; g__unclassified_Fungi; s__unclassified_Fungi
ASV104	0	0	0	0	0	0	847	472	0	0	0	0	0	23	18	0	0	0	k__Fungi; p__Ascomycota; c__Leotiomycetes; o__unclassified_Leotiomycetes; f__unclassified_Leotiomycetes; g__unclassified_Leotiomycetes; s__unclassified_Leotiomycetes
ASV1040	0	0	0	0	0	0	0	55	0	0	0	0	0	0	4	0	0	0	k__Fungi; p__Ascomycota; c__Leotiomycetes; o__Helotiales; f__Sclerotiniaceae; g__Botryotinia; s__Botryotinia_ranunculi
ASV1042	0	0	0	0	0	0	0	0	0	0	0	0	0	0	5	0	0	0	k__Fungi; p__Basidiomycota; c__Agaricomycetes; o__unclassified_Agaricomycetes; f__unclassified_Agaricomycetes; g__unclassified_Agaricomycetes; s__unclassified_Agaricomycetes
ASV1043	0	0	0	0	0	0	122	52	0	0	0	0	0	0	0	0	0	0	k__Fungi; p__Ascomycota; c__Eurotiomycetes; o__Chaetothyriales; Unclassified; Unclassified; Unclassified
ASV1044	0	285	0	0	0	0	0	0	0	0	0	0	0	0	0	0	0	0	k__Fungi; p__unclassified_Fungi; c__unclassified_Fungi; o__unclassified_Fungi; f__unclassified_Fungi; g__unclassified_Fungi; s__unclassified_Fungi
ASV1045	0	0	0	0	0	0	81	42	0	0	0	0	0	0	0	0	0	0	k__Fungi; p__Ascomycota; c__Eurotiomycetes; o__Chaetothyriales; Unclassified; Unclassified; Unclassified
ASV1046	0	0	0	0	0	0	43	67	0	0	0	0	0	0	0	0	0	0	k__Fungi; p__Ascomycota; c__Saccharomycetes; o__Saccharomycetales; Unclassified; Unclassified; Unclassified
ASV1047	0	0	0	0	0	0	0	0	0	0	0	0	36	0	18	0	0	0	k__Fungi; p__unclassified_Fungi; c__unclassified_Fungi; o__unclassified_Fungi; f__unclassified_Fungi; g__unclassified_Fungi; s__unclassified_Fungi
ASV1048	0	0	0	0	0	0	95	27	0	0	0	0	0	0	6	0	0	0	k__Fungi; p__Mortierellomycota; c__Mortierellomycetes; o__Mortierellales; Unclassified; Unclassified; Unclassified
ASV1049	0	0	0	0	0	0	0	0	0	0	0	0	63	0	0	0	0	0	k__Fungi; p__Ascomycota; c__Sordariomycetes; o__Xylariales; f__unclassified_Xylariales; g__unclassified_Xylariales; s__unclassified_Xylariales
ASV105	0	0	0	0	0	0	0	0	0	350	314	289	0	0	51	0	0	0	k__Fungi; p__Ascomycota; c__Sordariomycetes; o__Sordariales; f__Chaetomiaceae; g__Staphylotrichum; s__Staphylotrichum_coccosporum
ASV1050	0	0	0	0	0	0	129	0	0	0	0	0	0	0	0	0	0	0	k__Fungi; p__Ascomycota; c__Leotiomycetes; o__unclassified_Leotiomycetes; f__unclassified_Leotiomycetes; g__unclassified_Leotiomycetes; s__unclassified_Leotiomycetes
ASV1052	280	0	0	0	0	0	0	0	0	0	0	0	0	0	0	0	0	0	k__Fungi; p__Basidiomycota; c__Agaricomycetes; o__Agaricales; f__Agaricaceae; Unclassified; Unclassified
ASV1053	0	0	0	0	0	0	0	0	0	0	42	0	0	0	0	0	0	0	k__Fungi; p__Ascomycota; c__Saccharomycetes; o__Saccharomycetales; f__Pichiaceae; g__Pichia; s__unclassified_Pichia
ASV1056	0	0	270	0	0	0	0	0	0	8	0	0	0	0	0	0	0	0	k__Fungi; p__Ascomycota; c__Sordariomycetes; o__Hypocreales; f__unclassified_Hypocreales; g__unclassified_Hypocreales; s__unclassified_Hypocreales
ASV1057	0	0	0	0	0	0	24	0	0	0	0	0	0	0	0	0	0	0	k__Fungi; p__Basidiomycota; c__Cystobasidiomycetes; Unclassified; f__Symmetrosporaceae; g__Symmetrospora; s__unclassified_Symmetrospora
ASV1058	0	0	0	278	0	0	0	0	0	0	0	0	0	0	0	0	0	0	k__Fungi; p__Ascomycota; c__Dothideomycetes; o__Cladosporiales; f__Cladosporiaceae; g__Cladosporium; s__unclassified_Cladosporium
ASV1059	0	0	0	0	0	0	0	0	0	0	39	0	0	0	0	0	0	0	k__Fungi; p__Ascomycota; c__Sordariomycetes; o__Xylariales; f__Sporocadaceae; g__Neopestalotiopsis; s__unclassified_Neopestalotiopsis
ASV1060	0	0	0	0	0	0	0	0	0	0	33	0	0	0	0	0	0	0	k__Fungi; p__Basidiomycota; c__Tremellomycetes; o__Tremellales; f__Rhynchogastremataceae; g__Papiliotrema; s__Papiliotrema_flavescens
ASV1061	0	0	0	0	0	0	0	0	0	0	0	0	0	104	0	0	0	0	k__Fungi; p__Ascomycota; c__Sordariomycetes; o__Hypocreales; f__Nectriaceae; g__Fusarium; s__[Neocosmospora]_rubicola
ASV1062	0	0	0	0	0	0	181	0	0	15	0	22	20	0	0	0	0	0	k__Fungi; p__Ascomycota; c__Eurotiomycetes; o__Chaetothyriales; f__Herpotrichiellaceae; g__Cladophialophora; s__Cladophialophora_chaetospira
ASV1064	134	1	0	0	0	0	0	0	0	4	0	0	0	56	0	0	0	0	k__Fungi; p__Ascomycota; c__Eurotiomycetes; o__Chaetothyriales; f__Herpotrichiellaceae; g__Exophiala; s__unclassified_Exophiala
ASV1067	0	0	0	0	0	0	0	0	0	8	0	0	0	0	12	0	0	17	k__Fungi; p__Ascomycota; c__Sordariomycetes; o__unclassified_Sordariomycetes; f__unclassified_Sordariomycetes; g__unclassified_Sordariomycetes; s__unclassified_Sordariomycetes
ASV107	0	0	0	0	0	0	0	0	0	3	0	0	2	0	28	0	77	153	k__Fungi; p__Ascomycota; c__Sordariomycetes; o__unclassified_Sordariomycetes; f__unclassified_Sordariomycetes; g__unclassified_Sordariomycetes; s__unclassified_Sordariomycetes
ASV1071	0	0	0	0	0	0	0	273	0	0	0	0	0	0	0	0	0	0	k__Fungi; p__Ascomycota; c__Sordariomycetes; o__Microascales; f__Microascaceae; g__Enterocarpus; s__Enterocarpus_grenotii
ASV1073	49	0	0	0	0	0	0	0	0	2	0	0	41	24	42	0	0	0	k__Fungi; p__unclassified_Fungi; c__unclassified_Fungi; o__unclassified_Fungi; f__unclassified_Fungi; g__unclassified_Fungi; s__unclassified_Fungi
ASV1074	0	0	0	0	0	0	0	0	0	0	0	0	0	180	0	0	0	0	k__Fungi; p__Ascomycota; c__Sordariomycetes; o__Hypocreales; f__Nectriaceae; g__Fusarium; s__unclassified_Fusarium
ASV1075	0	0	0	0	0	0	0	0	0	0	41	0	0	0	0	0	27	0	k__Fungi; p__Ascomycota; c__Sordariomycetes; o__unclassified_Sordariomycetes; f__unclassified_Sordariomycetes; g__unclassified_Sordariomycetes; s__unclassified_Sordariomycetes
ASV1076	0	0	0	0	0	0	0	0	0	0	0	0	26	0	0	0	17	0	k__Fungi; p__Ascomycota; c__Leotiomycetes; o__Thelebolales; f__Pseudeurotiaceae; g__Pseudogymnoascus; s__unclassified_Pseudogymnoascus
ASV1077	0	0	0	0	0	0	0	0	0	0	0	0	0	0	271	0	0	0	k__Fungi; p__Ascomycota; c__Sordariomycetes; o__Glomerellales; f__Glomerellaceae; g__Colletotrichum; s__unclassified_Colletotrichum
ASV108	0	0	0	0	1660	1090	0	314	0	0	0	0	0	0	0	0	0	0	k__Fungi; p__Ascomycota; c__Leotiomycetes; o__Helotiales; Unclassified; Unclassified; Unclassified
ASV1081	0	0	0	0	0	0	0	0	0	70	0	0	97	0	0	0	0	0	k__Fungi; p__Basidiomycota; c__unclassified_Basidiomycota; o__unclassified_Basidiomycota; f__unclassified_Basidiomycota; g__unclassified_Basidiomycota; s__unclassified_Basidiomycota
ASV1084	0	1	0	0	0	0	0	0	0	0	0	0	20	0	0	0	0	0	k__Fungi; p__Basidiomycota; c__unclassified_Basidiomycota; o__unclassified_Basidiomycota; f__unclassified_Basidiomycota; g__unclassified_Basidiomycota; s__unclassified_Basidiomycota
ASV109	4	0	0	0	0	0	0	0	0	0	0	0	3057	0	99	0	0	0	k__Fungi; p__Basidiomycota; c__Agaricomycetes; o__Agaricales; f__Agaricaceae; g__Leucoagaricus; s__Leucoagaricus_serenus
ASV1090	0	0	0	0	0	0	0	0	0	0	4	0	0	0	0	0	0	0	k__Fungi; p__Ascomycota; c__Eurotiomycetes; o__Eurotiales; f__unclassified_Eurotiales; g__unclassified_Eurotiales; s__unclassified_Eurotiales
ASV1091	0	0	0	0	0	0	0	0	0	0	0	40	41	0	0	0	0	0	k__Fungi; p__Basidiomycota; c__Agaricomycetes; o__Sebacinales; f__Serendipitaceae; g__Serendipita; Unclassified
ASV1092	0	0	0	0	0	0	0	0	0	0	0	2	78	58	47	0	0	0	k__Fungi; p__Ascomycota; c__unclassified_Ascomycota; o__unclassified_Ascomycota; f__unclassified_Ascomycota; g__unclassified_Ascomycota; s__unclassified_Ascomycota
ASV1099	0	0	0	0	0	0	0	0	0	0	14	0	0	170	0	0	0	0	k__Fungi; p__Ascomycota; c__Sordariomycetes; o__Sordariales; f__unclassified_Sordariales; g__unclassified_Sordariales; s__unclassified_Sordariales
ASV11	0	0	0	3028	0	5996	8011	5141	0	0	0	0	0	0	99	0	0	0	k__Fungi; p__Basidiomycota; c__Agaricomycetes; o__Boletales; f__Rhizopogonaceae; g__Rhizopogon; s__Rhizopogon_sinoalbidus
ASV1101	0	0	0	0	0	0	24	0	0	0	0	0	91	0	148	0	0	0	k__Fungi; p__Ascomycota; c__Sordariomycetes; o__Hypocreales; f__Hypocreales_fam_Incertae_sedis; g__Fusariella; Unclassified
ASV1102	0	179	0	0	0	0	0	0	0	0	0	0	0	0	0	0	0	0	k__Fungi; p__unclassified_Fungi; c__unclassified_Fungi; o__unclassified_Fungi; f__unclassified_Fungi; g__unclassified_Fungi; s__unclassified_Fungi
ASV1103	0	0	0	0	0	0	23	60	0	0	0	0	0	0	14	0	0	0	k__Fungi; p__unclassified_Fungi; c__unclassified_Fungi; o__unclassified_Fungi; f__unclassified_Fungi; g__unclassified_Fungi; s__unclassified_Fungi
ASV1107	0	0	0	0	0	0	0	0	0	0	0	0	0	0	0	0	261	0	k__Fungi; p__Ascomycota; c__Sordariomycetes; o__Glomerellales; f__Plectosphaerellaceae; g__Plectosphaerella; s__Plectosphaerella_niemeijerarum
ASV111	0	0	0	0	0	0	0	0	0	50	0	12	2	2964	0	1	197	0	k__Fungi; p__Ascomycota; c__Pezizomycetes; o__Pezizales; f__Pyronemataceae; g__Tricharina; s__Tricharina_gilva
ASV1111	0	0	0	0	0	0	0	0	0	0	0	0	0	95	0	0	0	0	k__Fungi; p__Ascomycota; c__Dothideomycetes; o__Pleosporales; f__Morosphaeriaceae; g__Acrocalymma; Unclassified
ASV1112	0	0	0	258	0	0	0	0	0	0	0	0	0	0	0	0	0	0	k__Fungi; p__unclassified_Fungi; c__unclassified_Fungi; o__unclassified_Fungi; f__unclassified_Fungi; g__unclassified_Fungi; s__unclassified_Fungi
ASV1115	0	0	0	0	0	0	79	0	0	0	0	0	0	0	15	0	0	0	k__Fungi; p__Ascomycota; c__Sordariomycetes; o__Hypocreales; f__Clavicipitaceae; g__unclassified_Clavicipitaceae; s__unclassified_Clavicipitaceae
ASV1118	0	0	0	0	0	0	0	0	0	0	0	0	0	0	11	0	0	0	k__Fungi; p__Ascomycota; c__Dothideomycetes; o__Pleosporales; f__unclassified_Pleosporales; g__unclassified_Pleosporales; s__unclassified_Pleosporales
ASV1119	1	0	254	0	0	0	0	0	0	0	0	0	0	0	0	0	0	0	k__Fungi; p__Basidiomycota; c__Agaricostilbomycetes; o__Agaricostilbales; f__Chionosphaeraceae; g__Kurtzmanomyces; Unclassified
ASV112	0	0	0	575	0	0	44	235	0	0	306	0	0	0	0	0	0	0	k__Fungi; p__Ascomycota; c__Leotiomycetes; o__Thelebolales; f__Pseudeurotiaceae; g__Pseudogymnoascus; s__unclassified_Pseudogymnoascus
ASV1129	252	0	0	0	0	0	0	0	0	0	0	0	0	0	0	0	0	0	k__Fungi; p__Ascomycota; c__Eurotiomycetes; o__Eurotiales; f__Aspergillaceae; g__Aspergillus; s__Aspergillus_neoglaber
ASV113	0	0	0	0	0	0	0	2198	0	0	0	0	0	0	1005	0	0	0	k__Fungi; p__Mortierellomycota; c__Mortierellomycetes; o__Mortierellales; f__Mortierellaceae; g__Mortierella; s__unclassified_Mortierella
ASV1131	0	0	0	0	0	0	0	0	0	0	0	0	218	0	0	0	0	0	k__Fungi; p__Ascomycota; c__Dothideomycetes; o__Pleosporales; f__Pseudopyrenochaetaceae; g__Pseudopyrenochaeta; s__Pseudopyrenochaeta_terrestris
ASV1132	0	0	0	0	0	0	0	0	0	0	0	0	0	0	252	0	0	0	k__Fungi; p__Basidiomycota; c__Cystobasidiomycetes; o__Erythrobasidiales; f__Erythrobasidiaceae; g__Erythrobasidium; Unclassified
ASV1133	1	0	0	0	0	0	0	0	0	0	0	0	0	0	0	0	0	0	k__Fungi; p__unclassified_Fungi; c__unclassified_Fungi; o__unclassified_Fungi; f__unclassified_Fungi; g__unclassified_Fungi; s__unclassified_Fungi
ASV1134	0	0	0	0	0	0	0	0	0	0	0	0	0	120	16	0	0	0	k__Fungi; p__Basidiomycota; c__unclassified_Basidiomycota; o__unclassified_Basidiomycota; f__unclassified_Basidiomycota; g__unclassified_Basidiomycota; s__unclassified_Basidiomycota
ASV1136	0	0	0	0	0	0	0	0	0	0	0	0	0	0	0	61	0	0	k__Fungi; p__unclassified_Fungi; c__unclassified_Fungi; o__unclassified_Fungi; f__unclassified_Fungi; g__unclassified_Fungi; s__unclassified_Fungi
ASV1138	0	0	0	0	0	0	0	25	0	0	0	0	0	0	0	0	0	0	k__Fungi; p__Rozellomycota; Unclassified; Unclassified; Unclassified; Unclassified; Unclassified
ASV114	0	0	0	0	0	0	0	167	0	0	31	9	676	339	29	0	0	0	k__Fungi; p__Ascomycota; c__Sordariomycetes; o__Hypocreales; f__Ophiocordycipitaceae; g__Purpureocillium; s__Purpureocillium_lavendulum
ASV1142	0	0	247	0	0	0	0	0	0	0	0	0	0	0	0	0	0	0	k__Fungi; p__Ascomycota; c__Dothideomycetes; o__Pleosporales; f__Phaeosphaeriaceae; g__Neosetophoma; s__Neosetophoma_rosarum
ASV1143	0	0	0	0	0	0	70	0	0	0	0	0	0	0	0	0	0	0	k__Fungi; p__Chytridiomycota; c__unclassified_Chytridiomycota; o__unclassified_Chytridiomycota; f__unclassified_Chytridiomycota; g__unclassified_Chytridiomycota; s__unclassified_Chytridiomycota
ASV1145	0	0	0	0	0	0	0	0	0	76	0	59	0	0	54	0	0	0	k__Fungi; p__Ascomycota; c__Sordariomycetes; o__Hypocreales; f__Nectriaceae; g__Fusicolla; s__Fusicolla_ossicola
ASV1147	245	0	0	0	0	0	0	0	0	0	0	0	0	0	0	0	0	0	k__Fungi; p__Ascomycota; c__Leotiomycetes; o__Helotiales; f__Helotiaceae; g__Dimorphospora; s__Dimorphospora_foliicola
ASV1148	0	0	0	0	0	0	0	0	0	0	0	0	0	0	160	0	0	0	k__Fungi; p__Ascomycota; c__Sordariomycetes; o__Microascales; f__Microascaceae; g__Acaulium; s__Acaulium_caviariforme
ASV115	0	0	0	607	0	0	1986	0	0	0	58	0	0	0	0	0	0	0	k__Fungi; p__Ascomycota; c__Sordariomycetes; o__Diaporthales; f__Valsaceae; g__unclassified_Valsaceae; s__unclassified_Valsaceae
ASV1154	0	0	0	0	0	0	0	0	0	0	0	0	0	0	127	3	0	0	k__Fungi; p__Ascomycota; c__Leotiomycetes; o__Helotiales; f__Helotiaceae; g__Tetracladium; s__Tetracladium_marchalianum
ASV1155	0	0	0	0	0	0	0	0	0	0	0	0	0	0	0	0	0	245	k__Fungi; p__Ascomycota; c__Sordariomycetes; o__Glomerellales; f__Plectosphaerellaceae; g__Plectosphaerella; s__Plectosphaerella_niemeijerarum
ASV1157	0	0	0	0	0	0	0	0	0	0	99	0	0	0	1	0	0	0	k__Fungi; p__Ascomycota; c__Eurotiomycetes; o__Eurotiales; f__Trichocomaceae; g__Thermomyces; s__Thermomyces_lanuginosus
ASV1158	0	0	0	0	0	0	0	0	0	0	0	0	0	237	7	0	0	0	k__Fungi; p__Basidiomycota; c__Agaricomycetes; o__Cantharellales; f__Ceratobasidiaceae; Unclassified; Unclassified
ASV116	0	0	0	0	0	1472	531	0	0	0	0	0	0	0	0	0	0	0	k__Fungi; p__Basidiomycota; c__Agaricomycetes; Unclassified; Unclassified; Unclassified; Unclassified
ASV1160	0	0	0	0	0	0	0	0	0	0	0	0	194	0	49	0	0	0	k__Fungi; p__Ascomycota; c__Sordariomycetes; o__Hypocreales; f__Clavicipitaceae; g__Metarhizium; s__Metarhizium_robertsii
ASV1161	0	0	0	0	0	0	0	0	0	0	0	0	0	0	242	0	0	0	k__Fungi; p__Mortierellomycota; Unclassified; Unclassified; Unclassified; Unclassified; Unclassified
ASV1165	163	0	0	0	0	0	0	0	0	0	0	0	0	0	0	0	0	0	k__Fungi; p__Ascomycota; c__Dothideomycetes; o__Pleosporales; f__Phaeosphaeriaceae; g__Paraphoma; s__Paraphoma_rhaphiolepidis
ASV1166	0	0	240	0	0	0	0	0	0	0	0	0	0	0	0	0	0	0	k__Fungi; p__unclassified_Fungi; c__unclassified_Fungi; o__unclassified_Fungi; f__unclassified_Fungi; g__unclassified_Fungi; s__unclassified_Fungi
ASV1167	0	0	0	0	0	0	0	0	0	12	0	14	0	46	32	0	0	0	k__Fungi; p__Glomeromycota; c__Glomeromycetes; o__Diversisporales; f__Diversisporales_fam_Incertae_sedis; g__Entrophospora; s__Entrophospora_infrequens
ASV1168	0	0	0	0	0	1	1	0	0	0	0	0	0	0	0	0	0	0	k__Fungi; p__Basidiomycota; c__Agaricomycetes; o__Agaricales; f__Strophariaceae; g__Leratiomyces; s__Leratiomyces_ceres
ASV117	0	500	0	0	0	0	0	0	0	0	117	0	0	0	0	0	0	0	k__Fungi; p__Ascomycota; c__Eurotiomycetes; o__Eurotiales; f__Trichocomaceae; g__Talaromyces; s__unclassified_Talaromyces
ASV1172	237	0	0	0	0	0	0	0	0	0	0	0	0	0	0	0	0	0	k__Fungi; p__Ascomycota; c__Sordariomycetes; o__Sordariales; f__Chaetomiaceae; g__Triangularia; s__Triangularia_mangenotii
ASV1173	0	0	0	0	0	0	0	0	0	3	0	0	0	0	0	0	0	0	k__Fungi; p__unclassified_Fungi; c__unclassified_Fungi; o__unclassified_Fungi; f__unclassified_Fungi; g__unclassified_Fungi; s__unclassified_Fungi
ASV1178	0	0	0	0	0	0	19	0	0	0	0	0	0	0	214	0	0	0	k__Fungi; p__Basidiomycota; c__Tremellomycetes; o__Tremellales; f__Rhynchogastremataceae; g__Papiliotrema; s__unclassified_Papiliotrema
ASV1179	0	0	0	0	0	0	0	56	0	0	0	0	0	0	177	0	0	0	k__Fungi; p__Ascomycota; c__Sordariomycetes; o__Hypocreales; Unclassified; g__Acremonium; s__Acremonium_rutilum
ASV118	0	0	1	0	1528	0	57	38	0	0	59	0	0	0	134	0	0	0	k__Fungi; p__Ascomycota; c__Eurotiomycetes; o__Eurotiales; f__Aspergillaceae; g__Monascus; s__Monascus_pilosus
ASV1180	0	0	0	0	0	0	0	0	0	0	0	0	0	1	9	0	0	0	k__Fungi; p__unclassified_Fungi; c__unclassified_Fungi; o__unclassified_Fungi; f__unclassified_Fungi; g__unclassified_Fungi; s__unclassified_Fungi
ASV1182	0	0	0	0	0	0	27	0	0	0	0	0	0	0	0	0	0	0	k__Fungi; p__Basidiomycota; c__Agaricomycetes; o__Atheliales; f__Atheliaceae; g__Myriococcum; s__Myriococcum_praecox
ASV1183	0	0	0	0	0	0	0	0	0	0	0	0	0	0	199	0	0	0	k__Fungi; p__Mortierellomycota; c__Mortierellomycetes; o__Mortierellales; f__Mortierellaceae; g__Mortierella; s__Mortierella_gamsii
ASV1187	0	0	0	0	0	0	0	0	0	0	1	0	0	0	0	0	0	0	k__Fungi; p__unclassified_Fungi; c__unclassified_Fungi; o__unclassified_Fungi; f__unclassified_Fungi; g__unclassified_Fungi; s__unclassified_Fungi
ASV1188	0	230	0	0	0	0	0	0	0	0	0	0	0	0	0	0	0	0	k__Fungi; p__Ascomycota; c__Eurotiomycetes; o__Eurotiales; f__Aspergillaceae; g__Aspergillus; s__Aspergillus_foveolatus
ASV1189	0	0	0	0	0	0	0	0	0	0	0	0	0	18	0	0	0	0	k__Fungi; p__Basidiomycota; c__unclassified_Basidiomycota; o__unclassified_Basidiomycota; f__unclassified_Basidiomycota; g__unclassified_Basidiomycota; s__unclassified_Basidiomycota
ASV119	0	0	0	0	0	0	0	0	3021	0	0	0	0	0	0	0	0	0	k__Fungi; p__unclassified_Fungi; c__unclassified_Fungi; o__unclassified_Fungi; f__unclassified_Fungi; g__unclassified_Fungi; s__unclassified_Fungi
ASV1190	0	0	0	0	0	0	0	0	0	0	0	0	0	0	10	0	0	0	k__Fungi; p__Ascomycota; c__Leotiomycetes; Unclassified; Unclassified; g__Leohumicola; s__Leohumicola_minima
ASV1191	0	0	0	0	0	0	0	0	0	0	0	0	0	26	0	0	0	0	k__Fungi; p__Ascomycota; c__Dothideomycetes; o__Pleosporales; f__Didymellaceae; g__Epicoccum; s__unclassified_Epicoccum
ASV1192	0	0	0	0	0	0	200	0	0	0	0	0	0	0	0	0	0	0	k__Fungi; p__Ascomycota; c__Leotiomycetes; o__Rhytismatales; f__Rhytismataceae; g__Lophodermium; s__Lophodermium_macci
ASV1193	0	0	0	0	0	0	0	1	0	0	0	0	0	0	0	0	0	0	k__Fungi; p__unclassified_Fungi; c__unclassified_Fungi; o__unclassified_Fungi; f__unclassified_Fungi; g__unclassified_Fungi; s__unclassified_Fungi
ASV1196	0	75	0	0	0	0	0	0	0	12	18	0	0	0	0	0	0	0	k__Fungi; p__Rozellomycota; Unclassified; Unclassified; Unclassified; Unclassified; Unclassified
ASV1197	179	0	0	0	0	0	0	48	0	0	0	0	0	0	0	0	0	0	k__Fungi; p__Ascomycota; c__Saccharomycetes; o__Saccharomycetales; f__Pichiaceae; g__Pichia; s__Pichia_fermentans
ASV1198	0	0	227	0	0	0	0	0	0	0	0	0	0	0	0	0	0	0	k__Fungi; p__Ascomycota; c__Sordariomycetes; o__Hypocreales; f__Nectriaceae; g__Fusarium; s__unclassified_Fusarium
ASV12	0	0	1	0	0	3286	4629	3029	0	0	0	0	0	0	185	0	0	0	k__Fungi; p__Ascomycota; c__Pezizomycetes; o__Pezizales; f__Pyronemataceae; g__Wilcoxina; Unclassified
ASV120	0	0	0	0	0	0	0	0	0	1723	0	0	26	0	0	0	0	0	k__Fungi; p__Mortierellomycota; c__Mortierellomycetes; o__Mortierellales; f__Mortierellaceae; g__Mortierella; s__Mortierella_gamsii
ASV1200	0	0	0	0	0	0	0	0	0	11	0	0	0	0	27	1	0	17	k__Fungi; p__unclassified_Fungi; c__unclassified_Fungi; o__unclassified_Fungi; f__unclassified_Fungi; g__unclassified_Fungi; s__unclassified_Fungi
ASV1202	0	0	0	0	0	0	0	30	0	0	0	0	0	0	29	0	0	0	k__Fungi; p__Basidiomycota; c__Agaricomycetes; o__Cantharellales; f__Ceratobasidiaceae; g__unclassified_Ceratobasidiaceae; s__unclassified_Ceratobasidiaceae
ASV1204	0	0	0	0	1	0	0	0	0	0	0	0	0	135	85	0	0	0	k__Fungi; p__unclassified_Fungi; c__unclassified_Fungi; o__unclassified_Fungi; f__unclassified_Fungi; g__unclassified_Fungi; s__unclassified_Fungi
ASV1207	0	0	0	0	0	0	0	222	0	0	0	0	0	0	0	0	0	0	k__Fungi; p__Ascomycota; c__Sordariomycetes; o__Hypocreales; f__Nectriaceae; g__Ilyonectria; s__Ilyonectria_liriodendri
ASV121	0	448	1	0	0	0	0	0	0	41	28	55	38	251	448	2	44	13	k__Fungi; p__Ascomycota; c__Sordariomycetes; o__Sordariales; f__Chaetomiaceae; g__Cladorrhinum; s__unclassified_Cladorrhinum
ASV1210	0	0	0	0	0	0	0	221	0	0	0	0	0	0	0	0	0	0	k__Fungi; p__Mortierellomycota; c__Mortierellomycetes; o__Mortierellales; f__Mortierellaceae; g__Mortierella; s__unclassified_Mortierella
ASV1211	0	0	0	0	0	0	0	0	0	0	0	0	0	0	153	0	0	0	k__Fungi; p__unclassified_Fungi; c__unclassified_Fungi; o__unclassified_Fungi; f__unclassified_Fungi; g__unclassified_Fungi; s__unclassified_Fungi
ASV1212	0	0	0	0	0	0	81	122	0	0	0	0	0	0	0	0	0	0	k__Fungi; p__Chytridiomycota; Unclassified; Unclassified; Unclassified; Unclassified; Unclassified
ASV1214	219	0	0	0	0	0	0	0	0	0	0	0	0	0	0	0	0	0	k__Fungi; p__Ascomycota; c__Dothideomycetes; o__Cladosporiales; f__Cladosporiaceae; g__Cladosporium; s__unclassified_Cladosporium
ASV1216	0	0	0	0	0	0	0	0	0	0	0	0	0	218	0	0	1	0	k__Fungi; p__unclassified_Fungi; c__unclassified_Fungi; o__unclassified_Fungi; f__unclassified_Fungi; g__unclassified_Fungi; s__unclassified_Fungi
ASV1218	0	0	0	0	0	0	0	0	0	1	0	0	0	0	0	0	0	0	k__Fungi; p__Ascomycota; c__Sordariomycetes; o__unclassified_Sordariomycetes; f__unclassified_Sordariomycetes; g__unclassified_Sordariomycetes; s__unclassified_Sordariomycetes
ASV1220	0	0	217	0	0	0	0	0	0	0	0	0	0	0	0	0	0	0	k__Fungi; p__Basidiomycota; c__Cystobasidiomycetes; Unclassified; f__Symmetrosporaceae; g__Symmetrospora; s__unclassified_Symmetrospora
ASV1221	0	0	0	0	0	0	0	16	0	0	0	0	0	0	0	0	0	0	k__Fungi; p__Basidiomycota; c__unclassified_Basidiomycota; o__unclassified_Basidiomycota; f__unclassified_Basidiomycota; g__unclassified_Basidiomycota; s__unclassified_Basidiomycota
ASV1223	0	0	0	0	0	0	0	0	0	0	0	0	0	0	0	64	0	0	k__Fungi; p__Ascomycota; c__Sordariomycetes; o__Sordariales; f__Chaetomiaceae; g__Chaetomium; s__unclassified_Chaetomium
ASV1224	0	0	0	0	0	0	46	0	0	0	25	0	0	0	0	0	0	0	k__Fungi; p__Ascomycota; c__Pezizomycetes; o__Pezizales; f__Pyronemataceae; Unclassified; Unclassified
ASV123	0	0	0	0	0	0	0	0	0	0	0	0	687	417	49	0	0	4	k__Fungi; p__Basidiomycota; c__unclassified_Basidiomycota; o__unclassified_Basidiomycota; f__unclassified_Basidiomycota; g__unclassified_Basidiomycota; s__unclassified_Basidiomycota
ASV1231	0	0	0	0	0	0	0	0	0	0	0	0	63	0	0	0	0	0	k__Fungi; p__Ascomycota; c__Sordariomycetes; o__Sordariales; f__Chaetomiaceae; g__Corynascella; s__Corynascella_humicola
ASV1232	0	0	0	0	0	0	82	0	0	0	0	0	0	0	0	0	0	0	k__Fungi; p__Mortierellomycota; c__Mortierellomycetes; o__Mortierellales; f__Mortierellaceae; g__Mortierella; s__Mortierella_basiparvispora
ASV1233	0	0	0	0	0	0	0	130	0	0	0	0	0	0	0	0	0	0	k__Fungi; p__Ascomycota; c__Sordariomycetes; o__Xylariales; f__Apiosporaceae; g__Arthrinium; s__unclassified_Arthrinium
ASV1234	214	0	0	0	0	0	0	0	0	0	0	0	0	0	0	0	0	0	k__Fungi; p__Ascomycota; c__Sordariomycetes; o__Hypocreales; f__Clavicipitaceae; g__Metarhizium; s__Metarhizium_marquandii
ASV1235	0	0	0	0	0	0	28	0	0	0	0	0	0	0	0	0	0	0	k__Fungi; p__Ascomycota; c__Eurotiomycetes; o__Eurotiales; f__Trichocomaceae; g__Sagenomella; s__Sagenomella_striatispora
ASV1236	0	0	0	0	0	0	0	0	0	0	0	0	0	0	7	0	0	0	k__Fungi; p__Basidiomycota; c__unclassified_Basidiomycota; o__unclassified_Basidiomycota; f__unclassified_Basidiomycota; g__unclassified_Basidiomycota; s__unclassified_Basidiomycota
ASV1237	0	0	0	0	0	0	0	0	0	0	0	0	0	1	0	0	0	0	k__Fungi; p__unclassified_Fungi; c__unclassified_Fungi; o__unclassified_Fungi; f__unclassified_Fungi; g__unclassified_Fungi; s__unclassified_Fungi
ASV1238	0	0	0	0	0	0	0	0	0	8	23	0	135	47	0	0	0	0	k__Fungi; p__Ascomycota; c__Sordariomycetes; o__Hypocreales; f__Nectriaceae; g__Thelonectria; s__Thelonectria_blackeriella
ASV124	0	0	0	0	2896	0	0	0	0	0	29	0	0	0	0	0	0	0	k__Fungi; p__Mortierellomycota; c__Mortierellomycetes; o__Mortierellales; f__Mortierellaceae; g__Mortierella; s__unclassified_Mortierella
ASV1240	0	0	0	0	0	0	104	0	0	0	0	0	0	0	0	0	0	0	k__Fungi; p__Basidiomycota; c__unclassified_Basidiomycota; o__unclassified_Basidiomycota; f__unclassified_Basidiomycota; g__unclassified_Basidiomycota; s__unclassified_Basidiomycota
ASV1241	0	0	0	0	0	0	0	192	0	0	0	0	0	0	0	0	0	0	k__Fungi; p__Ascomycota; c__Dothideomycetes; o__Pleosporales; f__Didymellaceae; g__Epicoccum; s__unclassified_Epicoccum
ASV1242	0	0	0	0	0	0	0	0	0	13	10	0	0	0	0	0	0	0	k__Fungi; p__unclassified_Fungi; c__unclassified_Fungi; o__unclassified_Fungi; f__unclassified_Fungi; g__unclassified_Fungi; s__unclassified_Fungi
ASV1243	0	211	0	0	0	0	0	0	0	0	0	0	0	0	0	0	0	0	k__Fungi; p__unclassified_Fungi; c__unclassified_Fungi; o__unclassified_Fungi; f__unclassified_Fungi; g__unclassified_Fungi; s__unclassified_Fungi
ASV1244	0	0	0	0	0	0	0	0	0	0	0	0	0	0	53	0	0	0	k__Fungi; p__Basidiomycota; c__Pucciniomycetes; o__Platygloeales; f__Platygloeaceae; Unclassified; Unclassified
ASV1245	0	0	0	0	0	0	0	0	0	0	0	0	0	0	92	0	0	0	k__Fungi; p__Ascomycota; c__Sordariomycetes; o__Branch06; Unclassified; Unclassified; Unclassified
ASV1246	0	0	0	0	0	0	0	0	0	0	0	7	0	0	0	0	0	0	k__Fungi; p__Basidiomycota; c__unclassified_Basidiomycota; o__unclassified_Basidiomycota; f__unclassified_Basidiomycota; g__unclassified_Basidiomycota; s__unclassified_Basidiomycota
ASV1247	0	0	0	0	0	0	0	210	0	0	0	0	0	0	0	0	0	0	k__Fungi; p__Ascomycota; c__Sordariomycetes; o__Hypocreales; f__Clavicipitaceae; g__Paecilomyces; s__Paecilomyces_penicillatus
ASV1248	0	0	0	0	0	0	0	0	0	0	0	0	0	146	0	0	0	0	k__Fungi; p__Basidiomycota; c__Agaricomycetes; o__Sebacinales; f__Serendipitaceae; g__Serendipita; Unclassified
ASV1249	0	0	0	0	0	0	0	0	0	0	0	0	0	0	210	0	0	0	k__Fungi; p__Ascomycota; c__Dothideomycetes; o__Venturiales; f__Sympoventuriaceae; g__Ochroconis; s__unclassified_Ochroconis
ASV1250	0	0	0	0	0	0	0	0	0	52	0	69	0	0	35	0	0	0	k__Fungi; p__Basidiomycota; c__Agaricomycetes; o__unclassified_Agaricomycetes; f__unclassified_Agaricomycetes; g__unclassified_Agaricomycetes; s__unclassified_Agaricomycetes
ASV1251	0	0	0	0	0	0	42	0	0	0	0	0	0	0	0	0	0	0	k__Fungi; p__unclassified_Fungi; c__unclassified_Fungi; o__unclassified_Fungi; f__unclassified_Fungi; g__unclassified_Fungi; s__unclassified_Fungi
ASV1252	0	0	0	0	0	0	209	0	0	0	0	0	0	0	0	0	0	0	k__Fungi; p__Mortierellomycota; c__Mortierellomycetes; o__Mortierellales; f__Mortierellaceae; g__Mortierella; s__Mortierella_gamsii
ASV1255	0	0	208	0	0	0	0	0	0	0	0	0	0	0	0	0	0	0	k__Fungi; p__Ascomycota; c__Sordariomycetes; o__unclassified_Sordariomycetes; f__unclassified_Sordariomycetes; g__unclassified_Sordariomycetes; s__unclassified_Sordariomycetes
ASV126	0	0	0	0	0	0	0	0	0	0	37	67	102	0	110	23	298	1688	k__Fungi; p__Ascomycota; c__Sordariomycetes; o__Sordariales; f__Lasiosphaeriaceae; g__Schizothecium; s__Schizothecium_carpinicola
ASV1261	0	0	0	0	0	0	0	0	0	0	0	0	205	0	0	0	0	0	k__Fungi; p__unclassified_Fungi; c__unclassified_Fungi; o__unclassified_Fungi; f__unclassified_Fungi; g__unclassified_Fungi; s__unclassified_Fungi
ASV1262	0	0	0	0	0	0	0	45	0	0	8	0	0	0	0	0	0	0	k__Fungi; p__Ascomycota; c__Leotiomycetes; o__Helotiales; f__Mollisiaceae; g__unclassified_Mollisiaceae; s__unclassified_Mollisiaceae
ASV1263	0	0	0	0	0	0	79	0	0	0	0	0	0	0	0	0	0	0	k__Fungi; p__Ascomycota; c__Eurotiomycetes; o__Chaetothyriales; Unclassified; Unclassified; Unclassified
ASV1267	202	0	0	0	0	0	0	0	0	0	0	0	0	0	0	0	0	0	k__Fungi; p__Ascomycota; c__unclassified_Ascomycota; o__unclassified_Ascomycota; f__unclassified_Ascomycota; g__unclassified_Ascomycota; s__unclassified_Ascomycota
ASV1268	0	0	187	0	0	0	0	0	0	0	0	0	0	0	0	0	0	15	k__Fungi; p__Ascomycota; c__Sordariomycetes; o__Glomerellales; f__Plectosphaerellaceae; g__Gibellulopsis; s__unclassified_Gibellulopsis
ASV1269	0	0	0	0	0	0	0	0	0	0	46	0	0	0	0	0	0	0	k__Fungi; p__Basidiomycota; c__Agaricomycetes; o__Agaricales; f__Schizophyllaceae; g__Schizophyllum; s__Schizophyllum_commune
ASV127	0	0	0	0	0	0	0	0	2091	0	0	0	0	0	0	0	0	0	k__Fungi; p__Rozellomycota; Unclassified; Unclassified; Unclassified; Unclassified; Unclassified
ASV1270	201	0	0	0	0	0	0	0	0	0	0	0	0	0	0	0	0	0	k__Fungi; p__Basidiomycota; c__Cystobasidiomycetes; o__Cystobasidiales; f__Cystobasidiaceae; g__Cystobasidium; s__Cystobasidium_minutum
ASV1271	0	0	0	0	0	0	0	77	0	0	0	0	0	0	124	0	0	0	k__Fungi; p__Ascomycota; c__Dothideomycetes; o__Pleosporales; f__Phaeosphaeriaceae; g__Setophoma; s__Setophoma_terrestris
ASV1272	0	200	0	0	0	0	0	0	0	0	0	0	0	0	0	0	0	0	k__Fungi; p__Basidiomycota; c__unclassified_Basidiomycota; o__unclassified_Basidiomycota; f__unclassified_Basidiomycota; g__unclassified_Basidiomycota; s__unclassified_Basidiomycota
ASV1273	0	0	0	0	0	0	0	0	0	0	0	0	0	0	57	0	0	0	k__Fungi; p__unclassified_Fungi; c__unclassified_Fungi; o__unclassified_Fungi; f__unclassified_Fungi; g__unclassified_Fungi; s__unclassified_Fungi
ASV1274	0	0	0	0	0	0	0	0	0	1	0	0	0	0	0	0	0	0	k__Fungi; p__Basidiomycota; c__Agaricomycetes; o__Auriculariales; Unclassified; Unclassified; Unclassified
ASV1275	0	0	0	0	0	0	0	0	0	0	0	0	0	0	200	0	0	0	k__Fungi; p__Basidiomycota; c__Microbotryomycetes; Unclassified; f__Chrysozymaceae; g__Sampaiozyma; s__Sampaiozyma_ingeniosa
ASV1277	0	0	36	0	0	0	0	0	0	0	0	0	0	0	0	0	0	0	k__Fungi; p__unclassified_Fungi; c__unclassified_Fungi; o__unclassified_Fungi; f__unclassified_Fungi; g__unclassified_Fungi; s__unclassified_Fungi
ASV1278	0	0	0	0	0	0	0	0	0	0	1	0	39	0	0	0	0	0	k__Fungi; p__Glomeromycota; c__Glomeromycetes; o__Glomerales; f__unclassified_Glomerales; g__unclassified_Glomerales; s__unclassified_Glomerales
ASV1279	0	0	0	0	0	0	0	0	0	0	198	0	0	0	0	0	0	0	k__Fungi; p__Basidiomycota; c__Agaricomycetes; o__unclassified_Agaricomycetes; f__unclassified_Agaricomycetes; g__unclassified_Agaricomycetes; s__unclassified_Agaricomycetes
ASV128	0	0	0	0	0	664	119	987	0	0	264	0	30	0	92	0	0	0	k__Fungi; p__Ascomycota; c__Eurotiomycetes; o__Eurotiales; f__Aspergillaceae; g__Aspergillus; s__Aspergillus_flavus
ASV1280	0	0	0	0	0	0	0	0	0	0	0	0	0	74	0	0	0	0	k__Fungi; p__Ascomycota; c__Eurotiomycetes; o__Eurotiales; f__Aspergillaceae; g__Penicillium; s__Penicillium_sumatraense
ASV1282	0	0	0	0	0	0	0	40	0	0	0	0	0	0	0	0	0	0	k__Fungi; p__Chytridiomycota; Unclassified; Unclassified; Unclassified; Unclassified; Unclassified
ASV1283	0	0	0	0	0	0	23	0	0	0	0	0	0	0	168	0	0	0	k__Fungi; p__Rozellomycota; Unclassified; Unclassified; Unclassified; Unclassified; Unclassified
ASV1284	0	0	0	0	0	0	0	1	0	0	0	0	0	0	0	0	0	0	k__Fungi; p__Ascomycota; c__Dothideomycetes; o__Dothideales; f__Saccotheciaceae; g__Aureobasidium; s__Aureobasidium_melanogenum
ASV1286	0	0	0	0	0	0	0	0	0	0	196	0	0	0	0	0	0	0	k__Fungi; p__Ascomycota; c__Pezizomycetes; o__Pezizales; f__Morchellaceae; g__Morchella; s__Morchella_septimelata
ASV1288	0	0	0	0	0	0	0	0	0	0	0	0	140	0	11	0	0	0	k__Fungi; p__Basidiomycota; c__unclassified_Basidiomycota; o__unclassified_Basidiomycota; f__unclassified_Basidiomycota; g__unclassified_Basidiomycota; s__unclassified_Basidiomycota
ASV129	0	0	0	0	2346	0	0	0	0	0	405	0	0	0	0	0	0	25	k__Fungi; p__Ascomycota; c__Sordariomycetes; o__Hypocreales; f__Nectriaceae; g__Fusarium; s__Fusarium_equiseti
ASV1291	0	0	0	0	0	0	0	0	0	0	54	0	0	0	0	0	0	0	k__Fungi; p__Ascomycota; c__Sordariomycetes; o__Hypocreales; f__Stachybotryaceae; g__Albifimbria; s__Albifimbria_verrucaria
ASV1293	193	0	0	0	0	0	0	0	0	0	0	0	0	0	0	0	0	0	k__Fungi; p__Basidiomycota; c__Agaricomycetes; o__Russulales; f__Auriscalpiaceae; g__Auriscalpium; Unclassified
ASV1294	0	0	0	0	0	0	0	0	0	0	1	0	0	0	0	0	0	0	k__Fungi; p__Ascomycota; c__unclassified_Ascomycota; o__unclassified_Ascomycota; f__unclassified_Ascomycota; g__unclassified_Ascomycota; s__unclassified_Ascomycota
ASV1296	0	0	0	0	0	0	32	0	0	0	114	0	0	0	0	0	0	0	k__Fungi; p__Basidiomycota; c__Tremellomycetes; o__Cystofilobasidiales; f__Mrakiaceae; g__Tausonia; s__Tausonia_pullulans
ASV1297	0	0	0	0	0	0	0	0	0	92	0	13	0	71	7	0	0	0	k__Fungi; p__Ascomycota; c__Sordariomycetes; o__Hypocreales; f__Stachybotryaceae; g__Striatibotrys; s__Striatibotrys_rhabdospora
ASV1298	0	0	0	0	0	0	0	0	0	20	0	0	0	0	0	0	0	0	k__Fungi; p__Ascomycota; c__Eurotiomycetes; o__Eurotiales; f__Aspergillaceae; g__Penicillium; s__Penicillium_neoechinulatum
ASV1299	0	0	0	0	0	0	0	0	0	0	0	0	0	192	0	0	0	0	k__Fungi; p__unclassified_Fungi; c__unclassified_Fungi; o__unclassified_Fungi; f__unclassified_Fungi; g__unclassified_Fungi; s__unclassified_Fungi
ASV13	0	2	9	0	0	0	0	0	0	296	116	299	0	0	24	0	67	20	k__Fungi; p__Basidiomycota; c__Agaricomycetes; o__unclassified_Agaricomycetes; f__unclassified_Agaricomycetes; g__unclassified_Agaricomycetes; s__unclassified_Agaricomycetes
ASV130	0	0	0	0	0	0	0	0	0	170	112	166	0	0	0	0	0	0	k__Fungi; p__Ascomycota; c__Sordariomycetes; o__Sordariales; f__Chaetomiaceae; g__Staphylotrichum; s__Staphylotrichum_coccosporum
ASV1302	0	0	0	0	0	0	0	0	0	0	0	0	0	0	2	0	0	0	k__Fungi; p__unclassified_Fungi; c__unclassified_Fungi; o__unclassified_Fungi; f__unclassified_Fungi; g__unclassified_Fungi; s__unclassified_Fungi
ASV1305	0	0	0	0	0	0	190	0	0	0	0	0	0	0	0	0	0	0	k__Fungi; p__Ascomycota; c__Eurotiomycetes; o__Chaetothyriales; Unclassified; Unclassified; Unclassified
ASV1306	0	0	0	0	0	0	190	0	0	0	0	0	0	0	0	0	0	0	k__Fungi; p__Basidiomycota; c__Malasseziomycetes; o__Malasseziales; f__Malasseziaceae; g__Malassezia; s__Malassezia_globosa
ASV131	0	0	0	0	0	0	332	0	0	0	53	0	0	0	87	0	0	0	k__Fungi; p__Ascomycota; c__Sordariomycetes; o__Glomerellales; f__Plectosphaerellaceae; g__Plectosphaerella; s__Plectosphaerella_niemeijerarum
ASV1312	189	0	0	0	0	0	0	0	0	0	0	0	0	0	0	0	0	0	k__Fungi; p__unclassified_Fungi; c__unclassified_Fungi; o__unclassified_Fungi; f__unclassified_Fungi; g__unclassified_Fungi; s__unclassified_Fungi
ASV1313	0	0	0	189	0	0	0	0	0	0	0	0	0	0	0	0	0	0	k__Fungi; p__Ascomycota; c__Sordariomycetes; o__Sordariales; f__Chaetomiaceae; g__Chrysanthotrichum; s__Chrysanthotrichum_peruvianum
ASV1314	0	0	0	0	0	0	46	72	0	0	0	0	0	0	0	0	0	0	k__Fungi; p__Ascomycota; c__Leotiomycetes; o__unclassified_Leotiomycetes; f__unclassified_Leotiomycetes; g__unclassified_Leotiomycetes; s__unclassified_Leotiomycetes
ASV1318	0	0	0	0	0	0	65	47	0	0	0	0	0	0	0	0	0	0	k__Fungi; p__Basidiomycota; c__Agaricomycetes; o__Sebacinales; f__Sebacinaceae; g__Sebacina; Unclassified
ASV1319	0	0	0	0	0	0	21	0	0	0	0	0	0	0	0	0	0	0	k__Fungi; p__unclassified_Fungi; c__unclassified_Fungi; o__unclassified_Fungi; f__unclassified_Fungi; g__unclassified_Fungi; s__unclassified_Fungi
ASV132	0	0	0	0	0	0	591	146	0	0	0	0	0	0	19	0	0	0	k__Fungi; p__Basidiomycota; c__Agaricomycetes; o__Thelephorales; f__Thelephoraceae; g__unclassified_Thelephoraceae; s__unclassified_Thelephoraceae
ASV1322	0	0	0	0	0	187	0	0	0	0	0	0	0	0	0	0	0	0	k__Fungi; p__Basidiomycota; c__Agaricomycetes; o__Agaricales; f__Inocybaceae; g__Inosperma; s__Inosperma_gregarium
ASV1323	0	0	0	0	0	0	25	0	0	0	0	0	0	0	62	0	0	0	k__Fungi; p__Chytridiomycota; Unclassified; Unclassified; Unclassified; Unclassified; Unclassified
ASV1325	0	0	0	0	0	0	0	0	0	0	0	0	31	0	0	0	0	0	k__Fungi; p__Rozellomycota; Unclassified; Unclassified; Unclassified; Unclassified; Unclassified
ASV1327	0	0	0	0	0	0	0	0	0	0	0	0	0	0	187	0	0	0	k__Fungi; p__unclassified_Fungi; c__unclassified_Fungi; o__unclassified_Fungi; f__unclassified_Fungi; g__unclassified_Fungi; s__unclassified_Fungi
ASV1328	0	0	170	0	0	0	0	0	0	0	0	0	0	0	0	16	0	0	k__Fungi; p__unclassified_Fungi; c__unclassified_Fungi; o__unclassified_Fungi; f__unclassified_Fungi; g__unclassified_Fungi; s__unclassified_Fungi
ASV133	0	0	0	1171	0	991	0	0	0	0	0	0	0	0	19	0	0	0	k__Fungi; p__Ascomycota; c__Saccharomycetes; o__Saccharomycetales; f__Debaryomycetaceae; g__Kurtzmaniella; s__[Candida]_zeylanoides
ASV1330	0	0	0	0	0	0	0	0	0	0	0	7	38	34	31	0	0	0	k__Fungi; p__Chytridiomycota; Unclassified; Unclassified; Unclassified; Unclassified; Unclassified
ASV1331	0	0	0	0	0	0	0	0	0	0	0	0	0	23	0	0	0	0	k__Fungi; p__unclassified_Fungi; c__unclassified_Fungi; o__unclassified_Fungi; f__unclassified_Fungi; g__unclassified_Fungi; s__unclassified_Fungi
ASV1332	0	0	0	0	0	0	0	0	0	0	0	0	0	0	133	0	0	0	k__Fungi; p__Ascomycota; c__Sordariomycetes; o__Glomerellales; f__Glomerellaceae; g__Colletotrichum; s__Colletotrichum_dracaenophilum
ASV1333	0	0	0	0	0	0	0	0	0	0	0	0	0	186	0	0	0	0	k__Fungi; p__Ascomycota; c__Eurotiomycetes; o__Eurotiales; f__Trichocomaceae; g__Talaromyces; s__unclassified_Talaromyces
ASV1334	0	0	0	0	0	0	75	0	0	0	0	0	0	0	0	0	0	0	k__Fungi; p__Basidiomycota; c__Tremellomycetes; o__Trichosporonales; f__Trichosporonaceae; g__Cutaneotrichosporon; s__unclassified_Cutaneotrichosporon
ASV1335	0	0	0	0	0	0	0	0	0	0	0	0	0	108	30	31	0	10	k__Fungi; p__Ascomycota; c__Eurotiomycetes; o__Eurotiales; f__Aspergillaceae; g__Penicillium; s__unclassified_Penicillium
ASV1336	0	0	184	0	0	0	0	0	0	0	0	0	0	0	0	0	0	0	k__Fungi; p__Mortierellomycota; c__Mortierellomycetes; o__Mortierellales; f__Mortierellaceae; g__Mortierella; s__unclassified_Mortierella
ASV1337	0	0	0	0	0	0	0	184	0	0	0	0	0	0	0	0	0	0	k__Fungi; p__Ascomycota; c__Sordariomycetes; o__Hypocreales; f__Nectriaceae; g__Fusarium; s__[Neocosmospora]_rubicola
ASV1339	0	0	0	0	0	0	0	0	0	41	24	0	0	0	0	0	0	0	k__Fungi; p__Rozellomycota; Unclassified; Unclassified; Unclassified; Unclassified; Unclassified
ASV134	0	0	0	0	0	0	0	0	551	0	0	0	0	0	0	818	14	157	k__Fungi; p__Chytridiomycota; Unclassified; Unclassified; Unclassified; Unclassified; Unclassified
ASV1341	0	0	0	0	0	0	0	0	0	0	0	0	184	0	0	0	0	0	k__Fungi; p__Basidiomycota; c__Agaricomycetes; o__Cantharellales; f__Ceratobasidiaceae; g__unclassified_Ceratobasidiaceae; s__unclassified_Ceratobasidiaceae
ASV1342	0	0	0	0	0	0	104	0	0	0	0	0	0	0	0	0	0	0	k__Fungi; p__Chytridiomycota; Unclassified; Unclassified; Unclassified; Unclassified; Unclassified
ASV1343	0	0	0	0	0	0	0	69	0	0	0	0	0	0	27	0	0	0	k__Fungi; p__Basidiomycota; c__Ustilaginomycetes; o__Ustilaginales; f__Ustilaginaceae; g__Moesziomyces; s__Moesziomyces_antarcticus
ASV1345	182	0	0	0	0	0	0	0	0	0	0	0	0	0	0	0	0	0	k__Fungi; p__Basidiomycota; c__Tremellomycetes; o__Trichosporonales; f__Trichosporonaceae; g__Cutaneotrichosporon; s__Cutaneotrichosporon_dermatis
ASV1347	0	0	0	0	0	0	0	91	0	0	7	0	0	0	0	0	0	0	k__Fungi; p__unclassified_Fungi; c__unclassified_Fungi; o__unclassified_Fungi; f__unclassified_Fungi; g__unclassified_Fungi; s__unclassified_Fungi
ASV1348	0	58	0	0	0	0	0	0	0	6	0	0	24	0	46	0	0	0	k__Fungi; p__unclassified_Fungi; c__unclassified_Fungi; o__unclassified_Fungi; f__unclassified_Fungi; g__unclassified_Fungi; s__unclassified_Fungi
ASV135	159	122	118	0	0	0	0	0	0	29	5	29	187	109	165	0	0	11	k__Fungi; p__Ascomycota; c__unclassified_Ascomycota; o__unclassified_Ascomycota; f__unclassified_Ascomycota; g__unclassified_Ascomycota; s__unclassified_Ascomycota
ASV1350	0	0	0	0	0	0	128	38	0	0	0	0	0	0	0	0	0	0	k__Fungi; p__Chytridiomycota; Unclassified; Unclassified; Unclassified; Unclassified; Unclassified
ASV1351	0	0	0	0	0	0	0	181	0	0	0	0	0	0	0	0	0	0	k__Fungi; p__Mortierellomycota; c__Mortierellomycetes; o__Mortierellales; f__Mortierellaceae; g__Mortierella; s__unclassified_Mortierella
ASV1356	0	0	0	0	0	0	157	0	0	0	0	0	0	0	0	0	0	0	k__Fungi; p__Ascomycota; c__Eurotiomycetes; o__Chaetothyriales; f__Trichomeriaceae; g__Knufia; s__Knufia_tsunedae
ASV1357	0	0	0	0	0	0	0	75	0	0	0	0	0	0	0	0	0	0	k__Fungi; p__Ascomycota; c__Leotiomycetes; o__Helotiales; f__Helotiaceae; g__Pseudoclathrosphaerina; Unclassified
ASV1358	0	0	0	0	0	0	0	180	0	0	0	0	0	0	0	0	0	0	k__Fungi; p__Mortierellomycota; c__Mortierellomycetes; o__Mortierellales; f__Mortierellaceae; g__Mortierella; s__unclassified_Mortierella
ASV136	0	0	0	0	0	0	0	0	0	30	0	0	0	195	0	0	0	0	k__Fungi; p__unclassified_Fungi; c__unclassified_Fungi; o__unclassified_Fungi; f__unclassified_Fungi; g__unclassified_Fungi; s__unclassified_Fungi
ASV1364	0	0	0	0	0	0	62	0	0	0	0	0	0	0	0	0	0	0	k__Fungi; p__Ascomycota; c__Sordariomycetes; o__Xylariales; f__Sporocadaceae; g__Pestalotiopsis; s__Pestalotiopsis_grevilleae
ASV1365	0	0	0	0	0	0	126	0	0	0	0	0	0	0	0	0	0	0	k__Fungi; p__Basidiomycota; c__Agaricomycetes; o__Trechisporales; f__Hydnodontaceae; g__Trechispora; Unclassified
ASV1366	0	0	0	0	0	0	0	51	0	0	0	0	0	0	126	0	0	0	k__Fungi; p__Basidiomycota; c__Agaricomycetes; o__Sebacinales; f__Serendipitaceae; g__Serendipita; Unclassified
ASV137	0	0	0	0	0	0	0	0	0	0	0	48	0	0	0	36	0	0	k__Fungi; p__Ascomycota; c__Sordariomycetes; o__Hypocreales; f__Hypocreaceae; g__Trichoderma; s__Trichoderma_polysporum
ASV1371	0	0	0	0	1	0	0	0	0	0	0	0	0	92	0	0	0	0	k__Fungi; p__Basidiomycota; c__unclassified_Basidiomycota; o__unclassified_Basidiomycota; f__unclassified_Basidiomycota; g__unclassified_Basidiomycota; s__unclassified_Basidiomycota
ASV1372	0	0	0	0	0	0	0	0	175	0	0	0	0	0	0	0	0	0	k__Fungi; p__Basidiomycota; c__Malasseziomycetes; o__Malasseziales; f__Malasseziaceae; g__Malassezia; s__Malassezia_globosa
ASV1377	0	0	0	0	0	0	0	0	0	0	0	0	0	104	71	0	0	0	k__Fungi; p__Basidiomycota; c__Agaricomycetes; o__Agaricales; Unclassified; Unclassified; Unclassified
ASV1378	0	0	1	0	0	0	0	0	0	0	0	0	0	0	11	0	0	0	k__Fungi; p__unclassified_Fungi; c__unclassified_Fungi; o__unclassified_Fungi; f__unclassified_Fungi; g__unclassified_Fungi; s__unclassified_Fungi
ASV138	0	0	0	0	0	0	649	247	0	0	0	0	0	0	12	0	0	0	k__Fungi; p__Basidiomycota; c__Agaricomycetes; o__Sebacinales; f__Sebacinaceae; g__Sebacina; s__Sebacina_dimitica
ASV1380	0	0	0	0	0	0	36	45	0	0	11	0	0	0	0	0	0	0	k__Fungi; p__Basidiomycota; c__Tremellomycetes; o__Filobasidiales; f__Piskurozymaceae; g__Solicoccozyma; s__Solicoccozyma_terrea
ASV1381	0	0	0	0	0	0	101	73	0	0	0	0	0	0	0	0	0	0	k__Fungi; p__Mortierellomycota; c__Mortierellomycetes; o__Mortierellales; f__Mortierellaceae; g__Mortierella; s__Mortierella_globalpina
ASV1382	0	0	0	0	0	0	0	22	0	0	0	0	0	0	0	0	0	0	k__Fungi; p__Ascomycota; c__unclassified_Ascomycota; o__unclassified_Ascomycota; f__unclassified_Ascomycota; g__unclassified_Ascomycota; s__unclassified_Ascomycota
ASV1383	0	0	0	0	0	0	0	0	0	0	0	4	0	0	0	0	0	0	k__Fungi; p__Ascomycota; c__Sordariomycetes; o__Hypocreales; f__Nectriaceae; g__Fusarium; s__Fusarium_asiaticum
ASV1384	0	0	0	0	0	0	0	0	0	64	44	66	0	0	0	0	0	0	k__Fungi; p__Ascomycota; c__Sordariomycetes; o__Microascales; f__Microascaceae; g__Cephalotrichum; s__unclassified_Cephalotrichum
ASV1385	0	0	173	0	0	0	0	0	0	0	0	0	0	0	0	0	0	0	k__Fungi; p__Ascomycota; c__Dothideomycetes; o__Pleosporales; f__Pleosporaceae; g__Edenia; s__Edenia_gomezpompae
ASV1386	0	0	173	0	0	0	0	0	0	0	0	0	0	0	0	0	0	0	k__Fungi; p__Ascomycota; c__Sordariomycetes; o__Hypocreales; f__unclassified_Hypocreales; g__unclassified_Hypocreales; s__unclassified_Hypocreales
ASV1388	0	0	0	0	0	0	76	0	0	0	0	0	0	0	7	0	0	0	k__Fungi; p__Ascomycota; c__Eurotiomycetes; o__Chaetothyriales; Unclassified; Unclassified; Unclassified
ASV1389	0	0	0	0	0	0	172	0	0	0	0	0	0	0	0	0	0	0	k__Fungi; p__Ascomycota; c__Eurotiomycetes; o__Eurotiales; f__Aspergillaceae; g__Xeromyces; s__Xeromyces_bisporus
ASV139	0	0	0	0	0	0	0	0	2639	0	0	0	0	0	0	0	0	0	k__Fungi; p__unclassified_Fungi; c__unclassified_Fungi; o__unclassified_Fungi; f__unclassified_Fungi; g__unclassified_Fungi; s__unclassified_Fungi
ASV1393	0	0	0	0	0	0	0	0	0	0	0	0	0	0	8	0	0	0	k__Fungi; p__Basidiomycota; c__unclassified_Basidiomycota; o__unclassified_Basidiomycota; f__unclassified_Basidiomycota; g__unclassified_Basidiomycota; s__unclassified_Basidiomycota
ASV1394	0	0	0	0	0	0	0	0	0	0	0	0	0	34	0	0	0	0	k__Fungi; p__Ascomycota; c__Eurotiomycetes; o__Eurotiales; f__Aspergillaceae; g__Aspergillus; s__Aspergillus_versicolor
ASV1395	0	0	0	172	0	0	0	0	0	0	0	0	0	0	0	0	0	0	k__Fungi; p__Ascomycota; c__Sordariomycetes; o__Sordariales; f__Chaetomiaceae; g__Staphylotrichum; s__Staphylotrichum_coccosporum
ASV1399	0	0	0	0	0	0	0	0	0	0	0	0	0	0	0	0	0	46	k__Fungi; p__unclassified_Fungi; c__unclassified_Fungi; o__unclassified_Fungi; f__unclassified_Fungi; g__unclassified_Fungi; s__unclassified_Fungi
ASV14	0	0	0	0	1	0	0	0	0	4342	0	0	43	0	0	0	782	36	k__Fungi; p__unclassified_Fungi; c__unclassified_Fungi; o__unclassified_Fungi; f__unclassified_Fungi; g__unclassified_Fungi; s__unclassified_Fungi
ASV140	0	0	0	896	0	981	0	0	0	0	0	0	0	0	0	0	0	0	k__Fungi; p__Ascomycota; c__Saccharomycetes; o__Saccharomycetales; f__Saccharomycetaceae; g__Kazachstania; s__Kazachstania_exigua
ASV1402	0	0	0	0	0	0	90	38	0	0	0	0	0	0	0	0	0	0	k__Fungi; p__Ascomycota; c__Leotiomycetes; o__unclassified_Leotiomycetes; f__unclassified_Leotiomycetes; g__unclassified_Leotiomycetes; s__unclassified_Leotiomycetes
ASV1403	0	0	0	0	0	0	62	25	0	0	0	0	0	0	0	0	0	0	k__Fungi; p__Basidiomycota; c__Agaricomycetes; o__Agaricales; f__Tricholomataceae; g__Mycena; s__unclassified_Mycena
ASV1404	0	0	0	0	0	0	0	128	0	0	0	0	0	0	0	0	0	0	k__Fungi; p__Ascomycota; c__Eurotiomycetes; o__Chaetothyriales; Unclassified; Unclassified; Unclassified
ASV1405	0	0	0	0	0	0	0	69	0	0	0	0	0	0	0	0	0	0	k__Fungi; p__Basidiomycota; c__unclassified_Basidiomycota; o__unclassified_Basidiomycota; f__unclassified_Basidiomycota; g__unclassified_Basidiomycota; s__unclassified_Basidiomycota
ASV1408	169	0	0	0	0	0	0	0	0	0	0	0	0	0	0	0	0	0	k__Fungi; p__Ascomycota; c__Sordariomycetes; o__Hypocreales; f__Hypocreaceae; g__Trichoderma; s__unclassified_Trichoderma
ASV1409	0	0	169	0	0	0	0	0	0	0	0	0	0	0	0	0	0	0	k__Fungi; p__Ascomycota; c__Eurotiomycetes; o__Eurotiales; f__Aspergillaceae; g__Aspergillus; s__Aspergillus_clavatus
ASV141	0	0	0	0	0	0	0	0	0	0	0	0	498	2096	21	0	0	0	k__Fungi; p__Basidiomycota; c__Agaricomycetes; o__Agaricales; f__Agaricaceae; g__unclassified_Agaricaceae; s__unclassified_Agaricaceae
ASV1411	0	2	0	0	0	0	0	0	0	0	0	0	0	0	0	0	0	0	k__Fungi; p__unclassified_Fungi; c__unclassified_Fungi; o__unclassified_Fungi; f__unclassified_Fungi; g__unclassified_Fungi; s__unclassified_Fungi
ASV1416	0	1	84	0	0	0	0	0	0	0	0	0	0	0	0	0	0	0	k__Fungi; p__Chytridiomycota; Unclassified; Unclassified; Unclassified; Unclassified; Unclassified
ASV1417	0	0	0	0	0	0	0	0	0	0	0	0	0	0	2	0	0	0	k__Fungi; p__Basidiomycota; c__unclassified_Basidiomycota; o__unclassified_Basidiomycota; f__unclassified_Basidiomycota; g__unclassified_Basidiomycota; s__unclassified_Basidiomycota
ASV1419	0	0	0	0	0	0	64	58	0	0	0	0	0	0	0	0	0	0	k__Fungi; p__Ascomycota; c__Sordariomycetes; o__Glomerellales; f__Plectosphaerellaceae; g__Verticillium; s__Verticillium_albo-atrum
ASV142	0	0	0	0	0	1	0	0	0	801	0	491	0	521	0	0	0	0	k__Fungi; p__Ascomycota; c__Leotiomycetes; o__Helotiales; f__Pezizellaceae; g__Calycina; s__Calycina_alstrupii
ASV1423	0	0	0	0	0	0	0	0	0	0	0	0	0	166	0	0	0	0	k__Fungi; p__Calcarisporiellomycota; c__Calcarisporiellomycetes; o__Calcarisporiellales; f__Calcarisporiellaceae; g__Calcarisporiella; Unclassified
ASV1425	0	0	0	0	0	165	0	0	0	0	0	0	0	0	0	0	0	0	k__Fungi; p__unclassified_Fungi; c__unclassified_Fungi; o__unclassified_Fungi; f__unclassified_Fungi; g__unclassified_Fungi; s__unclassified_Fungi
ASV1426	0	0	0	0	0	0	0	0	0	0	0	3	0	0	161	0	0	0	k__Fungi; p__Ascomycota; c__Pezizomycetes; o__Pezizales; f__Pezizaceae; g__Peziza; s__Peziza_buxea
ASV1427	0	164	0	0	0	0	0	0	0	0	0	0	0	0	0	0	0	0	k__Fungi; p__Ascomycota; c__Sordariomycetes; o__unclassified_Sordariomycetes; f__unclassified_Sordariomycetes; g__unclassified_Sordariomycetes; s__unclassified_Sordariomycetes
ASV1429	0	0	0	0	0	0	0	157	0	0	1	0	0	0	0	0	0	0	k__Fungi; p__Ascomycota; c__Leotiomycetes; o__Helotiales; f__unclassified_Helotiales; g__unclassified_Helotiales; s__unclassified_Helotiales
ASV143	0	0	0	0	0	0	0	0	273	0	0	0	0	0	461	0	0	31	k__Fungi; p__Ascomycota; c__Dothideomycetes; o__Cladosporiales; f__Cladosporiaceae; g__Cladosporium; s__unclassified_Cladosporium
ASV1430	0	0	0	0	0	0	0	164	0	0	0	0	0	0	0	0	0	0	k__Fungi; p__unclassified_Fungi; c__unclassified_Fungi; o__unclassified_Fungi; f__unclassified_Fungi; g__unclassified_Fungi; s__unclassified_Fungi
ASV1431	0	0	0	0	0	0	0	0	0	0	1	0	0	0	0	0	0	0	k__Fungi; p__Ascomycota; c__Eurotiomycetes; o__Eurotiales; f__Aspergillaceae; g__Penicillium; s__Penicillium_ornatum
ASV1433	0	0	0	0	0	0	0	0	0	0	0	0	164	0	0	0	0	0	k__Fungi; p__Basidiomycota; c__Agaricomycetes; o__Agaricales; f__Agaricaceae; g__Agaricus; s__Agaricus_melanocapus
ASV1434	0	0	0	0	0	0	0	0	0	0	0	0	0	164	0	0	0	0	k__Fungi; p__Basidiomycota; c__unclassified_Basidiomycota; o__unclassified_Basidiomycota; f__unclassified_Basidiomycota; g__unclassified_Basidiomycota; s__unclassified_Basidiomycota
ASV1435	0	0	130	0	0	0	0	0	0	0	11	0	0	0	0	0	0	0	k__Fungi; p__Ascomycota; c__Eurotiomycetes; o__Eurotiales; f__Aspergillaceae; g__Aspergillus; s__Aspergillus_vitricola
ASV1436	0	0	0	0	0	0	0	0	0	0	0	0	51	0	0	0	0	0	k__Fungi; p__unclassified_Fungi; c__unclassified_Fungi; o__unclassified_Fungi; f__unclassified_Fungi; g__unclassified_Fungi; s__unclassified_Fungi
ASV1438	0	0	0	0	0	0	0	80	0	0	0	0	0	0	0	0	0	0	k__Fungi; p__Mortierellomycota; c__Mortierellomycetes; o__Mortierellales; f__Mortierellaceae; g__Mortierella; s__Mortierella_basiparvispora
ASV144	269	0	0	0	0	0	0	42	0	314	150	337	129	16	425	0	48	0	k__Fungi; p__Ascomycota; c__Sordariomycetes; o__Hypocreales; f__Nectriaceae; g__unclassified_Nectriaceae; s__unclassified_Nectriaceae
ASV1441	0	0	0	0	0	0	0	0	0	0	163	0	0	0	0	0	0	0	k__Fungi; p__Ascomycota; c__Sordariomycetes; o__Hypocreales; f__Hypocreaceae; g__Trichoderma; s__unclassified_Trichoderma
ASV1442	0	0	0	162	0	0	0	0	0	0	0	0	0	0	0	0	0	0	k__Fungi; p__Ascomycota; c__Pezizomycetes; o__Pezizales; f__Pyronemataceae; g__Wilcoxina; Unclassified
ASV1443	0	0	0	0	0	0	0	0	0	0	0	0	162	0	0	0	0	0	k__Fungi; p__Ascomycota; c__Dothideomycetes; o__Pleosporales; f__Pleosporaceae; g__Alternaria; s__unclassified_Alternaria
ASV1444	161	0	0	0	0	0	0	0	0	0	0	0	0	0	0	0	0	0	k__Fungi; p__Basidiomycota; c__Agaricomycetes; o__Cantharellales; f__Ceratobasidiaceae; g__Ceratobasidium; Unclassified
ASV1445	0	0	0	0	0	0	0	0	0	0	131	0	0	0	0	0	0	0	k__Fungi; p__Ascomycota; c__Sordariomycetes; o__Microascales; f__Microascaceae; g__Cephalotrichum; s__Cephalotrichum_cylindricum
ASV1446	0	0	0	0	0	0	0	0	0	36	12	27	0	0	66	0	0	0	k__Fungi; p__unclassified_Fungi; c__unclassified_Fungi; o__unclassified_Fungi; f__unclassified_Fungi; g__unclassified_Fungi; s__unclassified_Fungi
ASV1452	0	0	0	0	0	0	35	0	0	0	0	3	0	11	0	0	0	0	k__Fungi; p__Chytridiomycota; c__Chytridiomycetes; o__Chytridiales; f__Chytridiaceae; Unclassified; Unclassified
ASV1457	0	0	0	0	0	0	0	0	0	0	0	0	0	0	0	0	1	0	k__Fungi; p__Basidiomycota; c__Tremellomycetes; o__Tremellales; f__Bulleribasidiaceae; g__Vishniacozyma; s__Vishniacozyma_victoriae
ASV146	0	0	0	0	1687	0	33	96	0	3	0	0	0	0	447	29	12	0	k__Fungi; p__Ascomycota; c__Pezizomycetes; o__Pezizales; f__Ascodesmidaceae; g__Cephaliophora; Unclassified
ASV1462	158	0	0	0	0	0	0	0	0	0	0	0	0	0	0	0	0	0	k__Fungi; p__Ascomycota; c__Sordariomycetes; o__Sordariales; f__Chaetomiaceae; g__Botryotrichum; s__Botryotrichum_domesticum
ASV1465	0	0	0	0	0	0	0	0	0	0	0	0	158	0	0	0	0	0	k__Fungi; p__Basidiomycota; c__Agaricomycetes; o__Cantharellales; f__Ceratobasidiaceae; g__unclassified_Ceratobasidiaceae; s__unclassified_Ceratobasidiaceae
ASV1466	0	0	0	0	0	0	0	0	0	0	0	0	0	0	0	0	158	0	k__Fungi; p__Ascomycota; c__Sordariomycetes; o__Hypocreales; f__Nectriaceae; g__Fusarium; s__unclassified_Fusarium
ASV1467	157	0	0	0	0	0	0	0	0	0	0	0	0	0	0	0	0	0	k__Fungi; p__Basidiomycota; c__unclassified_Basidiomycota; o__unclassified_Basidiomycota; f__unclassified_Basidiomycota; g__unclassified_Basidiomycota; s__unclassified_Basidiomycota
ASV1468	0	0	0	0	0	0	11	146	0	0	0	0	0	0	0	0	0	0	k__Fungi; p__Ascomycota; c__Sordariomycetes; o__Trichosphaeriales; f__Trichosphaeriaceae; g__Nigrospora; s__Nigrospora_zimmermanii
ASV147	0	0	0	0	0	0	0	0	0	0	0	0	0	0	2265	0	0	0	k__Fungi; p__Ascomycota; c__Dothideomycetes; o__Mycosphaerellales; f__Mycosphaerellaceae; g__Zymoseptoria; s__Zymoseptoria_tritici
ASV1471	0	0	0	0	0	0	0	0	0	0	157	0	0	0	0	0	0	0	k__Fungi; p__Basidiomycota; c__Agaricomycetes; o__Agaricales; f__Hygrophoraceae; g__Hygrocybe; s__Hygrocybe_conica
ASV1474	0	0	0	0	0	0	0	0	0	0	0	43	0	0	0	0	0	0	k__Fungi; p__Ascomycota; c__Sordariomycetes; o__Xylariales; f__Microdochiaceae; g__Microdochium; s__unclassified_Microdochium
ASV1476	0	0	0	0	0	0	0	67	0	0	0	0	0	0	0	0	0	0	k__Fungi; p__Ascomycota; c__Leotiomycetes; o__unclassified_Leotiomycetes; f__unclassified_Leotiomycetes; g__unclassified_Leotiomycetes; s__unclassified_Leotiomycetes
ASV1478	0	0	0	0	0	0	0	0	0	0	0	0	0	155	0	0	0	0	k__Fungi; p__Ascomycota; c__Sordariomycetes; o__Xylariales; f__Microdochiaceae; g__Microdochium; s__unclassified_Microdochium
ASV1481	0	0	0	0	0	0	48	0	0	0	0	0	0	0	0	0	0	0	k__Fungi; p__Ascomycota; c__Eurotiomycetes; o__Chaetothyriales; f__Herpotrichiellaceae; Unclassified; Unclassified
ASV1487	0	152	0	0	0	0	0	0	0	0	0	0	0	0	0	0	0	0	k__Fungi; p__Ascomycota; c__Sordariomycetes; o__Hypocreales; f__Cordycipitaceae; g__Simplicillium; Unclassified
ASV149	0	0	0	0	0	0	716	729	0	0	0	0	0	0	34	0	0	0	k__Fungi; p__Mortierellomycota; c__Mortierellomycetes; o__Mortierellales; f__unclassified_Mortierellales; g__unclassified_Mortierellales; s__unclassified_Mortierellales
ASV1492	0	0	0	0	0	0	0	0	0	0	0	0	152	0	0	0	0	0	k__Fungi; p__Glomeromycota; c__Glomeromycetes; o__Glomerales; f__Glomeraceae; g__Glomus; s__Glomus_indicum
ASV1493	0	0	0	0	0	0	0	0	0	0	0	6	0	0	0	0	0	0	k__Fungi; p__unclassified_Fungi; c__unclassified_Fungi; o__unclassified_Fungi; f__unclassified_Fungi; g__unclassified_Fungi; s__unclassified_Fungi
ASV1494	0	0	0	0	0	0	57	0	0	0	0	0	0	0	0	0	0	0	k__Fungi; p__Ascomycota; c__Eurotiomycetes; o__Chaetothyriales; f__Herpotrichiellaceae; g__Cladophialophora; Unclassified
ASV15	12	0	0	0	0	0	0	0	0	268	0	0	0	0	0	0	0	0	k__Fungi; p__Ascomycota; c__Pezizomycetes; o__Pezizales; f__Pyronemataceae; g__Pseudaleuria; Unclassified
ASV150	49	0	0	0	0	1082	0	0	0	50	57	146	129	97	201	0	7	0	k__Fungi; p__Ascomycota; c__Leotiomycetes; o__Helotiales; f__Helotiaceae; g__Tetracladium; s__Tetracladium_marchalianum
ASV151	0	0	0	0	0	0	1	0	0	0	0	0	0	0	0	0	0	0	k__Fungi; p__Basidiomycota; c__unclassified_Basidiomycota; o__unclassified_Basidiomycota; f__unclassified_Basidiomycota; g__unclassified_Basidiomycota; s__unclassified_Basidiomycota
ASV152	0	0	0	0	0	0	0	0	0	0	2465	0	0	0	0	0	0	0	k__Fungi; p__unclassified_Fungi; c__unclassified_Fungi; o__unclassified_Fungi; f__unclassified_Fungi; g__unclassified_Fungi; s__unclassified_Fungi
ASV153	379	0	0	0	0	0	392	569	0	0	0	0	0	0	0	0	0	0	k__Fungi; p__Ascomycota; c__Sordariomycetes; o__Hypocreales; f__Nectriaceae; g__Fusarium; s__unclassified_Fusarium
ASV154	0	0	0	237	0	0	970	717	0	0	0	0	0	0	0	0	0	0	k__Fungi; p__Basidiomycota; c__Agaricomycetes; o__Agaricales; f__Tricholomataceae; g__Laccaria; s__Laccaria_aurantia
ASV155	620	1183	510	0	0	0	0	0	0	26	0	0	0	41	18	5	0	0	k__Fungi; p__Ascomycota; c__Sordariomycetes; o__Hypocreales; f__Hypocreaceae; g__Trichoderma; s__unclassified_Trichoderma
ASV156	0	0	0	0	0	0	0	0	2401	0	0	0	0	0	0	0	0	0	k__Fungi; p__Ascomycota; c__Dothideomycetes; o__Pleosporales; f__unclassified_Pleosporales; g__unclassified_Pleosporales; s__unclassified_Pleosporales
ASV157	0	0	0	0	2397	0	0	0	0	0	0	0	0	0	0	0	0	0	k__Fungi; p__unclassified_Fungi; c__unclassified_Fungi; o__unclassified_Fungi; f__unclassified_Fungi; g__unclassified_Fungi; s__unclassified_Fungi
ASV158	0	0	0	0	0	0	0	0	2162	0	0	0	0	0	0	0	0	0	k__Fungi; p__Ascomycota; c__Sordariomycetes; o__Coniochaetales; f__Coniochaetaceae; g__Coniochaeta; s__Coniochaeta_lignicola
ASV159	0	0	0	0	0	0	360	325	0	59	75	16	0	0	39	0	0	0	k__Fungi; p__Mortierellomycota; c__Mortierellomycetes; o__Mortierellales; f__Mortierellaceae; g__Mortierella; s__unclassified_Mortierella
ASV16	537	1436	989	1262	0	626	679	540	997	36	942	40	411	197	2671	138	240	0	k__Fungi; p__Ascomycota; c__Dothideomycetes; o__Cladosporiales; f__Cladosporiaceae; g__Cladosporium; s__unclassified_Cladosporium
ASV160	0	0	0	232	0	0	0	0	0	30	21	0	19	30	11	0	0	12	k__Fungi; p__Basidiomycota; c__unclassified_Basidiomycota; o__unclassified_Basidiomycota; f__unclassified_Basidiomycota; g__unclassified_Basidiomycota; s__unclassified_Basidiomycota
ASV161	0	0	0	0	0	0	0	0	0	0	0	0	692	1607	7	0	0	0	k__Fungi; p__Basidiomycota; c__Agaricomycetes; o__Agaricales; f__Agaricaceae; g__Leucoagaricus; s__Leucoagaricus_irinellus
ASV162	5	14	0	1	0	1	0	0	0	0	2	0	259	1225	660	0	0	0	k__Fungi; p__Basidiomycota; c__Agaricomycetes; o__Agaricales; f__Agaricaceae; g__Agaricus; s__Agaricus_jacobi
ASV164	0	0	0	0	0	1490	302	30	0	0	0	0	0	0	0	0	0	0	k__Fungi; p__Mortierellomycota; c__Mortierellomycetes; o__Mortierellales; f__Mortierellaceae; g__Mortierella; s__Mortierella_cystojenkinii
ASV165	0	0	1	0	0	0	0	0	0	643	260	506	18	12	39	0	1	18	k__Fungi; p__Basidiomycota; c__Agaricomycetes; o__Agaricales; f__Strophariaceae; g__Hypholoma; s__Hypholoma_tuberosum
ASV166	0	0	0	0	0	1	0	0	0	0	0	0	0	0	0	0	0	0	k__Fungi; p__unclassified_Fungi; c__unclassified_Fungi; o__unclassified_Fungi; f__unclassified_Fungi; g__unclassified_Fungi; s__unclassified_Fungi
ASV167	0	0	0	0	0	0	0	0	0	0	0	0	0	30	0	0	0	0	k__Fungi; p__Mortierellomycota; c__Mortierellomycetes; o__Mortierellales; f__Mortierellaceae; g__Mortierella; s__Mortierella_elongata
ASV168	0	0	0	0	0	2	0	0	0	0	0	0	0	0	0	0	0	0	k__Fungi; p__Basidiomycota; c__Agaricomycetes; o__unclassified_Agaricomycetes; f__unclassified_Agaricomycetes; g__unclassified_Agaricomycetes; s__unclassified_Agaricomycetes
ASV169	0	0	0	0	0	0	0	0	0	0	2180	0	0	0	0	0	0	0	k__Fungi; p__Mortierellomycota; c__Mortierellomycetes; o__Mortierellales; f__Mortierellaceae; g__Mortierella; s__unclassified_Mortierella
ASV17	0	0	395	0	0	0	0	33	0	0	0	0	142	0	0	0	0	0	k__Fungi; p__Ascomycota; c__Eurotiomycetes; o__Eurotiales; f__Aspergillaceae; g__Aspergillus; s__unclassified_Aspergillus
ASV170	0	0	0	904	0	0	219	172	0	0	0	0	0	0	8	0	0	0	k__Fungi; p__Rozellomycota; c__unclassified_Rozellomycota; o__unclassified_Rozellomycota; f__unclassified_Rozellomycota; g__unclassified_Rozellomycota; s__unclassified_Rozellomycota
ASV171	0	0	0	0	0	1210	9	115	0	0	0	0	0	0	5	0	0	0	k__Fungi; p__Basidiomycota; c__Agaricomycetes; o__Russulales; f__Russulaceae; g__Russula; s__unclassified_Russula
ASV172	0	0	0	0	0	2108	0	0	0	0	0	0	0	0	0	0	0	0	k__Fungi; p__Mortierellomycota; c__Mortierellomycetes; o__Mortierellales; f__Mortierellaceae; g__Mortierella; s__unclassified_Mortierella
ASV173	0	0	180	0	0	0	0	192	0	25	131	0	66	73	50	0	28	0	k__Fungi; p__Ascomycota; c__Sordariomycetes; o__Hypocreales; Unclassified; g__Acremonium; s__Acremonium_egyptiacum
ASV174	0	0	0	0	0	0	0	0	0	1	0	0	0	0	0	0	0	0	k__Fungi; p__Ascomycota; c__Dothideomycetes; o__Pleosporales; f__Phaeosphaeriaceae; g__Phaeosphaeria; s__Phaeosphaeria_podocarpi
ASV175	0	0	0	0	0	0	0	0	1945	0	84	0	0	0	0	0	0	0	k__Fungi; p__Chytridiomycota; Unclassified; Unclassified; Unclassified; Unclassified; Unclassified
ASV176	0	0	0	0	0	0	0	0	2046	0	0	0	0	0	0	0	0	0	k__Fungi; p__Rozellomycota; Unclassified; Unclassified; Unclassified; Unclassified; Unclassified
ASV177	0	2	0	0	0	0	0	0	0	18	0	6	235	336	0	0	0	0	k__Fungi; p__Ascomycota; c__Sordariomycetes; o__Chaetosphaeriales; f__Chaetosphaeriaceae; g__Chaetosphaeria; s__Chaetosphaeria_vermicularioides
ASV178	0	0	0	0	0	0	0	0	2076	0	0	0	0	0	0	0	0	0	k__Fungi; p__Ascomycota; c__Eurotiomycetes; o__Eurotiales; f__Aspergillaceae; g__Aspergillus; s__unclassified_Aspergillus
ASV179	0	0	0	0	0	0	0	0	0	0	0	0	0	1	0	0	0	0	k__Fungi; p__Rozellomycota; Unclassified; Unclassified; Unclassified; Unclassified; Unclassified
ASV18	0	0	0	147	0	0	98	293	0	0	0	0	0	0	54	0	0	0	k__Fungi; p__Ascomycota; c__Sordariomycetes; o__Glomerellales; f__Plectosphaerellaceae; g__Sodiomyces; s__Sodiomyces_alcalophilus
ASV180	0	0	0	547	0	0	38	1	0	0	468	0	0	0	0	0	0	0	k__Fungi; p__Basidiomycota; c__Agaricomycetes; o__Russulales; f__Russulaceae; g__Russula; s__Russula_rosea
ASV181	0	0	514	0	0	0	0	0	0	0	0	0	0	0	0	0	0	0	k__Fungi; p__Ascomycota; c__Leotiomycetes; o__Helotiales; f__Chaetomellaceae; g__Chaetomella; s__unclassified_Chaetomella
ASV182	0	0	0	0	0	0	166	87	0	0	356	0	0	0	917	0	0	0	k__Fungi; p__Mortierellomycota; c__Mortierellomycetes; o__Mortierellales; f__Mortierellaceae; g__Mortierella; s__Mortierella_globalpina
ASV183	0	0	0	0	0	0	0	0	2018	0	0	0	0	0	0	0	0	0	k__Fungi; p__Ascomycota; c__Sordariomycetes; o__Glomerellales; f__Plectosphaerellaceae; g__Gibellulopsis; s__Gibellulopsis_serrae
ASV184	86	90	0	0	0	0	0	0	0	0	0	0	0	0	0	0	0	0	k__Fungi; p__Ascomycota; c__Eurotiomycetes; o__Eurotiales; f__Aspergillaceae; g__Aspergillus; s__unclassified_Aspergillus
ASV185	0	0	0	0	0	0	0	0	0	0	110	0	0	0	0	0	0	0	k__Fungi; p__Mortierellomycota; c__Mortierellomycetes; o__Mortierellales; f__Mortierellaceae; g__Mortierella; s__Mortierella_elongata
ASV186	291	0	1502	0	0	0	0	0	0	0	0	0	102	0	0	0	0	0	k__Fungi; p__Ascomycota; c__Sordariomycetes; o__Hypocreales; f__Nectriaceae; g__Fusarium; s__[Neocosmospora]_rubicola
ASV187	0	0	0	0	0	0	704	312	0	0	0	0	0	0	0	0	0	0	k__Fungi; p__Mortierellomycota; c__Mortierellomycetes; o__Mortierellales; f__Mortierellaceae; g__Mortierella; s__Mortierella_globalpina
ASV188	0	0	0	0	0	0	0	0	1925	0	0	0	0	0	0	0	0	0	k__Fungi; p__Ascomycota; c__Dothideomycetes; o__Cladosporiales; f__Cladosporiaceae; g__Cladosporium; s__unclassified_Cladosporium
ASV189	203	0	0	0	0	0	57	47	0	0	45	0	0	0	0	0	0	0	k__Fungi; p__Basidiomycota; c__Agaricomycetes; o__Trechisporales; Unclassified; Unclassified; Unclassified
ASV19	0	0	0	0	1	0	0	32	0	389	200	447	0	0	0	0	0	0	k__Fungi; p__Ascomycota; c__Pezizomycetes; o__Pezizales; f__Pyronemataceae; g__Pseudaleuria; Unclassified
ASV190	0	0	0	0	0	0	0	0	0	4	14	30	207	161	45	0	0	16	k__Fungi; p__Ascomycota; c__Leotiomycetes; o__Helotiales; f__Helotiaceae; g__Tetracladium; s__Tetracladium_furcatum
ASV193	0	0	154	0	1058	0	76	0	0	0	0	0	0	0	0	0	0	0	k__Fungi; p__Ascomycota; c__Eurotiomycetes; o__Eurotiales; f__Aspergillaceae; g__Aspergillus; s__Aspergillus_penicillioides
ASV195	0	0	0	0	0	0	0	0	0	643	467	757	0	0	0	0	0	0	k__Fungi; p__Ascomycota; c__Sordariomycetes; o__Sordariales; f__Chaetomiaceae; g__Botryotrichum; s__Botryotrichum_domesticum
ASV197	0	0	0	0	0	0	0	342	0	0	255	0	0	0	0	0	154	183	k__Fungi; p__Ascomycota; c__Sordariomycetes; o__Sordariales; f__Chaetomiaceae; g__Chaetomium; s__unclassified_Chaetomium
ASV2	44610	41621	44705	486	0	0	0	0	0	0	0	19	192	0	102	61	0	48	k__Fungi; p__Ascomycota; c__Eurotiomycetes; o__Eurotiales; f__Aspergillaceae; g__Aspergillus; s__Aspergillus_oerlinghausenensis
ASV20	0	0	0	2136	0	2697	6348	3439	0	0	0	0	0	0	61	0	0	0	k__Fungi; p__Basidiomycota; c__Agaricomycetes; o__Agaricales; f__Tricholomataceae; g__Tricholoma; s__Tricholoma_triste
ASV200	0	0	0	0	0	720	389	120	0	0	10	0	0	0	0	0	0	0	k__Fungi; p__Ascomycota; c__Leotiomycetes; o__Helotiales; f__unclassified_Helotiales; g__unclassified_Helotiales; s__unclassified_Helotiales
ASV201	0	0	0	0	0	0	796	336	0	0	0	0	0	0	9	0	0	0	k__Fungi; p__Basidiomycota; c__Agaricomycetes; o__Thelephorales; f__Thelephoraceae; g__Tomentella; s__unclassified_Tomentella
ASV202	0	0	0	0	0	0	0	0	1801	0	0	0	0	0	0	0	0	0	k__Fungi; p__Chytridiomycota; Unclassified; Unclassified; Unclassified; Unclassified; Unclassified
ASV203	0	0	1	0	0	0	0	0	1799	0	0	0	0	0	0	0	0	0	k__Fungi; p__Rozellomycota; Unclassified; Unclassified; Unclassified; Unclassified; Unclassified
ASV204	0	0	0	0	0	1	55	32	0	0	0	0	0	0	0	0	0	0	k__Fungi; p__unclassified_Fungi; c__unclassified_Fungi; o__unclassified_Fungi; f__unclassified_Fungi; g__unclassified_Fungi; s__unclassified_Fungi
ASV205	0	0	0	0	0	0	394	209	0	0	0	0	0	0	1	0	0	0	k__Fungi; p__Basidiomycota; c__Agaricomycetes; o__Thelephorales; f__Thelephoraceae; g__unclassified_Thelephoraceae; s__unclassified_Thelephoraceae
ASV206	0	0	0	0	1789	0	0	0	0	0	0	0	0	0	0	0	0	0	k__Fungi; p__Ascomycota; c__Sordariomycetes; o__Sordariales; f__unclassified_Sordariales; g__unclassified_Sordariales; s__unclassified_Sordariales
ASV207	0	0	0	0	1354	0	0	0	0	0	0	0	0	0	0	0	0	0	k__Fungi; p__Ascomycota; c__Pezizomycetes; o__Pezizales; f__Pyronemataceae; g__Pseudaleuria; Unclassified
ASV209	0	0	0	0	0	0	0	0	1699	0	0	0	0	0	0	0	0	0	k__Fungi; p__Ascomycota; c__Dothideomycetes; o__Pleosporales; f__Massarinaceae; g__Helminthosporium; s__Helminthosporium_asterinum
ASV21	0	6	4	0	2248	1	0	232	0	248	564	222	565	450	530	1260	268	1621	k__Fungi; p__Mortierellomycota; c__Mortierellomycetes; o__Mortierellales; f__Mortierellaceae; g__Mortierella; s__Mortierella_globalpina
ASV210	0	211	0	0	0	0	0	0	0	0	0	0	0	0	0	0	0	0	k__Fungi; p__Ascomycota; c__Sordariomycetes; o__Microascales; f__Microascaceae; g__unclassified_Microascaceae; s__unclassified_Microascaceae
ASV211	0	0	0	0	0	0	161	41	0	0	49	0	18	0	0	0	0	0	k__Fungi; p__Mortierellomycota; c__Mortierellomycetes; o__Mortierellales; f__Mortierellaceae; g__Mortierella; s__Mortierella_humilis
ASV212	0	0	0	0	853	0	0	0	0	0	0	0	88	62	40	0	0	0	k__Fungi; p__Ascomycota; c__Sordariomycetes; o__Sordariales; f__Chaetomiaceae; g__unclassified_Chaetomiaceae; s__unclassified_Chaetomiaceae
ASV214	0	0	0	0	0	0	0	0	0	0	0	382	0	124	0	0	0	0	k__Fungi; p__Ascomycota; c__Sordariomycetes; o__Sordariales; f__Chaetomiaceae; g__Staphylotrichum; s__Staphylotrichum_coccosporum
ASV216	0	0	0	0	1670	0	0	0	0	0	0	0	0	0	0	0	0	0	k__Fungi; p__Ascomycota; c__Sordariomycetes; o__unclassified_Sordariomycetes; f__unclassified_Sordariomycetes; g__unclassified_Sordariomycetes; s__unclassified_Sordariomycetes
ASV217	0	1	0	0	0	0	0	0	0	0	0	0	903	0	0	0	0	0	k__Fungi; p__Basidiomycota; c__Agaricomycetes; o__Cantharellales; f__Ceratobasidiaceae; g__unclassified_Ceratobasidiaceae; s__unclassified_Ceratobasidiaceae
ASV22	0	0	0	2166	0	0	1268	0	0	0	0	0	0	0	0	0	1329	0	k__Fungi; p__Mortierellomycota; c__Mortierellomycetes; o__Mortierellales; f__Mortierellaceae; g__Mortierella; s__unclassified_Mortierella
ASV220	0	0	0	0	0	0	0	0	0	0	0	0	237	122	0	0	0	0	k__Fungi; p__Ascomycota; c__Sordariomycetes; o__Sordariales; f__Chaetomiaceae; g__Corynascella; s__Corynascella_humicola
ASV222	0	0	0	0	1649	0	0	0	0	0	0	0	0	0	0	0	0	0	k__Fungi; p__Ascomycota; c__Sordariomycetes; o__Microascales; f__Microascaceae; g__Scedosporium; s__Scedosporium_dehoogii
ASV223	0	0	0	0	0	0	0	0	1523	0	0	0	0	0	0	0	0	0	k__Fungi; p__Basidiomycota; c__unclassified_Basidiomycota; o__unclassified_Basidiomycota; f__unclassified_Basidiomycota; g__unclassified_Basidiomycota; s__unclassified_Basidiomycota
ASV224	0	0	0	1610	0	0	0	0	0	0	0	0	0	0	0	0	0	0	k__Fungi; p__Ascomycota; c__Saccharomycetes; o__Saccharomycetales; f__Debaryomycetaceae; g__Candida; s__Candida_tropicalis
ASV225	0	0	0	1194	0	0	12	0	0	0	0	0	0	0	383	0	0	0	k__Fungi; p__Ascomycota; c__Leotiomycetes; o__Helotiales; f__unclassified_Helotiales; g__unclassified_Helotiales; s__unclassified_Helotiales
ASV226	0	0	0	0	0	0	0	0	0	32	0	34	0	0	85	0	0	0	k__Fungi; p__Ascomycota; c__Sordariomycetes; o__Sordariales; f__unclassified_Sordariales; g__unclassified_Sordariales; s__unclassified_Sordariales
ASV227	0	0	0	0	0	0	393	172	0	0	0	0	0	0	10	0	0	0	k__Fungi; p__Ascomycota; c__Eurotiomycetes; o__Eurotiales; f__Trichocomaceae; g__Sagenomella; s__Sagenomella_verticillata
ASV228	0	0	0	0	0	0	0	0	0	72	53	164	271	160	172	0	0	0	k__Fungi; p__Ascomycota; c__Sordariomycetes; o__Hypocreales; f__Nectriaceae; g__Fusicolla; s__Fusicolla_acetilerea
ASV229	0	0	0	0	0	0	0	0	0	0	0	0	0	0	0	0	377	542	k__Fungi; p__Ascomycota; c__Sordariomycetes; o__Sordariales; f__Lasiosphaeriaceae; g__Schizothecium; s__unclassified_Schizothecium
ASV23	0	0	0	0	0	0	0	0	0	0	0	250	8435	358	50	0	14	0	k__Fungi; p__Ascomycota; c__Eurotiomycetes; o__Eurotiales; f__Aspergillaceae; g__Penicillium; s__unclassified_Penicillium
ASV230	0	0	0	0	1584	0	0	0	0	0	0	0	0	0	0	0	0	0	k__Fungi; p__Ascomycota; c__Sordariomycetes; o__Hypocreales; f__Hypocreaceae; g__Trichoderma; s__unclassified_Trichoderma
ASV231	0	0	0	488	0	0	1068	0	0	0	0	0	0	0	0	0	0	0	k__Fungi; p__Ascomycota; c__Eurotiomycetes; o__Chaetothyriales; f__Trichomeriaceae; Unclassified; Unclassified
ASV233	0	0	0	0	0	0	0	0	0	0	0	6	0	0	0	0	0	0	k__Fungi; p__Basidiomycota; c__Tremellomycetes; o__Cystofilobasidiales; f__Cystofilobasidiaceae; g__Cystofilobasidium; s__Cystofilobasidium_macerans
ASV235	0	100	0	0	1391	0	0	0	0	0	0	0	0	0	0	0	0	0	k__Fungi; p__Basidiomycota; c__Tremellomycetes; o__Tremellales; f__Bulleribasidiaceae; g__Vishniacozyma; s__Vishniacozyma_taibaiensis
ASV237	334	0	319	0	0	0	0	0	0	0	0	0	0	426	0	0	0	0	k__Fungi; p__Basidiomycota; c__unclassified_Basidiomycota; o__unclassified_Basidiomycota; f__unclassified_Basidiomycota; g__unclassified_Basidiomycota; s__unclassified_Basidiomycota
ASV238	0	0	0	0	0	0	0	407	0	0	0	0	0	0	0	0	0	0	k__Fungi; p__Mortierellomycota; c__Mortierellomycetes; o__Mortierellales; f__Mortierellaceae; g__Mortierella; s__unclassified_Mortierella
ASV239	0	0	0	0	0	0	0	27	0	0	0	0	0	0	0	739	497	169	k__Fungi; p__Basidiomycota; c__unclassified_Basidiomycota; o__unclassified_Basidiomycota; f__unclassified_Basidiomycota; g__unclassified_Basidiomycota; s__unclassified_Basidiomycota
ASV24	0	0	0	0	0	0	0	0	0	246	0	0	0	0	0	0	0	0	k__Fungi; p__Basidiomycota; c__Agaricomycetes; o__Tremellodendropsidales; Unclassified; Unclassified; Unclassified
ASV241	0	0	0	0	0	0	372	209	0	0	0	0	0	0	3	0	0	0	k__Fungi; p__Ascomycota; c__Leotiomycetes; o__Helotiales; f__Hyaloscyphaceae; g__Clathrosphaerina; s__Clathrosphaerina_zalewskii
ASV242	0	0	0	0	1367	0	31	0	0	0	0	0	0	0	0	0	0	0	k__Fungi; p__Ascomycota; c__Sordariomycetes; o__Sordariales; f__Chaetomiaceae; g__unclassified_Chaetomiaceae; s__unclassified_Chaetomiaceae
ASV243	0	0	2	0	0	0	0	0	1112	0	0	0	0	0	0	0	0	0	k__Fungi; p__Basidiomycota; c__unclassified_Basidiomycota; o__unclassified_Basidiomycota; f__unclassified_Basidiomycota; g__unclassified_Basidiomycota; s__unclassified_Basidiomycota
ASV244	0	1	0	0	0	0	0	0	0	10	4	1	284	0	3	0	0	0	k__Fungi; p__Calcarisporiellomycota; c__Calcarisporiellomycetes; o__Calcarisporiellales; f__Calcarisporiellaceae; g__Calcarisporiella; Unclassified
ASV245	0	0	0	868	0	0	638	0	0	0	0	0	0	0	0	0	0	0	k__Fungi; p__Mortierellomycota; c__Mortierellomycetes; o__Mortierellales; f__Mortierellaceae; g__Mortierella; s__Mortierella_gamsii
ASV246	0	0	0	0	0	1501	0	0	0	0	0	0	0	0	0	0	0	0	k__Fungi; p__Ascomycota; c__Sordariomycetes; o__Microascales; f__Microascaceae; g__Enterocarpus; s__Enterocarpus_grenotii
ASV247	0	0	0	0	1500	0	0	0	0	0	0	0	0	0	0	0	0	0	k__Fungi; p__Ascomycota; c__Leotiomycetes; o__Helotiales; f__Myxotrichaceae; g__Oidiodendron; s__Oidiodendron_cereale
ASV248	0	0	0	0	0	0	0	0	0	0	0	0	0	0	0	0	0	1	k__Fungi; p__Basidiomycota; c__unclassified_Basidiomycota; o__unclassified_Basidiomycota; f__unclassified_Basidiomycota; g__unclassified_Basidiomycota; s__unclassified_Basidiomycota
ASV249	0	0	0	0	0	0	0	0	0	0	647	0	0	0	0	0	0	0	k__Fungi; p__Mortierellomycota; c__Mortierellomycetes; o__Mortierellales; f__Mortierellaceae; g__Mortierella; s__Mortierella_gamsii
ASV25	0	0	0	0	90	0	0	0	0	3728	0	3989	1499	0	0	0	0	0	k__Fungi; p__Mortierellomycota; c__Mortierellomycetes; o__Mortierellales; f__Mortierellaceae; g__Mortierella; s__unclassified_Mortierella
ASV250	104	0	0	0	0	0	0	0	0	0	16	26	0	0	0	0	0	0	k__Fungi; p__Ascomycota; c__Sordariomycetes; o__Coniochaetales; f__Coniochaetaceae; g__Coniochaeta; s__Coniochaeta_canina
ASV251	0	0	0	0	0	1482	0	0	0	0	0	0	0	0	0	0	0	0	k__Fungi; p__Ascomycota; c__Sordariomycetes; o__Coniochaetales; f__Coniochaetaceae; g__Coniochaeta; s__Coniochaeta_lignicola
ASV253	0	0	0	0	1475	0	0	0	0	0	0	0	0	0	0	0	0	0	k__Fungi; p__Ascomycota; c__Eurotiomycetes; o__Chaetothyriales; Unclassified; Unclassified; Unclassified
ASV254	1	0	0	0	0	0	0	0	0	0	0	0	0	0	0	0	1	0	k__Fungi; p__Basidiomycota; c__Agaricomycetes; o__Agaricales; Unclassified; Unclassified; Unclassified
ASV255	0	0	0	0	0	0	0	0	0	0	0	0	0	0	8	0	8	0	k__Fungi; p__Ascomycota; c__Sordariomycetes; o__Hypocreales; f__Niessliaceae; g__Monocillium; s__Monocillium_griseo-ochraceum
ASV256	0	0	0	964	0	0	0	0	0	0	0	0	0	0	0	0	0	0	k__Fungi; p__Basidiomycota; c__Tremellomycetes; o__Filobasidiales; f__Filobasidiaceae; g__Filobasidium; s__unclassified_Filobasidium
ASV257	0	0	0	0	0	0	0	47	0	0	0	0	0	0	0	0	0	116	k__Fungi; p__unclassified_Fungi; c__unclassified_Fungi; o__unclassified_Fungi; f__unclassified_Fungi; g__unclassified_Fungi; s__unclassified_Fungi
ASV258	0	0	0	0	1437	0	0	0	0	0	0	0	0	0	0	0	0	0	k__Fungi; p__Rozellomycota; Unclassified; Unclassified; Unclassified; Unclassified; Unclassified
ASV259	0	0	0	0	0	0	0	0	0	0	0	0	0	0	0	509	0	0	k__Fungi; p__Mortierellomycota; c__Mortierellomycetes; o__Mortierellales; f__Mortierellaceae; g__Mortierella; s__unclassified_Mortierella
ASV261	0	0	0	0	0	1062	0	0	0	0	0	0	0	0	0	12	0	0	k__Fungi; p__Basidiomycota; c__Agaricomycetes; o__Boletales; f__Sclerodermataceae; g__Scleroderma; Unclassified
ASV262	0	0	0	987	0	0	73	0	0	0	78	0	0	0	0	0	0	0	k__Fungi; p__Basidiomycota; c__Agaricomycetes; o__Agaricales; f__Cortinariaceae; g__Cortinarius; s__unclassified_Cortinarius
ASV264	0	0	0	0	0	0	0	0	0	0	0	0	0	101	10	0	0	0	k__Fungi; p__Ascomycota; c__Eurotiomycetes; o__Eurotiales; f__Aspergillaceae; g__Penicillium; s__Penicillium_copticola
ASV265	0	0	0	0	0	0	438	152	0	0	0	0	0	0	0	0	0	0	k__Fungi; p__Chytridiomycota; c__Rhizophlyctidomycetes; o__Rhizophlyctidales; f__Rhizophlyctidaceae; g__Rhizophlyctis; s__Rhizophlyctis_rosea
ASV266	0	0	0	0	0	1236	121	0	0	0	0	0	0	0	2	0	0	0	k__Fungi; p__Chytridiomycota; c__Rhizophlyctidomycetes; o__Rhizophlyctidales; f__Rhizophlyctidaceae; g__Rhizophlyctis; s__Rhizophlyctis_rosea
ASV267	0	0	0	0	0	0	0	0	0	0	0	0	317	100	61	0	0	0	k__Fungi; p__Glomeromycota; c__Glomeromycetes; o__Diversisporales; f__Diversisporales_fam_Incertae_sedis; g__Entrophospora; s__Entrophospora_infrequens
ASV268	0	0	0	0	0	0	0	0	0	0	0	0	0	2	0	0	0	0	k__Fungi; p__Ascomycota; c__Sordariomycetes; o__Glomerellales; f__Plectosphaerellaceae; g__Plectosphaerella; s__Plectosphaerella_niemeijerarum
ASV269	0	0	0	0	0	0	506	0	0	0	0	0	0	0	0	0	0	0	k__Fungi; p__Basidiomycota; c__Agaricomycetes; o__Boletales; f__Rhizopogonaceae; g__Rhizopogon; s__Rhizopogon_sinoalbidus
ASV27	0	0	0	0	0	0	0	0	16001	0	0	0	0	0	0	0	0	11	k__Fungi; p__unclassified_Fungi; c__unclassified_Fungi; o__unclassified_Fungi; f__unclassified_Fungi; g__unclassified_Fungi; s__unclassified_Fungi
ASV270	0	0	0	1010	0	0	0	0	0	15	0	0	0	0	0	0	0	0	k__Fungi; p__Ascomycota; c__Eurotiomycetes; o__Onygenales; f__Onygenales_fam_Incertae_sedis; g__Chrysosporium; s__Chrysosporium_merdarium
ASV271	0	0	0	0	0	0	401	77	0	0	0	0	0	0	0	0	0	0	k__Fungi; p__Basidiomycota; c__Agaricomycetes; Unclassified; Unclassified; Unclassified; Unclassified
ASV272	0	0	0	0	0	0	0	0	0	0	29	0	0	0	139	0	0	13	k__Fungi; p__Ascomycota; c__Sordariomycetes; o__Hypocreales; Unclassified; Unclassified; Unclassified
ASV273	0	0	0	0	0	0	0	0	0	0	8	0	0	0	0	0	0	0	k__Fungi; p__unclassified_Fungi; c__unclassified_Fungi; o__unclassified_Fungi; f__unclassified_Fungi; g__unclassified_Fungi; s__unclassified_Fungi
ASV274	0	0	0	1328	0	0	0	0	0	0	0	0	0	0	0	0	0	0	k__Fungi; p__Basidiomycota; c__Agaricomycetes; o__Trechisporales; Unclassified; Unclassified; Unclassified
ASV276	0	0	0	0	0	0	0	62	0	0	0	0	0	0	0	0	0	0	k__Fungi; p__Ascomycota; c__Sordariomycetes; o__Sordariales; f__Chaetomiaceae; g__unclassified_Chaetomiaceae; s__unclassified_Chaetomiaceae
ASV277	0	0	0	0	0	0	0	0	0	39	0	53	0	0	0	0	0	0	k__Fungi; p__unclassified_Fungi; c__unclassified_Fungi; o__unclassified_Fungi; f__unclassified_Fungi; g__unclassified_Fungi; s__unclassified_Fungi
ASV279	0	0	0	0	0	0	553	471	0	0	0	0	0	0	0	0	0	0	k__Fungi; p__Ascomycota; c__Pezizomycetes; o__Pezizales; f__Pezizaceae; g__Peziza; s__Peziza_limnaea
ASV28	0	888	0	0	0	0	0	0	0	1650	814	2217	1837	256	732	0	0	317	k__Fungi; p__Mortierellomycota; c__Mortierellomycetes; o__Mortierellales; f__Mortierellaceae; g__Mortierella; s__unclassified_Mortierella
ASV280	0	0	0	0	894	0	0	0	0	0	0	0	0	0	0	0	0	0	k__Fungi; p__Basidiomycota; c__Agaricomycetes; o__Agaricales; f__Inocybaceae; g__Inocybe; Unclassified
ASV281	0	0	0	0	0	0	0	0	0	0	0	0	0	0	0	0	34	0	k__Fungi; p__Basidiomycota; c__unclassified_Basidiomycota; o__unclassified_Basidiomycota; f__unclassified_Basidiomycota; g__unclassified_Basidiomycota; s__unclassified_Basidiomycota
ASV282	0	0	0	0	0	0	0	0	0	0	1	0	0	0	0	0	0	0	k__Fungi; p__unclassified_Fungi; c__unclassified_Fungi; o__unclassified_Fungi; f__unclassified_Fungi; g__unclassified_Fungi; s__unclassified_Fungi
ASV283	0	0	0	0	1235	0	0	0	0	0	0	0	0	0	0	0	0	0	k__Fungi; p__unclassified_Fungi; c__unclassified_Fungi; o__unclassified_Fungi; f__unclassified_Fungi; g__unclassified_Fungi; s__unclassified_Fungi
ASV284	0	0	0	0	0	1291	0	0	0	0	0	0	0	0	0	0	0	0	k__Fungi; p__Ascomycota; c__Eurotiomycetes; o__Eurotiales; f__Aspergillaceae; g__Aspergillus; s__Aspergillus_versicolor
ASV285	0	0	0	0	1271	0	0	0	0	0	0	0	0	0	3	0	0	0	k__Fungi; p__Kickxellomycota; Unclassified; o__Ramicandelaberales; f__Ramicandelaberaceae; g__Ramicandelaber; s__Ramicandelaber_taiwanensis
ASV287	0	0	214	0	0	0	0	0	0	0	27	0	0	17	0	0	0	0	k__Fungi; p__Basidiomycota; c__Microbotryomycetes; o__Sporidiobolales; f__Sporidiobolaceae; g__Rhodotorula; s__Rhodotorula_alborubescens
ASV289	0	0	0	0	1263	0	0	0	0	0	0	0	0	0	0	0	0	0	k__Fungi; p__Ascomycota; c__Leotiomycetes; o__Helotiales; f__Rutstroemiaceae; g__Clarireedia; s__Clarireedia_bennettii
ASV29	0	0	0	0	2275	0	0	244	0	2946	2507	3291	0	0	355	30	0	0	k__Fungi; p__Ascomycota; c__Sordariomycetes; o__Sordariales; f__Chaetomiaceae; g__Botryotrichum; s__Botryotrichum_domesticum
ASV290	0	0	0	0	0	1	0	0	0	0	0	0	0	0	12	0	0	0	k__Fungi; p__Ascomycota; c__Eurotiomycetes; o__Onygenales; f__Gymnoascaceae; Unclassified; Unclassified
ASV291	0	0	0	0	0	1261	0	0	0	0	0	0	0	0	0	0	0	0	k__Fungi; p__Ascomycota; c__unclassified_Ascomycota; o__unclassified_Ascomycota; f__unclassified_Ascomycota; g__unclassified_Ascomycota; s__unclassified_Ascomycota
ASV292	0	266	0	0	0	0	116	290	0	0	0	0	0	0	178	0	0	0	k__Fungi; p__Ascomycota; c__Sordariomycetes; o__Hypocreales; f__Nectriaceae; g__Fusarium; s__Fusarium_equiseti
ASV293	0	0	0	0	0	952	0	0	0	0	0	0	0	0	0	0	0	0	k__Fungi; p__Mortierellomycota; c__Mortierellomycetes; o__Mortierellales; f__Mortierellaceae; g__Mortierella; s__Mortierella_ambigua
ASV294	0	0	0	0	1245	0	0	0	0	0	0	0	0	0	0	0	0	0	k__Fungi; p__Chytridiomycota; c__Chytridiomycetes; o__Chytridiales; f__Chytridiaceae; g__Phlyctochytrium; s__Phlyctochytrium_africanum
ASV295	1	0	0	0	0	0	0	0	0	21	15	0	0	24	0	0	0	0	k__Fungi; p__Ascomycota; c__unclassified_Ascomycota; o__unclassified_Ascomycota; f__unclassified_Ascomycota; g__unclassified_Ascomycota; s__unclassified_Ascomycota
ASV296	0	0	0	1231	0	0	0	0	0	0	0	0	0	0	0	0	0	0	k__Fungi; p__Ascomycota; c__Sordariomycetes; o__Hypocreales; f__Ophiocordycipitaceae; g__Purpureocillium; s__Purpureocillium_lilacinum
ASV297	0	0	0	0	1228	0	0	0	0	0	0	0	0	0	0	0	0	0	k__Fungi; p__Ascomycota; c__Sordariomycetes; o__Xylariales; f__Sporocadaceae; g__Discosia; s__Discosia_pseudoartocreas
ASV298	0	0	0	0	0	569	0	0	0	0	0	0	0	0	0	0	0	0	k__Fungi; p__Ascomycota; c__Sordariomycetes; o__Coniochaetales; f__Coniochaetaceae; g__Coniochaeta; s__Coniochaeta_hoffmannii
ASV299	0	0	0	0	0	0	0	114	0	0	0	0	0	0	0	0	0	0	k__Fungi; p__Basidiomycota; c__Tremellomycetes; o__Filobasidiales; f__Filobasidiaceae; g__Filobasidium; s__unclassified_Filobasidium
ASV3	501	14	493	0	0	0	622	258	0	1669	804	1694	2	1415	7214	0	37	0	k__Fungi; p__Ascomycota; c__Leotiomycetes; o__Helotiales; f__unclassified_Helotiales; g__unclassified_Helotiales; s__unclassified_Helotiales
ASV30	0	0	0	0	0	0	0	2	0	162	0	95	88	0	0	31	0	175	k__Fungi; p__unclassified_Fungi; c__unclassified_Fungi; o__unclassified_Fungi; f__unclassified_Fungi; g__unclassified_Fungi; s__unclassified_Fungi
ASV300	0	0	0	0	0	0	0	0	1	0	0	0	1195	0	0	0	0	0	k__Fungi; p__Basidiomycota; c__Agaricomycetes; o__Agaricales; f__Agaricaceae; g__unclassified_Agaricaceae; s__unclassified_Agaricaceae
ASV302	0	0	0	0	1197	0	0	0	0	0	0	0	0	0	0	0	0	0	k__Fungi; p__Basidiomycota; c__Agaricomycetes; o__Cantharellales; f__Ceratobasidiaceae; Unclassified; Unclassified
ASV303	0	0	0	0	0	0	357	71	0	0	0	0	0	0	2	0	0	0	k__Fungi; p__Basidiomycota; c__Agaricomycetes; o__Cantharellales; f__Ceratobasidiaceae; Unclassified; Unclassified
ASV304	0	0	242	0	0	0	0	0	0	12	21	25	0	0	0	0	0	0	k__Fungi; p__Ascomycota; c__Eurotiomycetes; o__Eurotiales; f__Aspergillaceae; g__Penicillium; s__unclassified_Penicillium
ASV305	0	0	0	0	0	0	0	0	0	0	0	0	0	1	0	0	0	0	k__Fungi; p__unclassified_Fungi; c__unclassified_Fungi; o__unclassified_Fungi; f__unclassified_Fungi; g__unclassified_Fungi; s__unclassified_Fungi
ASV307	0	0	0	0	0	0	0	170	0	0	0	0	444	0	0	0	0	0	k__Fungi; p__Ascomycota; c__Sordariomycetes; o__Hypocreales; f__Nectriaceae; g__Fusarium; s__unclassified_Fusarium
ASV309	0	0	0	0	0	0	0	0	0	0	0	19	0	0	0	0	330	0	k__Fungi; p__Ascomycota; c__Sordariomycetes; o__Sordariales; f__Lasiosphaeriaceae; g__Apodus; s__Apodus_deciduus
ASV31	0	0	0	522	1792	354	133	345	0	0	110	0	0	0	56	0	0	29	k__Fungi; p__Ascomycota; c__Sordariomycetes; o__Sordariales; f__Chaetomiaceae; g__Trichocladium; s__Trichocladium_seminis-citrulli
ASV310	0	0	0	0	1172	0	0	0	0	0	0	0	0	0	0	0	0	0	k__Fungi; p__Ascomycota; c__Dothideomycetes; o__Cladosporiales; f__Cladosporiaceae; g__Cladosporium; s__unclassified_Cladosporium
ASV311	0	0	0	0	0	0	0	0	0	0	0	0	0	0	30	0	0	0	k__Fungi; p__Ascomycota; c__Leotiomycetes; o__Helotiales; Unclassified; Unclassified; Unclassified
ASV312	0	1	0	0	0	0	0	0	0	0	0	0	0	0	0	0	0	0	k__Fungi; p__Ascomycota; c__Sordariomycetes; o__Glomerellales; f__Plectosphaerellaceae; g__Plectosphaerella; s__Plectosphaerella_niemeijerarum
ASV313	0	0	0	0	0	0	0	0	0	109	0	44	0	0	275	0	248	0	k__Fungi; p__Ascomycota; c__Sordariomycetes; o__Hypocreales; f__Nectriaceae; g__Fusarium; s__unclassified_Fusarium
ASV314	0	0	0	0	0	0	0	0	0	0	0	0	844	0	0	0	0	0	k__Fungi; p__Basidiomycota; c__Agaricomycetes; o__Agaricales; f__Agaricaceae; g__Leucocoprinus; s__Leucocoprinus_cygneus
ASV315	0	0	0	0	0	0	0	0	0	355	281	483	0	0	39	0	0	0	k__Fungi; p__Basidiomycota; c__Agaricomycetes; o__Tremellodendropsidales; Unclassified; Unclassified; Unclassified
ASV316	0	0	0	0	0	0	0	0	0	0	0	0	253	0	0	0	0	0	k__Fungi; p__Ascomycota; c__Sordariomycetes; o__Hypocreales; f__Nectriaceae; g__Fusarium; s__Fusarium_equiseti
ASV317	0	0	0	0	1155	0	0	0	0	0	0	0	0	0	0	0	0	0	k__Fungi; p__Ascomycota; c__Sordariomycetes; o__Sordariales; f__Lasiosphaeriaceae; g__Schizothecium; s__Schizothecium_curvisporum
ASV319	0	0	0	0	0	0	0	0	0	0	4	0	0	0	0	0	0	0	k__Fungi; p__Basidiomycota; c__Agaricomycetes; o__Agaricales; Unclassified; Unclassified; Unclassified
ASV32	0	0	0	0	0	0	0	0	0	0	23	32	0	1613	899	0	0	0	k__Fungi; p__Basidiomycota; c__unclassified_Basidiomycota; o__unclassified_Basidiomycota; f__unclassified_Basidiomycota; g__unclassified_Basidiomycota; s__unclassified_Basidiomycota
ASV321	0	0	0	0	0	0	0	32	0	0	0	0	0	0	0	0	0	0	k__Fungi; p__Basidiomycota; c__unclassified_Basidiomycota; o__unclassified_Basidiomycota; f__unclassified_Basidiomycota; g__unclassified_Basidiomycota; s__unclassified_Basidiomycota
ASV322	0	0	0	1142	0	0	0	0	0	0	0	0	0	0	0	0	0	0	k__Fungi; p__unclassified_Fungi; c__unclassified_Fungi; o__unclassified_Fungi; f__unclassified_Fungi; g__unclassified_Fungi; s__unclassified_Fungi
ASV323	176	0	0	0	0	0	0	0	0	0	0	0	0	0	0	0	0	0	k__Fungi; p__Basidiomycota; c__unclassified_Basidiomycota; o__unclassified_Basidiomycota; f__unclassified_Basidiomycota; g__unclassified_Basidiomycota; s__unclassified_Basidiomycota
ASV325	0	0	0	0	0	0	142	0	0	0	0	0	0	0	570	0	0	0	k__Fungi; p__Mortierellomycota; c__Mortierellomycetes; o__Mortierellales; f__Mortierellaceae; g__Mortierella; s__Mortierella_globalpina
ASV326	0	0	0	0	0	0	251	162	0	0	0	0	0	0	5	0	0	0	k__Fungi; p__Ascomycota; c__Sordariomycetes; o__Hypocreales; f__Cordycipitaceae; g__Lecanicillium; Unclassified
ASV327	0	0	0	0	0	0	0	0	0	0	0	0	0	873	0	0	0	0	k__Fungi; p__Basidiomycota; c__Agaricomycetes; o__Agaricales; f__Agaricaceae; g__Leucocoprinus; s__Leucocoprinus_cygneus
ASV328	0	0	0	0	0	0	0	0	0	199	121	234	103	31	215	0	0	19	k__Fungi; p__Ascomycota; c__Sordariomycetes; o__Sordariales; f__Lasiosphaeriaceae; g__Schizothecium; s__unclassified_Schizothecium
ASV33	0	0	0	0	0	0	0	0	0	0	0	1717	0	236	0	0	0	0	k__Fungi; p__Mortierellomycota; c__Mortierellomycetes; o__Mortierellales; f__Mortierellaceae; g__Mortierella; s__Mortierella_gamsii
ASV330	0	0	0	0	0	0	0	0	0	0	0	0	0	0	0	0	0	43	k__Fungi; p__Basidiomycota; c__unclassified_Basidiomycota; o__unclassified_Basidiomycota; f__unclassified_Basidiomycota; g__unclassified_Basidiomycota; s__unclassified_Basidiomycota
ASV331	0	0	0	0	0	0	0	0	0	0	74	0	0	0	0	0	0	0	k__Fungi; p__Basidiomycota; c__unclassified_Basidiomycota; o__unclassified_Basidiomycota; f__unclassified_Basidiomycota; g__unclassified_Basidiomycota; s__unclassified_Basidiomycota
ASV334	0	0	0	0	0	0	0	0	0	0	0	0	0	0	0	0	1089	0	k__Fungi; p__unclassified_Fungi; c__unclassified_Fungi; o__unclassified_Fungi; f__unclassified_Fungi; g__unclassified_Fungi; s__unclassified_Fungi
ASV335	0	0	0	0	0	0	311	0	0	0	0	0	0	0	0	0	0	0	k__Fungi; p__Mortierellomycota; c__Mortierellomycetes; o__Mortierellales; f__Mortierellaceae; g__Mortierella; s__unclassified_Mortierella
ASV337	0	0	1	0	0	0	17	358	0	0	0	0	0	100	145	0	0	0	k__Fungi; p__Ascomycota; c__Sordariomycetes; o__Hypocreales; f__Clavicipitaceae; g__Metacordyceps; s__Metacordyceps_chlamydosporia
ASV338	0	0	0	0	0	1077	0	0	0	0	0	0	0	0	0	0	0	0	k__Fungi; p__Basidiomycota; c__Agaricomycetes; o__Russulales; f__Russulaceae; g__unclassified_Russulaceae; s__unclassified_Russulaceae
ASV339	0	0	0	0	0	0	0	0	0	0	2	0	0	0	0	0	0	0	k__Fungi; p__Ascomycota; c__Leotiomycetes; o__Helotiales; f__Helotiales_fam_Incertae_sedis; g__Leptodontidium; s__Leptodontidium_trabinellum
ASV34	0	0	1	2767	0	1523	246	408	0	0	27	0	4	0	482	0	0	0	k__Fungi; p__Ascomycota; c__Saccharomycetes; o__Saccharomycetales; f__Debaryomycetaceae; g__Debaryomyces; s__unclassified_Debaryomyces
ASV340	0	0	0	1072	0	1	0	0	0	0	0	0	0	0	0	0	0	0	k__Fungi; p__Basidiomycota; c__Agaricomycetes; o__Thelephorales; f__Thelephoraceae; g__Tomentella; s__Tomentella_ellisii
ASV341	0	0	0	0	0	1068	0	0	0	0	0	0	0	0	0	0	0	0	k__Fungi; p__Ascomycota; c__Dothideomycetes; o__Pleosporales; f__Sporormiaceae; g__Preussia; s__Preussia_terricola
ASV342	0	0	0	0	0	0	123	0	0	0	0	0	0	0	0	0	0	0	k__Fungi; p__Mortierellomycota; c__unclassified_Mortierellomycota; o__unclassified_Mortierellomycota; f__unclassified_Mortierellomycota; g__unclassified_Mortierellomycota; s__unclassified_Mortierellomycota
ASV343	372	0	0	0	0	0	16	0	0	0	92	1	0	0	44	0	0	0	k__Fungi; p__Ascomycota; c__Eurotiomycetes; o__Eurotiales; f__Aspergillaceae; g__Aspergillus; s__Aspergillus_penicillioides
ASV344	0	0	0	0	0	1065	0	0	0	0	0	0	0	0	0	0	0	0	k__Fungi; p__unclassified_Fungi; c__unclassified_Fungi; o__unclassified_Fungi; f__unclassified_Fungi; g__unclassified_Fungi; s__unclassified_Fungi
ASV345	0	0	0	0	0	0	0	0	0	0	0	0	0	0	0	0	914	82	k__Fungi; p__Basidiomycota; c__unclassified_Basidiomycota; o__unclassified_Basidiomycota; f__unclassified_Basidiomycota; g__unclassified_Basidiomycota; s__unclassified_Basidiomycota
ASV346	0	0	0	40	0	0	0	0	0	0	0	0	0	0	0	0	0	0	k__Fungi; p__unclassified_Fungi; c__unclassified_Fungi; o__unclassified_Fungi; f__unclassified_Fungi; g__unclassified_Fungi; s__unclassified_Fungi
ASV347	0	0	0	1052	0	0	0	0	0	0	0	0	0	0	3	0	0	0	k__Fungi; p__unclassified_Fungi; c__unclassified_Fungi; o__unclassified_Fungi; f__unclassified_Fungi; g__unclassified_Fungi; s__unclassified_Fungi
ASV349	0	0	0	0	0	0	0	0	0	0	19	0	0	0	0	0	0	0	k__Fungi; p__Ascomycota; c__Saccharomycetes; o__Saccharomycetales; f__Debaryomycetaceae; g__Candida; s__Candida_tropicalis
ASV35	0	0	0	3364	0	2578	109	234	0	0	0	0	0	0	259	0	0	0	k__Fungi; p__Ascomycota; c__Eurotiomycetes; o__Onygenales; f__Ascosphaeraceae; g__Ascosphaera; s__Ascosphaera_proliperda
ASV350	0	0	0	0	0	0	185	106	0	0	17	0	0	0	0	0	0	0	k__Fungi; p__Ascomycota; c__Eurotiomycetes; o__Chaetothyriales; f__Herpotrichiellaceae; g__Exophiala; s__Exophiala_tremulae
ASV352	0	0	0	0	0	0	0	0	1035	0	0	0	0	0	0	0	0	0	k__Fungi; p__unclassified_Fungi; c__unclassified_Fungi; o__unclassified_Fungi; f__unclassified_Fungi; g__unclassified_Fungi; s__unclassified_Fungi
ASV353	0	0	0	0	1034	0	0	0	0	0	0	0	0	0	0	0	0	0	k__Fungi; p__Basidiomycota; c__Malasseziomycetes; o__Malasseziales; f__Malasseziaceae; g__Malassezia; s__unclassified_Malassezia
ASV355	0	0	0	0	0	870	0	0	0	0	0	0	0	0	12	0	0	0	k__Fungi; p__unclassified_Fungi; c__unclassified_Fungi; o__unclassified_Fungi; f__unclassified_Fungi; g__unclassified_Fungi; s__unclassified_Fungi
ASV356	0	0	0	0	0	0	0	0	0	0	0	0	1017	0	0	0	0	0	k__Fungi; p__Ascomycota; c__Sordariomycetes; o__Hypocreales; f__Clavicipitaceae; g__Metacordyceps; s__Metacordyceps_chlamydosporia
ASV357	0	0	0	0	0	643	133	0	0	0	0	0	0	0	6	0	0	0	k__Fungi; p__Basidiomycota; c__Agaricomycetes; o__Sebacinales; f__Sebacinaceae; g__Sebacina; Unclassified
ASV359	0	0	0	0	0	1	1	0	0	0	43	0	0	0	2	0	0	0	k__Fungi; p__Basidiomycota; c__Agaricomycetes; o__Polyporales; f__Polyporaceae; g__Ganoderma; s__unclassified_Ganoderma
ASV36	0	0	240	0	0	0	0	70	0	131	94	170	2534	113	530	0	0	0	k__Fungi; p__Ascomycota; c__Leotiomycetes; o__Helotiales; f__Helotiaceae; g__Tetracladium; s__Tetracladium_marchalianum
ASV361	0	0	0	0	0	0	0	0	0	0	0	0	0	37	0	0	0	0	k__Fungi; p__unclassified_Fungi; c__unclassified_Fungi; o__unclassified_Fungi; f__unclassified_Fungi; g__unclassified_Fungi; s__unclassified_Fungi
ASV362	0	0	0	1005	0	0	0	0	0	0	0	0	0	0	0	0	0	0	k__Fungi; p__Basidiomycota; c__Tremellomycetes; o__Tremellales; f__Bulleribasidiaceae; g__Vishniacozyma; s__Vishniacozyma_victoriae
ASV363	0	0	0	0	1005	0	0	0	0	0	0	0	0	0	0	0	0	0	k__Fungi; p__unclassified_Fungi; c__unclassified_Fungi; o__unclassified_Fungi; f__unclassified_Fungi; g__unclassified_Fungi; s__unclassified_Fungi
ASV364	0	0	0	0	0	0	0	0	0	0	218	0	0	0	196	0	0	0	k__Fungi; p__Ascomycota; c__Sordariomycetes; o__Hypocreales; f__Nectriaceae; g__Fusarium; s__[Neocosmospora]_rubicola
ASV365	0	0	0	0	0	0	0	0	0	87	40	88	0	0	0	59	57	263	k__Fungi; p__Basidiomycota; c__Agaricomycetes; o__Agaricales; f__Psathyrellaceae; g__Coprinellus; s__Coprinellus_radians
ASV367	0	0	0	0	976	0	0	0	0	0	22	0	0	0	0	0	0	0	k__Fungi; p__Ascomycota; c__Leotiomycetes; o__Helotiales; f__Sclerotiniaceae; g__Botryotinia; s__Botryotinia_ranunculi
ASV368	0	0	0	0	0	0	0	0	0	0	0	0	0	0	0	0	656	0	k__Fungi; p__Ascomycota; c__Sordariomycetes; o__Glomerellales; f__Plectosphaerellaceae; g__Plectosphaerella; s__Plectosphaerella_niemeijerarum
ASV37	47	0	0	0	3685	0	117	139	0	1401	1177	1552	0	0	0	0	513	278	k__Fungi; p__Ascomycota; c__Sordariomycetes; o__Sordariales; f__Chaetomiaceae; g__Humicola; s__Humicola_nigrescens
ASV370	0	0	0	0	0	916	69	0	0	0	0	0	0	0	0	0	0	0	k__Fungi; p__Ascomycota; c__Saccharomycetes; o__Saccharomycetales; f__Debaryomycetaceae; g__Meyerozyma; s__Meyerozyma_caribbica
ASV371	158	0	198	0	0	0	0	0	0	0	0	0	0	0	0	0	1	0	k__Fungi; p__Rozellomycota; Unclassified; Unclassified; Unclassified; Unclassified; Unclassified
ASV372	0	329	0	615	0	0	0	0	0	0	0	0	0	0	0	0	0	0	k__Fungi; p__unclassified_Fungi; c__unclassified_Fungi; o__unclassified_Fungi; f__unclassified_Fungi; g__unclassified_Fungi; s__unclassified_Fungi
ASV373	0	0	0	571	0	0	116	20	0	0	0	0	0	0	0	0	0	0	k__Fungi; p__unclassified_Fungi; c__unclassified_Fungi; o__unclassified_Fungi; f__unclassified_Fungi; g__unclassified_Fungi; s__unclassified_Fungi
ASV374	0	0	0	0	0	0	0	624	0	0	0	0	0	0	0	0	0	0	k__Fungi; p__Mortierellomycota; c__Mortierellomycetes; o__Mortierellales; f__Mortierellaceae; g__Mortierella; s__Mortierella_gamsii
ASV375	0	0	0	0	0	0	0	0	0	0	0	0	0	101	0	0	0	0	k__Fungi; p__Ascomycota; c__Sordariomycetes; o__Sordariales; f__Chaetomiaceae; g__Staphylotrichum; s__Staphylotrichum_coccosporum
ASV376	0	0	0	0	978	0	0	0	0	0	0	0	0	0	0	0	0	0	k__Fungi; p__Ascomycota; c__Eurotiomycetes; o__Eurotiales; f__Aspergillaceae; g__Monascus; s__Monascus_pilosus
ASV377	0	0	0	0	0	0	0	0	0	0	0	0	1	970	0	1	0	0	k__Fungi; p__Chytridiomycota; Unclassified; Unclassified; Unclassified; Unclassified; Unclassified
ASV379	0	0	0	0	0	0	0	0	0	17	15	0	0	5	0	170	116	214	k__Fungi; p__unclassified_Fungi; c__unclassified_Fungi; o__unclassified_Fungi; f__unclassified_Fungi; g__unclassified_Fungi; s__unclassified_Fungi
ASV38	0	218	0	0	0	0	0	0	0	1321	618	1185	1775	91	180	0	226	255	k__Fungi; p__Ascomycota; c__Sordariomycetes; o__Sordariales; f__Chaetomiaceae; g__unclassified_Chaetomiaceae; s__unclassified_Chaetomiaceae
ASV380	0	0	0	0	969	0	0	0	0	0	0	0	0	0	0	0	0	0	k__Fungi; p__Chytridiomycota; c__Lobulomycetes; o__Lobulomycetales; f__Lobulomycetaceae; g__Lobulomyces; Unclassified
ASV382	0	0	0	0	0	0	0	0	0	86	48	79	0	0	24	0	0	0	k__Fungi; p__Basidiomycota; c__unclassified_Basidiomycota; o__unclassified_Basidiomycota; f__unclassified_Basidiomycota; g__unclassified_Basidiomycota; s__unclassified_Basidiomycota
ASV383	0	0	0	0	0	866	0	0	0	0	0	0	0	0	0	0	0	0	k__Fungi; p__Basidiomycota; c__unclassified_Basidiomycota; o__unclassified_Basidiomycota; f__unclassified_Basidiomycota; g__unclassified_Basidiomycota; s__unclassified_Basidiomycota
ASV385	0	0	0	0	0	0	0	0	0	0	0	1	0	0	0	0	0	0	k__Fungi; p__Ascomycota; c__Leotiomycetes; o__Helotiales; f__Helotiaceae; g__Articulospora; Unclassified
ASV386	0	0	0	0	0	576	0	0	0	0	0	0	0	0	59	0	0	0	k__Fungi; p__Ascomycota; c__Saccharomycetes; o__Saccharomycetales; f__Debaryomycetaceae; g__Candida; s__Candida_parapsilosis
ASV387	0	0	0	0	0	0	635	0	0	0	302	0	0	0	0	0	0	0	k__Fungi; p__Ascomycota; c__Dothideomycetes; o__Pleosporales; f__Didymellaceae; g__unclassified_Didymellaceae; s__unclassified_Didymellaceae
ASV388	0	0	0	0	935	0	0	0	0	0	0	0	0	0	0	0	0	0	k__Fungi; p__Ascomycota; c__Sordariomycetes; o__Sordariales; f__Chaetomiaceae; g__Chaetomium; s__unclassified_Chaetomium
ASV389	0	0	0	0	0	932	0	0	0	0	0	0	0	0	0	0	0	0	k__Fungi; p__unclassified_Fungi; c__unclassified_Fungi; o__unclassified_Fungi; f__unclassified_Fungi; g__unclassified_Fungi; s__unclassified_Fungi
ASV39	318	0	0	0	0	0	0	37	0	123	106	91	1558	1585	164	0	0	0	k__Fungi; p__Ascomycota; c__Sordariomycetes; o__Hypocreales; f__Ophiocordycipitaceae; g__Purpureocillium; s__Purpureocillium_lilacinum
ASV390	0	0	0	0	0	0	0	0	0	0	0	0	734	0	0	0	0	0	k__Fungi; p__Ascomycota; c__Dothideomycetes; o__Pleosporales; f__Phaeosphaeriaceae; g__Setophoma; s__Setophoma_terrestris
ASV392	0	0	0	0	0	0	0	0	0	0	0	0	0	0	928	0	0	0	k__Fungi; p__Ascomycota; c__Sordariomycetes; o__Hypocreales; f__Nectriaceae; g__Fusarium; s__unclassified_Fusarium
ASV395	0	0	0	0	0	1	0	51	0	0	0	0	0	0	675	0	0	0	k__Fungi; p__Ascomycota; c__Sordariomycetes; o__Hypocreales; f__Hypocreales_fam_Incertae_sedis; g__Fusariella; Unclassified
ASV396	0	0	0	0	0	0	0	23	0	0	0	0	0	0	0	0	0	0	k__Fungi; p__Ascomycota; c__Sordariomycetes; o__Sordariales; f__Lasiosphaeriaceae; g__Schizothecium; s__Schizothecium_carpinicola
ASV397	0	0	0	0	908	0	0	0	0	0	0	0	0	0	0	0	0	0	k__Fungi; p__Ascomycota; c__unclassified_Ascomycota; o__unclassified_Ascomycota; f__unclassified_Ascomycota; g__unclassified_Ascomycota; s__unclassified_Ascomycota
ASV399	0	0	0	0	0	1	0	0	0	0	0	0	0	0	738	0	0	0	k__Fungi; p__unclassified_Fungi; c__unclassified_Fungi; o__unclassified_Fungi; f__unclassified_Fungi; g__unclassified_Fungi; s__unclassified_Fungi
ASV4	5	228	0	0	0	0	0	0	0	16460	11447	17947	44	0	197	2011	1013	1242	k__Fungi; p__Ascomycota; c__Sordariomycetes; o__Hypocreales; f__Clavicipitaceae; g__Paecilomyces; s__Paecilomyces_penicillatus
ASV40	0	0	0	0	0	0	0	0	0	1335	818	1502	0	0	0	0	123	0	k__Fungi; p__unclassified_Fungi; c__unclassified_Fungi; o__unclassified_Fungi; f__unclassified_Fungi; g__unclassified_Fungi; s__unclassified_Fungi
ASV400	0	0	0	571	0	0	0	0	0	17	0	0	0	0	0	0	0	0	k__Fungi; p__unclassified_Fungi; c__unclassified_Fungi; o__unclassified_Fungi; f__unclassified_Fungi; g__unclassified_Fungi; s__unclassified_Fungi
ASV401	0	0	0	360	0	0	0	50	0	0	0	0	0	0	0	0	0	0	k__Fungi; p__Basidiomycota; c__Malasseziomycetes; o__Malasseziales; f__Malasseziaceae; g__Malassezia; s__unclassified_Malassezia
ASV402	0	0	0	0	0	0	0	0	0	0	0	0	0	0	892	0	0	0	k__Fungi; p__Ascomycota; c__Dothideomycetes; o__Pleosporales; f__Phaeosphaeriaceae; g__Phaeosphaeria; s__Phaeosphaeria_ampeli
ASV403	0	0	0	0	0	0	22	0	0	0	0	1	0	0	0	1	0	0	k__Fungi; p__Ascomycota; c__Saccharomycetes; o__Saccharomycetales; f__Saccharomycetaceae; g__Kazachstania; s__Kazachstania_humilis
ASV404	0	0	0	0	0	0	0	0	0	0	0	0	19	51	0	59	18	28	k__Fungi; p__Ascomycota; c__Sordariomycetes; o__Sordariales; f__Lasiosphaeriaceae; g__Schizothecium; s__unclassified_Schizothecium
ASV408	0	0	0	0	0	671	68	44	0	0	0	0	0	0	0	0	0	0	k__Fungi; p__Ascomycota; c__Leotiomycetes; o__Helotiales; f__Hyaloscyphaceae; g__Glutinomyces; Unclassified
ASV409	0	0	0	863	0	0	0	0	0	0	0	0	0	0	0	0	0	0	k__Fungi; p__unclassified_Fungi; c__unclassified_Fungi; o__unclassified_Fungi; f__unclassified_Fungi; g__unclassified_Fungi; s__unclassified_Fungi
ASV41	3319	2755	2483	0	0	0	0	0	0	0	0	0	0	0	0	0	153	0	k__Fungi; p__Ascomycota; c__Eurotiomycetes; o__Eurotiales; f__Aspergillaceae; g__Aspergillus; s__Aspergillus_oerlinghausenensis
ASV411	0	0	0	0	0	0	0	0	0	0	0	0	22	0	0	0	0	0	k__Fungi; p__Ascomycota; c__Sordariomycetes; o__Hypocreales; f__Cordycipitaceae; g__Lecanicillium; s__Lecanicillium_saksenae
ASV413	0	0	0	0	0	462	50	161	0	0	13	0	0	0	0	8	0	0	k__Fungi; p__Basidiomycota; c__Tremellomycetes; o__Filobasidiales; f__Piskurozymaceae; g__Solicoccozyma; s__Solicoccozyma_terricola
ASV414	0	0	0	596	0	0	0	0	0	0	0	0	0	0	0	0	0	0	k__Fungi; p__Ascomycota; c__Sordariomycetes; o__Hypocreales; f__Nectriaceae; g__Fusarium; s__unclassified_Fusarium
ASV415	0	0	0	0	0	0	0	0	0	297	0	346	0	0	0	0	0	115	k__Fungi; p__Ascomycota; c__Sordariomycetes; o__Sordariales; f__Chaetomiaceae; g__Botryotrichum; s__Botryotrichum_domesticum
ASV417	0	0	0	0	0	0	0	41	0	69	37	51	0	0	10	0	0	0	k__Fungi; p__Basidiomycota; c__Tremellomycetes; o__Filobasidiales; f__Piskurozymaceae; g__Solicoccozyma; s__Solicoccozyma_aeria
ASV418	0	0	0	0	0	0	0	0	0	0	9	0	367	355	0	0	0	0	k__Fungi; p__Ascomycota; c__Sordariomycetes; o__Hypocreales; f__Clavicipitaceae; g__Marquandomyces; s__Metarhizium_marquandii
ASV42	0	0	0	0	0	0	0	0	0	1086	374	893	2	0	0	0	6	37	k__Fungi; p__Ascomycota; c__unclassified_Ascomycota; o__unclassified_Ascomycota; f__unclassified_Ascomycota; g__unclassified_Ascomycota; s__unclassified_Ascomycota
ASV420	0	0	0	744	0	0	54	7	0	0	0	0	0	0	0	0	0	0	k__Fungi; p__Ascomycota; c__Leotiomycetes; o__unclassified_Leotiomycetes; f__unclassified_Leotiomycetes; g__unclassified_Leotiomycetes; s__unclassified_Leotiomycetes
ASV422	0	0	0	0	0	0	0	52	0	23	0	8	320	106	43	0	0	0	k__Fungi; p__Ascomycota; c__Leotiomycetes; o__Helotiales; f__Helotiaceae; g__Scytalidium; s__Scytalidium_circinatum
ASV423	0	0	0	0	0	0	0	0	0	11	49	0	0	0	0	0	0	0	k__Fungi; p__Ascomycota; c__Dothideomycetes; o__Pleosporales; f__Phaeosphaeriaceae; g__Setophoma; s__Setophoma_terrestris
ASV425	0	0	0	0	0	0	0	0	0	0	252	0	0	578	0	0	0	0	k__Fungi; p__Ascomycota; c__Sordariomycetes; o__Hypocreales; f__Hypocreaceae; g__Trichoderma; s__unclassified_Trichoderma
ASV426	0	0	0	0	0	0	0	0	0	2	0	5	0	0	0	0	0	0	k__Fungi; p__Rozellomycota; Unclassified; Unclassified; Unclassified; Unclassified; Unclassified
ASV427	0	0	0	0	0	0	138	0	0	0	0	0	0	0	0	0	0	0	k__Fungi; p__Ascomycota; c__Leotiomycetes; o__Helotiales; f__Helotiaceae; g__Tetracladium; s__Tetracladium_marchalianum
ASV43	0	0	0	0	0	1422	2361	1705	0	0	0	0	0	0	44	0	0	0	k__Fungi; p__Ascomycota; c__Pezizomycetes; o__Pezizales; f__Pyronemataceae; g__Wilcoxina; Unclassified
ASV432	0	0	0	0	1	0	0	0	0	57	0	0	0	0	132	0	0	0	k__Fungi; p__Basidiomycota; c__Agaricomycetes; o__unclassified_Agaricomycetes; f__unclassified_Agaricomycetes; g__unclassified_Agaricomycetes; s__unclassified_Agaricomycetes
ASV433	0	0	0	795	0	0	0	0	0	0	0	0	0	0	0	0	0	0	k__Fungi; p__Chytridiomycota; Unclassified; Unclassified; Unclassified; Unclassified; Unclassified
ASV434	0	0	0	0	0	0	0	0	0	344	116	334	0	0	0	0	0	0	k__Fungi; p__Basidiomycota; c__Agaricomycetes; o__Cantharellales; f__Ceratobasidiaceae; g__Waitea; Unclassified
ASV436	0	0	0	0	0	0	0	0	0	0	0	0	27	0	0	0	0	0	k__Fungi; p__Ascomycota; c__Sordariomycetes; o__Microascales; f__Microascaceae; g__Cephalotrichum; s__Cephalotrichum_asperulum
ASV437	0	0	0	0	0	0	0	0	0	0	0	0	333	0	23	0	0	0	k__Fungi; p__Ascomycota; c__Sordariomycetes; o__Sordariales; f__unclassified_Sordariales; g__unclassified_Sordariales; s__unclassified_Sordariales
ASV438	0	0	0	0	0	661	0	0	0	0	0	0	0	0	0	0	0	0	k__Fungi; p__Ascomycota; c__Eurotiomycetes; o__Chaetothyriales; f__Herpotrichiellaceae; g__Cladophialophora; s__Cladophialophora_chaetospira
ASV439	0	0	0	0	0	0	0	786	0	0	0	0	0	0	0	0	0	0	k__Fungi; p__Ascomycota; c__Eurotiomycetes; o__Eurotiales; f__Aspergillaceae; g__Aspergillus; s__Aspergillus_heterocaryoticus
ASV442	0	0	0	0	0	0	0	0	0	0	0	0	0	0	129	0	0	0	k__Fungi; p__Ascomycota; c__Sordariomycetes; o__Glomerellales; f__Plectosphaerellaceae; g__Gibellulopsis; s__Gibellulopsis_serrae
ASV443	0	0	0	0	0	0	72	0	0	0	0	0	0	0	86	0	0	0	k__Fungi; p__Chytridiomycota; c__unclassified_Chytridiomycota; o__unclassified_Chytridiomycota; f__unclassified_Chytridiomycota; g__unclassified_Chytridiomycota; s__unclassified_Chytridiomycota
ASV444	0	0	0	0	0	0	0	0	0	54	38	66	0	78	137	0	3	0	k__Fungi; p__Ascomycota; c__Sordariomycetes; o__Hypocreales; f__Nectriaceae; g__unclassified_Nectriaceae; s__unclassified_Nectriaceae
ASV445	274	294	209	0	0	0	0	0	0	0	0	0	0	0	0	0	0	0	k__Fungi; p__Basidiomycota; c__unclassified_Basidiomycota; o__unclassified_Basidiomycota; f__unclassified_Basidiomycota; g__unclassified_Basidiomycota; s__unclassified_Basidiomycota
ASV447	0	0	0	758	0	0	0	0	0	0	0	0	0	0	0	0	0	0	k__Fungi; p__Ascomycota; c__Sordariomycetes; o__Microascales; f__Microascaceae; g__Enterocarpus; s__Enterocarpus_grenotii
ASV448	694	0	0	0	0	0	0	0	0	0	0	0	0	0	0	0	0	0	k__Fungi; p__Ascomycota; c__Eurotiomycetes; o__Chaetothyriales; Unclassified; g__Strelitziana; s__unclassified_Strelitziana
ASV449	0	0	0	0	0	0	0	0	0	0	0	0	0	0	0	0	713	0	k__Fungi; p__Mortierellomycota; c__Mortierellomycetes; o__Mortierellales; f__Mortierellaceae; g__Mortierella; s__Mortierella_gamsii
ASV45	0	0	0	0	0	418	0	0	0	0	0	0	0	0	0	3310	257	2217	k__Fungi; p__Mortierellomycota; c__Mortierellomycetes; o__Mortierellales; f__Mortierellaceae; g__Mortierella; s__Mortierella_gamsii
ASV450	0	0	0	0	0	0	0	0	0	12	17	12	42	0	0	0	0	0	k__Fungi; p__Ascomycota; c__Sordariomycetes; o__Coniochaetales; f__Coniochaetaceae; g__Coniochaeta; s__Coniochaeta_baysunika
ASV452	0	0	0	0	0	749	0	0	0	0	0	0	0	0	0	0	0	0	k__Fungi; p__Basidiomycota; c__Agaricomycetes; o__Agaricales; f__Inocybaceae; g__Inosperma; s__Inosperma_gregarium
ASV453	0	0	0	0	0	0	0	141	0	0	0	0	0	0	404	0	0	0	k__Fungi; p__Ascomycota; c__Sordariomycetes; o__Microascales; f__Microascaceae; g__Enterocarpus; s__Enterocarpus_grenotii
ASV454	0	0	0	0	0	338	0	0	0	0	0	0	0	0	0	0	0	0	k__Fungi; p__Ascomycota; c__Saccharomycetes; o__Saccharomycetales; f__Saccharomycodaceae; g__Hanseniaspora; s__unclassified_Hanseniaspora
ASV455	0	0	0	0	0	0	0	0	0	0	0	0	0	0	716	0	0	0	k__Fungi; p__Basidiomycota; c__Tremellomycetes; o__Tremellales; f__Bulleribasidiaceae; g__Vishniacozyma; s__unclassified_Vishniacozyma
ASV456	0	0	0	0	0	0	0	0	0	0	0	0	0	0	742	0	0	0	k__Fungi; p__Basidiomycota; c__Cystobasidiomycetes; Unclassified; f__Symmetrosporaceae; g__Symmetrospora; s__unclassified_Symmetrospora
ASV457	0	0	0	0	0	0	0	0	0	0	0	0	89	0	0	0	0	0	k__Fungi; p__Basidiomycota; c__unclassified_Basidiomycota; o__unclassified_Basidiomycota; f__unclassified_Basidiomycota; g__unclassified_Basidiomycota; s__unclassified_Basidiomycota
ASV459	0	0	0	0	0	0	0	0	0	0	0	0	0	0	738	0	0	0	k__Fungi; p__Ascomycota; c__Sordariomycetes; o__Glomerellales; f__Plectosphaerellaceae; g__Plectosphaerella; s__Plectosphaerella_niemeijerarum
ASV46	5	8	1	0	0	0	28	0	0	6	8	0	4888	739	171	1	0	0	k__Fungi; p__Basidiomycota; c__Agaricomycetes; o__Agaricales; f__Agaricaceae; g__unclassified_Agaricaceae; s__unclassified_Agaricaceae
ASV461	0	0	46	0	0	0	0	0	0	0	0	0	37	0	0	0	0	0	k__Fungi; p__unclassified_Fungi; c__unclassified_Fungi; o__unclassified_Fungi; f__unclassified_Fungi; g__unclassified_Fungi; s__unclassified_Fungi
ASV462	0	0	0	0	0	726	0	0	0	0	0	0	0	0	0	0	0	0	k__Fungi; p__Ascomycota; c__Dothideomycetes; o__Pleosporales; f__Dictyosporiaceae; g__Pseudocoleophoma; s__Pseudocoleophoma_rusci
ASV463	0	0	0	0	0	0	0	2	0	0	0	0	0	0	0	0	0	0	k__Fungi; p__Chytridiomycota; c__Spizellomycetes; o__Spizellomycetales; Unclassified; Unclassified; Unclassified
ASV464	0	0	0	0	0	0	0	0	0	0	0	0	116	43	0	0	0	0	k__Fungi; p__Ascomycota; c__Sordariomycetes; o__Branch06; Unclassified; Unclassified; Unclassified
ASV465	0	0	0	722	0	0	0	0	0	0	0	0	0	0	0	0	0	0	k__Fungi; p__Ascomycota; c__Sordariomycetes; o__Hypocreales; f__Niessliaceae; g__Monocillium; s__Monocillium_loricatum
ASV466	0	0	0	0	0	0	0	2	0	0	0	0	0	0	0	0	0	0	k__Fungi; p__Basidiomycota; c__Malasseziomycetes; o__Malasseziales; f__Malasseziaceae; g__Malassezia; Unclassified
ASV467	22	0	0	0	0	0	0	0	0	0	0	6	8	74	109	0	80	0	k__Fungi; p__unclassified_Fungi; c__unclassified_Fungi; o__unclassified_Fungi; f__unclassified_Fungi; g__unclassified_Fungi; s__unclassified_Fungi
ASV468	0	197	191	0	0	0	0	0	0	0	0	0	176	0	41	0	0	0	k__Fungi; p__Basidiomycota; c__Wallemiomycetes; o__Wallemiales; f__Wallemiaceae; g__Wallemia; s__Wallemia_hederae
ASV47	0	0	0	0	0	419	0	0	7331	0	0	0	0	0	0	0	0	0	k__Fungi; p__Ascomycota; c__Sordariomycetes; o__Sordariales; f__Lasiosphaeriaceae; g__Schizothecium; s__unclassified_Schizothecium
ASV471	0	0	0	0	0	0	0	0	0	283	56	282	0	0	87	0	0	0	k__Fungi; p__Basidiomycota; c__Tremellomycetes; o__Tremellales; f__Bulleribasidiaceae; g__Hannaella; s__Hannaella_oryzae
ASV472	0	148	0	0	0	0	12	147	0	0	0	0	0	0	62	0	0	0	k__Fungi; p__Rozellomycota; Unclassified; Unclassified; Unclassified; Unclassified; Unclassified
ASV473	0	0	0	0	0	0	0	0	0	0	0	0	0	0	632	0	0	0	k__Fungi; p__Ascomycota; c__Dothideomycetes; o__Pleosporales; f__Phaeosphaeriaceae; g__Phaeosphaeria; s__Phaeosphaeria_ampeli
ASV475	0	0	0	0	0	0	0	0	0	0	17	0	0	0	0	0	0	0	k__Fungi; p__Chytridiomycota; c__Chytridiomycetes; o__Chytridiales; f__Chytridiaceae; Unclassified; Unclassified
ASV477	0	0	0	0	0	0	0	0	695	0	0	0	0	0	0	0	0	0	k__Fungi; p__unclassified_Fungi; c__unclassified_Fungi; o__unclassified_Fungi; f__unclassified_Fungi; g__unclassified_Fungi; s__unclassified_Fungi
ASV478	0	0	0	0	0	0	0	0	0	1	0	0	313	56	0	0	0	0	k__Fungi; p__Chytridiomycota; c__unclassified_Chytridiomycota; o__unclassified_Chytridiomycota; f__unclassified_Chytridiomycota; g__unclassified_Chytridiomycota; s__unclassified_Chytridiomycota
ASV479	0	0	0	0	0	527	0	31	0	0	0	0	0	0	0	0	0	0	k__Fungi; p__Ascomycota; c__Dothideomycetes; o__Pleosporales; f__Torulaceae; g__Rostriconidium; s__Rostriconidium_pandanicola
ASV48	0	0	0	0	0	0	0	0	0	2793	1160	2663	79	263	0	21	51	7	k__Fungi; p__Ascomycota; c__Leotiomycetes; o__Helotiales; f__Myxotrichaceae; g__Oidiodendron; s__Oidiodendron_truncatum
ASV481	0	0	0	0	0	0	0	0	0	0	0	0	0	0	12	0	0	0	k__Fungi; p__Basidiomycota; c__Agaricomycetes; o__Russulales; f__Russulaceae; g__Russula; s__unclassified_Russula
ASV482	0	0	0	645	0	0	0	0	0	0	0	0	0	0	0	0	0	0	k__Fungi; p__Ascomycota; c__Sordariomycetes; o__Hypocreales; f__Nectriaceae; g__Fusarium; s__Fusarium_equiseti
ASV483	0	0	0	572	0	1	0	0	0	0	0	0	0	0	0	0	0	0	k__Fungi; p__Basidiomycota; c__unclassified_Basidiomycota; o__unclassified_Basidiomycota; f__unclassified_Basidiomycota; g__unclassified_Basidiomycota; s__unclassified_Basidiomycota
ASV484	0	0	0	0	0	683	0	0	0	0	0	0	0	0	0	0	0	0	k__Fungi; p__Ascomycota; c__Dothideomycetes; o__Pleosporales; f__Pyrenochaetopsidaceae; g__Pyrenochaetopsis; s__Pyrenochaetopsis_microspora
ASV485	0	0	0	550	0	0	0	0	0	9	4	25	0	9	0	0	0	7	k__Fungi; p__Basidiomycota; c__Malasseziomycetes; o__Malasseziales; f__Malasseziaceae; g__Malassezia; s__Malassezia_globosa
ASV486	0	0	0	0	680	0	0	0	0	0	0	0	0	0	0	0	0	0	k__Fungi; p__Ascomycota; c__Sordariomycetes; o__Sordariales; f__Chaetomiaceae; g__Chaetomium; s__unclassified_Chaetomium
ASV487	0	0	0	0	0	0	0	0	0	161	29	125	53	0	60	1	0	0	k__Fungi; p__Ascomycota; c__Leotiomycetes; o__Helotiales; f__Helotiaceae; g__Tetracladium; Unclassified
ASV489	0	0	0	0	0	672	0	0	0	0	0	0	0	0	0	0	0	0	k__Fungi; p__Basidiomycota; c__Agaricomycetes; o__Boletales; f__Sclerodermataceae; g__Scleroderma; s__Scleroderma_yunnanense
ASV49	0	0	0	1422	0	0	1210	729	0	0	0	0	0	0	19	0	0	0	k__Fungi; p__Ascomycota; c__Pezizomycetes; o__Pezizales; f__Pyronemataceae; g__Wilcoxina; Unclassified
ASV490	170	0	0	0	0	0	0	50	0	20	85	48	0	0	40	0	0	0	k__Fungi; p__Ascomycota; c__Sordariomycetes; o__Hypocreales; f__Hypocreaceae; g__Trichoderma; s__Trichoderma_pubescens
ASV491	0	0	0	0	0	0	228	156	0	0	0	0	0	0	5	0	0	0	k__Fungi; p__Ascomycota; c__Leotiomycetes; o__unclassified_Leotiomycetes; f__unclassified_Leotiomycetes; g__unclassified_Leotiomycetes; s__unclassified_Leotiomycetes
ASV492	0	0	0	0	0	0	0	0	0	0	0	0	0	0	8	0	0	0	k__Fungi; p__Glomeromycota; c__Glomeromycetes; o__Glomerales; f__Glomeraceae; g__Glomus; s__Glomus_indicum
ASV493	0	0	0	0	0	0	0	0	0	99	57	70	0	58	0	0	0	7	k__Fungi; p__Ascomycota; c__Sordariomycetes; o__Hypocreales; f__Hypocreales_fam_Incertae_sedis; g__Sarocladium; s__Sarocladium_kiliense
ASV494	0	0	0	0	0	0	50	165	0	0	0	0	0	0	35	0	0	0	k__Fungi; p__Ascomycota; c__Sordariomycetes; o__unclassified_Sordariomycetes; f__unclassified_Sordariomycetes; g__unclassified_Sordariomycetes; s__unclassified_Sordariomycetes
ASV495	0	0	0	0	0	0	116	143	0	0	0	0	0	0	0	0	0	0	k__Fungi; p__Basidiomycota; c__Agaricomycetes; o__Agaricales; f__Schizophyllaceae; g__Schizophyllum; s__Schizophyllum_commune
ASV497	0	0	0	0	0	0	19	0	0	0	70	0	0	0	0	0	0	0	k__Fungi; p__Ascomycota; c__Dothideomycetes; o__Cladosporiales; f__Cladosporiaceae; g__Cladosporium; s__unclassified_Cladosporium
ASV498	0	0	0	0	0	0	659	0	0	0	0	0	0	0	0	0	0	0	k__Fungi; p__Basidiomycota; c__Malasseziomycetes; o__Malasseziales; f__Malasseziaceae; g__Malassezia; s__Malassezia_globosa
ASV499	0	0	0	0	0	0	0	0	0	57	50	161	46	0	0	0	0	0	k__Fungi; p__Basidiomycota; c__Agaricomycetes; o__Cantharellales; f__Ceratobasidiaceae; g__Waitea; Unclassified
ASV5	13622	18387	15051	927	0	139	0	0	0	0	0	0	0	0	0	0	0	1224	k__Fungi; p__unclassified_Fungi; c__unclassified_Fungi; o__unclassified_Fungi; f__unclassified_Fungi; g__unclassified_Fungi; s__unclassified_Fungi
ASV50	142	0	0	1902	0	0	60	0	3295	0	11	2	0	13	0	0	5	0	k__Fungi; p__Basidiomycota; c__unclassified_Basidiomycota; o__unclassified_Basidiomycota; f__unclassified_Basidiomycota; g__unclassified_Basidiomycota; s__unclassified_Basidiomycota
ASV502	0	0	0	0	0	651	0	0	0	0	0	0	0	0	0	0	0	0	k__Fungi; p__unclassified_Fungi; c__unclassified_Fungi; o__unclassified_Fungi; f__unclassified_Fungi; g__unclassified_Fungi; s__unclassified_Fungi
ASV503	0	0	0	0	0	0	0	0	0	0	650	0	0	0	0	0	0	0	k__Fungi; p__Ascomycota; c__Sordariomycetes; o__Glomerellales; f__Plectosphaerellaceae; g__Plectosphaerella; s__Plectosphaerella_niemeijerarum
ASV504	0	0	0	0	0	649	0	0	0	0	0	0	0	0	0	0	0	0	k__Fungi; p__Ascomycota; c__Leotiomycetes; o__Thelebolales; f__Pseudeurotiaceae; g__Pseudeurotium; s__Pseudeurotium_ovale
ASV505	0	0	0	0	0	0	0	0	0	18	13	0	0	0	13	0	0	0	k__Fungi; p__Ascomycota; c__Leotiomycetes; o__Helotiales; f__Helotiaceae; g__Tetracladium; s__Tetracladium_furcatum
ASV506	0	0	0	0	0	0	0	0	0	3	0	2	25	363	3	0	0	0	k__Fungi; p__Basidiomycota; c__unclassified_Basidiomycota; o__unclassified_Basidiomycota; f__unclassified_Basidiomycota; g__unclassified_Basidiomycota; s__unclassified_Basidiomycota
ASV507	0	0	0	0	0	0	0	0	0	50	0	0	598	0	0	0	0	0	k__Fungi; p__Ascomycota; c__Eurotiomycetes; o__Eurotiales; f__Aspergillaceae; g__Penicillium; s__unclassified_Penicillium
ASV509	0	0	0	0	0	0	0	0	0	0	0	0	0	0	4	0	0	0	k__Fungi; p__Ascomycota; c__Pezizomycetes; o__Pezizales; f__Pyronemataceae; g__Smardaea; Unclassified
ASV51	0	0	0	0	0	0	0	0	0	0	2363	4913	0	0	0	0	0	0	k__Fungi; p__unclassified_Fungi; c__unclassified_Fungi; o__unclassified_Fungi; f__unclassified_Fungi; g__unclassified_Fungi; s__unclassified_Fungi
ASV510	0	364	0	0	0	0	0	0	0	0	0	0	0	0	0	0	0	0	k__Fungi; p__Ascomycota; c__Dothideomycetes; o__Cladosporiales; f__Cladosporiaceae; g__Cladosporium; s__Cladosporium_aciculare
ASV511	0	0	0	0	0	0	0	0	0	0	3	0	0	0	0	0	0	0	k__Fungi; p__Ascomycota; c__Eurotiomycetes; o__Eurotiales; f__Trichocomaceae; g__Sagenomella; s__Sagenomella_oligospora
ASV514	0	196	0	0	0	0	0	0	0	0	0	0	0	0	0	0	0	0	k__Fungi; p__Ascomycota; c__Sordariomycetes; o__Glomerellales; f__Plectosphaerellaceae; g__Gibellulopsis; s__Gibellulopsis_serrae
ASV516	0	0	0	637	0	0	0	0	0	0	0	0	0	0	0	0	0	0	k__Fungi; p__Ascomycota; c__Archaeorhizomycetes; o__Archaeorhizomycetales; f__Archaeorhizomycetaceae; g__Archaeorhizomyces; Unclassified
ASV517	0	0	0	635	0	0	0	0	0	0	0	0	0	0	0	0	0	0	k__Fungi; p__Ascomycota; c__Sordariomycetes; o__Sordariales; f__Chaetomiaceae; g__Arxotrichum; s__Arxotrichum_succineum
ASV518	0	0	0	0	0	0	0	0	0	0	271	0	0	0	0	0	0	0	k__Fungi; p__Chytridiomycota; c__Rhizophydiomycetes; o__Rhizophydiales; f__Terramycetaceae; g__Boothiomyces; Unclassified
ASV519	0	0	0	632	0	0	0	0	0	0	0	0	0	0	0	0	0	0	k__Fungi; p__Chytridiomycota; c__Chytridiomycetes; o__Chytridiales; f__Chytridiaceae; g__Phlyctochytrium; s__Phlyctochytrium_africanum
ASV52	0	0	0	0	1	0	0	0	0	0	0	0	2037	3047	1134	0	0	0	k__Fungi; p__Basidiomycota; c__Agaricomycetes; o__Agaricales; f__Agaricaceae; g__Agaricus; s__Agaricus_jacobi
ASV520	0	0	0	0	0	0	123	151	0	0	0	0	0	0	25	0	0	0	k__Fungi; p__Ascomycota; c__Leotiomycetes; o__Helotiales; f__Helotiales_fam_Incertae_sedis; g__Xenopolyscytalum; Unclassified
ASV521	0	0	0	0	0	526	56	0	0	0	0	0	0	0	0	0	0	0	k__Fungi; p__Chytridiomycota; Unclassified; Unclassified; Unclassified; Unclassified; Unclassified
ASV522	0	0	0	630	0	0	0	0	0	0	0	0	0	0	0	0	0	0	k__Fungi; p__Ascomycota; c__Eurotiomycetes; o__Chaetothyriales; f__unclassified_Chaetothyriales; g__unclassified_Chaetothyriales; s__unclassified_Chaetothyriales
ASV523	0	0	0	0	0	0	50	0	0	0	244	0	0	0	0	0	0	0	k__Fungi; p__Basidiomycota; c__Agaricomycetes; o__unclassified_Agaricomycetes; f__unclassified_Agaricomycetes; g__unclassified_Agaricomycetes; s__unclassified_Agaricomycetes
ASV524	0	0	0	0	0	0	0	0	0	0	0	0	0	629	0	0	0	0	k__Fungi; p__unclassified_Fungi; c__unclassified_Fungi; o__unclassified_Fungi; f__unclassified_Fungi; g__unclassified_Fungi; s__unclassified_Fungi
ASV525	0	0	0	0	0	0	128	115	0	0	219	9	0	0	0	0	0	0	k__Fungi; p__Ascomycota; c__Sordariomycetes; o__Hypocreales; f__Nectriaceae; g__Fusarium; s__unclassified_Fusarium
ASV528	0	0	0	332	0	0	90	0	0	0	0	0	0	0	0	0	0	0	k__Fungi; p__unclassified_Fungi; c__unclassified_Fungi; o__unclassified_Fungi; f__unclassified_Fungi; g__unclassified_Fungi; s__unclassified_Fungi
ASV529	0	0	0	621	0	0	0	0	0	0	0	0	0	0	0	0	0	0	k__Fungi; p__Ascomycota; c__Eurotiomycetes; o__Eurotiales; f__Aspergillaceae; g__Aspergillus; s__unclassified_Aspergillus
ASV53	0	0	0	0	0	0	0	0	0	3	0	0	4455	2605	0	0	1	0	k__Fungi; p__Basidiomycota; c__Agaricomycetes; o__Agaricales; f__Agaricaceae; g__Agaricus; s__Agaricus_jacobi
ASV532	0	0	0	0	0	0	0	0	0	0	0	0	0	0	617	0	0	0	k__Fungi; p__Ascomycota; c__Sordariomycetes; o__Glomerellales; f__Plectosphaerellaceae; g__Plectosphaerella; s__Plectosphaerella_niemeijerarum
ASV533	0	0	150	0	0	0	0	0	0	0	0	0	0	0	0	0	0	76	k__Fungi; p__Ascomycota; c__Sordariomycetes; o__Sordariales; f__Chaetomiaceae; g__Chaetomium; s__unclassified_Chaetomium
ASV534	372	144	0	0	0	0	0	0	0	0	0	0	0	0	0	0	0	0	k__Fungi; p__Ascomycota; c__Sordariomycetes; o__Hypocreales; Unclassified; g__Acremonium; s__unclassified_Acremonium
ASV535	0	0	0	602	0	0	0	0	0	0	11	0	0	0	0	0	0	0	k__Fungi; p__unclassified_Fungi; c__unclassified_Fungi; o__unclassified_Fungi; f__unclassified_Fungi; g__unclassified_Fungi; s__unclassified_Fungi
ASV536	0	0	0	0	0	613	0	0	0	0	0	0	0	0	0	0	0	0	k__Fungi; p__Ascomycota; c__Leotiomycetes; o__unclassified_Leotiomycetes; f__unclassified_Leotiomycetes; g__unclassified_Leotiomycetes; s__unclassified_Leotiomycetes
ASV539	0	0	0	612	0	0	0	0	0	0	0	0	0	0	0	0	0	0	k__Fungi; p__Ascomycota; c__Eurotiomycetes; o__Eurotiales; f__Aspergillaceae; g__Penicillium; s__unclassified_Penicillium
ASV54	0	153	489	0	2114	0	96	35	3369	0	0	6	40	0	0	0	0	0	k__Fungi; p__Ascomycota; c__Sordariomycetes; o__Sordariales; f__Chaetomiaceae; g__Chaetomium; s__Chaetomium_nepalense
ASV540	0	0	0	498	0	0	114	0	0	0	0	0	0	0	0	0	0	0	k__Fungi; p__Basidiomycota; c__Tremellomycetes; o__Tremellales; f__Trimorphomycetaceae; g__Saitozyma; s__Saitozyma_podzolica
ASV541	0	0	0	0	0	612	0	0	0	0	0	0	0	0	0	0	0	0	k__Fungi; p__Basidiomycota; c__Agaricomycetes; o__Agaricales; f__Tricholomataceae; g__Tricholoma; s__Tricholoma_triste
ASV545	0	0	0	606	0	0	0	0	0	0	0	0	0	0	0	0	0	0	k__Fungi; p__Ascomycota; c__Eurotiomycetes; o__Eurotiales; f__Aspergillaceae; g__Aspergillus; s__Aspergillus_brunneus
ASV546	0	0	0	0	0	0	0	0	0	0	0	0	0	0	24	0	0	0	k__Fungi; p__Ascomycota; c__Sordariomycetes; o__Microascales; f__Microascaceae; g__Pseudallescheria; s__Pseudallescheria_boydii
ASV548	0	0	0	603	0	0	0	0	0	0	0	0	0	0	0	0	0	0	k__Fungi; p__Ascomycota; c__Leotiomycetes; o__Helotiales; f__Helotiaceae; g__Crocicreas; Unclassified
ASV550	0	0	0	600	0	0	0	0	0	0	0	0	0	0	0	0	0	0	k__Fungi; p__Ascomycota; c__Dothideomycetes; Unclassified; Unclassified; g__Gonatophragmium; s__Gonatophragmium_triuniae
ASV553	0	0	0	0	0	599	0	0	0	0	0	0	0	0	0	0	0	0	k__Fungi; p__Ascomycota; c__Saccharomycetes; o__Saccharomycetales; f__Saccharomycetaceae; g__Saccharomyces; s__unclassified_Saccharomyces
ASV556	0	0	0	0	0	0	0	0	0	36	0	77	0	0	0	0	0	0	k__Fungi; p__Mortierellomycota; c__Mortierellomycetes; o__Mortierellales; f__Mortierellaceae; g__Mortierella; s__Mortierella_exigua
ASV558	0	0	0	0	0	0	43	0	0	0	0	0	0	0	0	0	0	0	k__Fungi; p__Ascomycota; c__Dothideomycetes; o__Venturiales; f__Sympoventuriaceae; g__Scolecobasidium; s__Scolecobasidium_humicola
ASV56	0	1057	0	0	0	0	0	0	0	1869	1072	2077	62	0	236	0	0	0	k__Fungi; p__unclassified_Fungi; c__unclassified_Fungi; o__unclassified_Fungi; f__unclassified_Fungi; g__unclassified_Fungi; s__unclassified_Fungi
ASV560	0	0	0	0	0	0	0	0	0	0	0	0	0	0	0	0	1	0	k__Fungi; p__unclassified_Fungi; c__unclassified_Fungi; o__unclassified_Fungi; f__unclassified_Fungi; g__unclassified_Fungi; s__unclassified_Fungi
ASV561	0	0	0	550	0	0	0	0	0	0	0	0	0	0	0	0	0	0	k__Fungi; p__Chytridiomycota; Unclassified; Unclassified; Unclassified; Unclassified; Unclassified
ASV562	0	0	0	0	0	0	0	49	0	0	0	0	0	0	0	0	0	0	k__Fungi; p__Ascomycota; c__Eurotiomycetes; o__Eurotiales; f__Aspergillaceae; g__Aspergillus; s__unclassified_Aspergillus
ASV565	0	0	0	0	0	0	0	0	0	0	281	0	0	0	0	0	0	0	k__Fungi; p__Ascomycota; c__Eurotiomycetes; o__Eurotiales; f__Aspergillaceae; g__Aspergillus; s__Aspergillus_heterocaryoticus
ASV566	0	0	0	0	0	1	0	74	0	0	0	14	0	0	358	17	0	21	k__Fungi; p__Ascomycota; c__Sordariomycetes; o__Hypocreales; f__Nectriaceae; g__Thelonectria; s__Thelonectria_blackeriella
ASV567	0	0	0	0	0	591	0	0	0	0	0	0	0	0	0	0	0	0	k__Fungi; p__Basidiomycota; c__Agaricomycetes; o__Agaricales; f__Tricholomataceae; g__Tricholoma; s__Tricholoma_triste
ASV568	0	0	0	0	0	0	0	0	0	0	0	0	317	0	123	0	0	0	k__Fungi; p__Basidiomycota; c__Agaricomycetes; o__Cantharellales; f__unclassified_Cantharellales; g__unclassified_Cantharellales; s__unclassified_Cantharellales
ASV57	1	0	0	0	0	0	0	0	0	0	0	0	53	6275	1	5	1	0	k__Fungi; p__Basidiomycota; c__Agaricomycetes; o__Agaricales; f__Agaricaceae; g__Leucoagaricus; s__Leucoagaricus_orientiflavus
ASV570	0	455	0	0	0	0	0	0	0	0	0	0	0	0	0	0	0	0	k__Fungi; p__Ascomycota; c__Sordariomycetes; o__Hypocreales; Unclassified; g__Acremonium; s__unclassified_Acremonium
ASV571	0	0	0	585	0	0	0	0	0	0	0	0	0	0	0	0	0	0	k__Fungi; p__Ascomycota; c__Sordariomycetes; o__unclassified_Sordariomycetes; f__unclassified_Sordariomycetes; g__unclassified_Sordariomycetes; s__unclassified_Sordariomycetes
ASV573	0	0	0	0	0	138	72	0	0	0	0	0	0	0	0	0	0	0	k__Fungi; p__Basidiomycota; c__Agaricomycetes; o__Agaricales; f__Tricholomataceae; g__Mycena; s__Mycena_pura
ASV574	0	0	0	0	0	0	0	0	0	0	0	0	0	0	11	0	0	0	k__Fungi; p__Ascomycota; c__Dothideomycetes; o__Pleosporales; f__Phaeosphaeriaceae; g__Wojnowiciella; s__Wojnowiciella_dactylidis
ASV575	0	0	0	0	0	504	0	0	0	0	0	0	0	0	77	0	0	0	k__Fungi; p__Mortierellomycota; c__Mortierellomycetes; o__Mortierellales; f__Mortierellaceae; g__Mortierella; s__Mortierella_elongata
ASV576	0	0	0	580	0	0	0	0	0	0	0	0	0	0	0	0	0	0	k__Fungi; p__Ascomycota; c__Dothideomycetes; o__Pleosporales; f__Didymellaceae; g__Epicoccum; s__unclassified_Epicoccum
ASV578	0	0	0	0	0	577	0	0	0	0	0	0	0	0	0	0	0	0	k__Fungi; p__Ascomycota; c__Pezizomycetes; o__Pezizales; f__Pyronemataceae; g__Wilcoxina; Unclassified
ASV579	0	0	0	576	0	0	0	0	0	0	0	0	0	0	0	0	0	0	k__Fungi; p__Basidiomycota; c__Agaricomycetes; o__Agaricales; f__Cortinariaceae; g__Hebeloma; s__unclassified_Hebeloma
ASV58	212	86	170	0	1260	1	168	337	0	8	464	14	0	0	430	0	8	0	k__Fungi; p__Ascomycota; c__Dothideomycetes; o__Pleosporales; f__Pleosporaceae; g__Alternaria; s__unclassified_Alternaria
ASV580	0	0	0	576	0	0	0	0	0	0	0	0	0	0	0	0	0	0	k__Fungi; p__Basidiomycota; c__Agaricomycetes; o__Auriculariales; f__Exidiaceae; Unclassified; Unclassified
ASV581	0	0	0	0	0	576	0	0	0	0	0	0	0	0	0	0	0	0	k__Fungi; p__Ascomycota; c__Dothideomycetes; o__Pleosporales; f__Didymellaceae; g__Didymella; s__Didymella_rosea
ASV584	0	0	0	575	0	0	0	0	0	0	0	0	0	0	0	0	0	0	k__Fungi; p__Basidiomycota; c__Agaricomycetes; o__Auriculariales; Unclassified; Unclassified; Unclassified
ASV585	0	0	0	0	0	0	0	0	0	0	0	0	37	0	6	0	0	0	k__Fungi; p__Ascomycota; c__Eurotiomycetes; o__Onygenales; f__Arachnomycetaceae; g__Arachnomyces; s__Arachnomyces_gracilis
ASV586	0	0	253	0	0	0	0	0	0	0	0	0	0	0	0	0	0	0	k__Fungi; p__Ascomycota; c__Sordariomycetes; o__Sordariales; f__Chaetomiaceae; g__Acrophialophora; s__Acrophialophora_levis
ASV587	0	0	0	0	0	0	0	91	0	0	0	0	0	0	0	0	0	110	k__Fungi; p__Chytridiomycota; Unclassified; Unclassified; Unclassified; Unclassified; Unclassified
ASV589	0	0	0	0	0	0	0	82	0	90	0	60	46	0	0	0	0	24	k__Fungi; p__Ascomycota; c__Leotiomycetes; o__Thelebolales; f__Pseudeurotiaceae; g__Pseudogymnoascus; s__unclassified_Pseudogymnoascus
ASV59	0	0	243	0	0	0	0	89	0	7	0	0	563	90	32	0	0	0	k__Fungi; p__Ascomycota; c__Eurotiomycetes; o__Eurotiales; f__Trichocomaceae; g__Talaromyces; s__unclassified_Talaromyces
ASV590	0	0	0	0	0	0	0	0	0	236	68	194	0	0	18	0	0	0	k__Fungi; p__Basidiomycota; c__Agaricomycetes; o__Agaricales; f__Bolbitiaceae; g__Agrocybe; s__Agrocybe_arvalis
ASV592	0	0	0	0	0	0	120	0	0	0	0	0	0	0	0	0	0	0	k__Fungi; p__Ascomycota; c__Leotiomycetes; o__Helotiales; Unclassified; Unclassified; s__[Chloridium]_paucisporum
ASV593	0	0	1	0	0	0	0	0	0	0	0	0	0	0	0	0	0	0	k__Fungi; p__Basidiomycota; c__unclassified_Basidiomycota; o__unclassified_Basidiomycota; f__unclassified_Basidiomycota; g__unclassified_Basidiomycota; s__unclassified_Basidiomycota
ASV594	0	0	0	0	0	0	42	0	0	0	89	0	0	0	0	0	0	0	k__Fungi; p__Ascomycota; c__Leotiomycetes; o__Thelebolales; f__Pseudeurotiaceae; g__Pseudogymnoascus; s__unclassified_Pseudogymnoascus
ASV595	0	0	0	557	0	0	9	0	0	0	0	0	0	0	0	0	0	0	k__Fungi; p__Rozellomycota; Unclassified; Unclassified; Unclassified; Unclassified; Unclassified
ASV596	0	0	0	560	0	0	0	0	0	0	0	0	0	0	0	0	0	3	k__Fungi; p__unclassified_Fungi; c__unclassified_Fungi; o__unclassified_Fungi; f__unclassified_Fungi; g__unclassified_Fungi; s__unclassified_Fungi
ASV597	0	0	0	492	0	0	0	0	0	21	0	11	1	0	0	0	0	0	k__Fungi; p__Ascomycota; c__Eurotiomycetes; o__Chaetothyriales; f__Herpotrichiellaceae; g__Exophiala; s__Exophiala_tremulae
ASV599	0	0	0	511	0	0	0	0	0	0	0	0	0	0	0	0	0	0	k__Fungi; p__Ascomycota; c__Sordariomycetes; o__Hypocreales; f__Nectriaceae; g__Fusicolla; s__Fusicolla_ossicola
ASV6	0	0	232	903	4703	2422	1829	1343	0	0	0	0	0	0	81	2	0	7	k__Fungi; p__Chytridiomycota; c__Chytridiomycetes; o__Chytridiales; f__Chytridiaceae; g__Phlyctochytrium; s__Phlyctochytrium_africanum
ASV60	0	94	51	0	0	0	0	0	0	18	14	16	0	24	13	0	0	0	k__Fungi; p__unclassified_Fungi; c__unclassified_Fungi; o__unclassified_Fungi; f__unclassified_Fungi; g__unclassified_Fungi; s__unclassified_Fungi
ASV600	0	0	0	0	0	559	0	0	0	0	0	0	0	0	0	0	0	0	k__Fungi; p__Ascomycota; c__Leotiomycetes; o__Rhytismatales; f__Rhytismataceae; g__Lophodermium; s__Lophodermium_macci
ASV601	0	0	0	0	0	36	0	0	0	0	0	0	0	0	0	228	102	112	k__Fungi; p__Basidiomycota; c__unclassified_Basidiomycota; o__unclassified_Basidiomycota; f__unclassified_Basidiomycota; g__unclassified_Basidiomycota; s__unclassified_Basidiomycota
ASV602	0	0	0	0	0	0	0	0	0	0	0	0	0	0	1	0	0	0	k__Fungi; p__unclassified_Fungi; c__unclassified_Fungi; o__unclassified_Fungi; f__unclassified_Fungi; g__unclassified_Fungi; s__unclassified_Fungi
ASV603	0	0	0	0	0	0	0	0	0	0	557	0	0	0	0	0	0	0	k__Fungi; p__Ascomycota; c__Dothideomycetes; o__Botryosphaeriales; f__Botryosphaeriaceae; g__Botryosphaeria; s__unclassified_Botryosphaeria
ASV604	0	0	0	0	0	0	161	0	0	0	4	0	0	0	0	0	0	0	k__Fungi; p__Ascomycota; c__Leotiomycetes; o__unclassified_Leotiomycetes; f__unclassified_Leotiomycetes; g__unclassified_Leotiomycetes; s__unclassified_Leotiomycetes
ASV607	0	0	0	0	0	0	26	0	0	0	0	0	0	0	0	0	0	0	k__Fungi; p__Basidiomycota; c__Agaricomycetes; o__Russulales; f__Russulaceae; g__Russula; s__Russula_foetens
ASV608	0	0	264	0	0	0	0	0	0	0	0	0	0	0	0	0	0	1	k__Fungi; p__Rozellomycota; Unclassified; Unclassified; Unclassified; Unclassified; Unclassified
ASV61	0	0	0	0	0	1174	18	94	0	0	11	0	0	0	0	0	0	0	k__Fungi; p__Ascomycota; c__Pezizomycetes; o__Pezizales; f__Ascobolaceae; Unclassified; Unclassified
ASV610	0	0	0	0	0	0	0	0	0	0	0	48	0	0	0	0	0	0	k__Fungi; p__Ascomycota; c__Sordariomycetes; o__Sordariales; f__Chaetomiaceae; g__Staphylotrichum; s__Staphylotrichum_coccosporum
ASV611	0	0	0	0	0	0	0	549	0	0	0	0	0	0	0	0	0	0	k__Fungi; p__Ascomycota; c__Sordariomycetes; o__Hypocreales; f__Nectriaceae; g__Dactylonectria; s__Dactylonectria_anthuriicola
ASV612	0	0	0	0	0	0	0	10	0	0	0	0	0	0	0	0	0	0	k__Fungi; p__unclassified_Fungi; c__unclassified_Fungi; o__unclassified_Fungi; f__unclassified_Fungi; g__unclassified_Fungi; s__unclassified_Fungi
ASV614	166	0	216	0	0	0	0	0	0	0	0	0	0	0	50	0	0	0	k__Fungi; p__Basidiomycota; c__Wallemiomycetes; o__Wallemiales; f__Wallemiaceae; g__Wallemia; Unclassified
ASV616	0	0	0	545	0	0	0	0	0	0	0	0	0	0	0	0	0	0	k__Fungi; p__Ascomycota; c__Leotiomycetes; o__unclassified_Leotiomycetes; f__unclassified_Leotiomycetes; g__unclassified_Leotiomycetes; s__unclassified_Leotiomycetes
ASV617	0	0	0	0	0	0	0	0	0	0	0	0	0	23	0	0	0	0	k__Fungi; p__Basidiomycota; c__Agaricomycetes; o__Cantharellales; f__Ceratobasidiaceae; g__Waitea; Unclassified
ASV618	0	0	0	0	0	0	0	0	0	0	0	1	235	133	0	0	0	0	k__Fungi; p__Basidiomycota; c__unclassified_Basidiomycota; o__unclassified_Basidiomycota; f__unclassified_Basidiomycota; g__unclassified_Basidiomycota; s__unclassified_Basidiomycota
ASV619	0	0	0	0	0	0	0	0	0	5	0	0	0	0	0	0	0	0	k__Fungi; p__Ascomycota; c__Eurotiomycetes; o__Onygenales; f__Gymnoascaceae; g__Gymnoascus; s__Gymnoascus_reessii
ASV62	225	0	0	0	0	0	20	95	0	32	89	0	296	136	100	0	0	0	k__Fungi; p__Ascomycota; c__Sordariomycetes; o__Hypocreales; f__Bionectriaceae; g__Clonostachys; s__Clonostachys_solani
ASV622	0	0	0	0	0	0	0	0	0	0	0	7	0	0	0	6	0	0	k__Fungi; p__Chytridiomycota; c__Rhizophydiomycetes; o__Rhizophydiales; f__Rhizophydiaceae; g__Rhizophydium; Unclassified
ASV623	0	0	0	0	0	0	205	0	0	0	0	0	0	0	1	0	0	0	k__Fungi; p__Ascomycota; c__Leotiomycetes; o__Helotiales; Unclassified; Unclassified; Unclassified
ASV624	0	0	0	0	0	0	113	102	0	0	0	0	0	0	0	0	0	0	k__Fungi; p__Ascomycota; c__Eurotiomycetes; o__Eurotiales; f__Aspergillaceae; g__Penicillium; s__Penicillium_ardesiacum
ASV625	0	0	0	0	0	0	0	0	0	0	0	0	0	0	0	0	255	97	k__Fungi; p__unclassified_Fungi; c__unclassified_Fungi; o__unclassified_Fungi; f__unclassified_Fungi; g__unclassified_Fungi; s__unclassified_Fungi
ASV628	114	0	0	0	0	0	0	0	0	0	0	0	0	359	13	0	0	0	k__Fungi; p__Basidiomycota; c__Agaricomycetes; o__Agaricales; f__Agaricaceae; g__unclassified_Agaricaceae; s__unclassified_Agaricaceae
ASV63	0	0	0	0	0	0	0	0	1527	0	0	0	0	0	0	1192	0	0	k__Fungi; p__Mortierellomycota; c__Mortierellomycetes; o__Mortierellales; f__Mortierellaceae; g__Mortierella; s__unclassified_Mortierella
ASV630	0	0	0	0	0	0	64	89	0	0	0	0	0	0	2	0	0	0	k__Fungi; p__Basidiomycota; c__Agaricomycetes; o__Russulales; f__Russulaceae; g__Russula; s__Russula_griseocarnosa
ASV633	0	0	0	0	0	0	0	0	0	0	15	6	0	48	37	0	0	0	k__Fungi; p__Ascomycota; c__Sordariomycetes; o__Hypocreales; f__Niessliaceae; g__Monocillium; s__Monocillium_mucidum
ASV634	0	0	0	0	0	0	0	0	0	0	15	0	0	0	0	0	0	0	k__Fungi; p__Ascomycota; c__Dothideomycetes; o__Pleosporales; f__Phaeosphaeriaceae; g__Paraphoma; s__Paraphoma_rhaphiolepidis
ASV635	0	0	0	0	0	0	0	534	0	0	0	0	0	0	0	0	0	0	k__Fungi; p__Ascomycota; c__Sordariomycetes; o__Glomerellales; f__Plectosphaerellaceae; g__Plectosphaerella; s__Plectosphaerella_niemeijerarum
ASV636	0	0	0	531	0	0	0	0	0	0	0	0	0	0	0	0	0	0	k__Fungi; p__Ascomycota; c__Archaeorhizomycetes; o__Archaeorhizomycetales; f__Archaeorhizomycetaceae; g__Archaeorhizomyces; s__unclassified_Archaeorhizomyces
ASV637	0	0	0	0	0	531	0	0	0	0	0	0	0	0	0	0	0	0	k__Fungi; p__Ascomycota; c__Sordariomycetes; o__Hypocreales; f__unclassified_Hypocreales; g__unclassified_Hypocreales; s__unclassified_Hypocreales
ASV638	0	0	0	0	0	0	0	0	531	0	0	0	0	0	0	0	0	0	k__Fungi; p__unclassified_Fungi; c__unclassified_Fungi; o__unclassified_Fungi; f__unclassified_Fungi; g__unclassified_Fungi; s__unclassified_Fungi
ASV639	0	0	0	0	0	0	0	0	0	29	0	0	100	0	0	0	0	0	k__Fungi; p__Basidiomycota; c__Agaricomycetes; o__Sebacinales; f__Serendipitaceae; g__Serendipita; Unclassified
ASV64	0	0	0	168	0	775	955	2208	0	0	0	0	0	0	39	0	0	0	k__Fungi; p__Ascomycota; c__Sordariomycetes; o__Hypocreales; f__Cordycipitaceae; g__Lecanicillium; s__Lecanicillium_primulinum
ASV642	0	0	0	0	0	372	0	0	0	0	0	0	0	0	0	0	0	0	k__Fungi; p__Ascomycota; c__Sordariomycetes; o__Hypocreales; f__Nectriaceae; g__Fusarium; s__[Neocosmospora]_rubicola
ASV643	0	0	0	0	0	0	199	0	0	0	0	0	0	0	0	0	0	0	k__Fungi; p__Chytridiomycota; Unclassified; Unclassified; Unclassified; Unclassified; Unclassified
ASV645	0	0	0	0	0	0	0	45	0	50	67	17	0	0	4	0	0	0	k__Fungi; p__Ascomycota; c__Sordariomycetes; o__Hypocreales; f__Nectriaceae; g__Thelonectria; s__unclassified_Thelonectria
ASV646	0	112	81	0	0	0	0	0	0	4	16	0	0	12	7	0	0	0	k__Fungi; p__unclassified_Fungi; c__unclassified_Fungi; o__unclassified_Fungi; f__unclassified_Fungi; g__unclassified_Fungi; s__unclassified_Fungi
ASV647	0	0	0	0	0	0	0	0	0	0	0	0	0	520	0	0	0	0	k__Fungi; p__Mortierellomycota; c__Mortierellomycetes; o__Mortierellales; f__Mortierellaceae; g__Mortierella; s__unclassified_Mortierella
ASV649	0	0	0	0	0	518	0	0	0	0	0	0	0	0	0	0	0	0	k__Fungi; p__Basidiomycota; c__Agaricomycetes; o__Cantharellales; f__Ceratobasidiaceae; g__Thanatephorus; s__Thanatephorus_cucumeris
ASV65	0	0	0	195	0	0	0	0	0	0	1041	0	0	0	0	0	0	0	k__Fungi; p__Ascomycota; c__Sordariomycetes; o__Hypocreales; f__Nectriaceae; g__Fusarium; s__unclassified_Fusarium
ASV654	0	0	0	0	0	0	0	0	0	8	0	12	0	0	0	0	0	0	k__Fungi; p__Ascomycota; c__Lecanoromycetes; Unclassified; Unclassified; Unclassified; Unclassified
ASV655	0	0	0	0	0	0	0	0	0	5	0	0	0	0	0	0	0	0	k__Fungi; p__Ascomycota; c__Sordariomycetes; o__Hypocreales; f__Cordycipitaceae; g__unclassified_Cordycipitaceae; s__unclassified_Cordycipitaceae
ASV656	0	0	0	0	0	0	0	0	0	23	0	0	0	0	75	0	0	0	k__Fungi; p__Ascomycota; c__Sordariomycetes; o__Sordariales; f__Chaetomiaceae; g__Cladorrhinum; s__Cladorrhinum_foecundissimum
ASV657	0	0	0	0	0	512	0	0	0	0	0	0	0	0	0	0	0	0	k__Fungi; p__unclassified_Fungi; c__unclassified_Fungi; o__unclassified_Fungi; f__unclassified_Fungi; g__unclassified_Fungi; s__unclassified_Fungi
ASV66	583	0	207	0	0	0	104	43	0	18	67	36	288	24	2635	0	0	5	k__Fungi; p__Ascomycota; c__Dothideomycetes; o__Cladosporiales; f__Cladosporiaceae; g__Cladosporium; s__unclassified_Cladosporium
ASV660	0	0	0	507	0	0	0	0	0	0	0	0	0	0	0	0	0	0	k__Fungi; p__Basidiomycota; c__unclassified_Basidiomycota; o__unclassified_Basidiomycota; f__unclassified_Basidiomycota; g__unclassified_Basidiomycota; s__unclassified_Basidiomycota
ASV663	0	0	0	0	0	0	0	0	0	0	0	0	0	417	0	0	0	0	k__Fungi; p__unclassified_Fungi; c__unclassified_Fungi; o__unclassified_Fungi; f__unclassified_Fungi; g__unclassified_Fungi; s__unclassified_Fungi
ASV666	0	0	0	0	0	0	0	105	0	0	0	0	0	0	0	0	0	0	k__Fungi; p__Glomeromycota; c__Glomeromycetes; o__Glomerales; f__Glomeraceae; g__unclassified_Glomeraceae; s__unclassified_Glomeraceae
ASV667	0	0	0	0	0	0	0	88	0	0	0	0	0	0	0	0	0	0	k__Fungi; p__Basidiomycota; c__Tremellomycetes; o__Trichosporonales; f__Trichosporonaceae; g__Trichosporon; s__Trichosporon_aquatile
ASV67	0	0	0	0	0	0	0	0	0	766	346	915	0	0	0	4	0	52	k__Fungi; p__unclassified_Fungi; c__unclassified_Fungi; o__unclassified_Fungi; f__unclassified_Fungi; g__unclassified_Fungi; s__unclassified_Fungi
ASV670	0	497	0	0	0	0	0	0	0	0	0	0	0	0	0	0	0	0	k__Fungi; p__Ascomycota; c__Sordariomycetes; o__Hypocreales; f__Hypocreaceae; g__Trichoderma; s__Trichoderma_yunnanense
ASV671	0	0	0	0	0	0	0	0	0	2	0	0	9	0	11	7	95	15	k__Fungi; p__unclassified_Fungi; c__unclassified_Fungi; o__unclassified_Fungi; f__unclassified_Fungi; g__unclassified_Fungi; s__unclassified_Fungi
ASV673	0	0	0	0	0	497	0	0	0	0	0	0	0	0	0	0	0	0	k__Fungi; p__Chytridiomycota; Unclassified; Unclassified; Unclassified; Unclassified; Unclassified
ASV674	0	0	0	0	0	0	161	46	0	0	0	0	0	0	0	0	0	0	k__Fungi; p__Ascomycota; c__Leotiomycetes; o__Helotiales; f__unclassified_Helotiales; g__unclassified_Helotiales; s__unclassified_Helotiales
ASV675	0	0	0	0	0	0	0	0	0	0	0	0	78	0	0	0	0	0	k__Fungi; p__Ascomycota; c__Sordariomycetes; o__Hypocreales; f__Bionectriaceae; g__Clonostachys; s__Clonostachys_solani
ASV676	0	0	0	494	0	0	0	0	0	0	0	0	0	0	0	0	0	0	k__Fungi; p__Ascomycota; c__Dothideomycetes; o__Eremomycetales; f__Eremomycetaceae; g__Arthrographis; s__Arthrographis_curvata
ASV677	0	0	0	0	0	0	160	0	0	0	0	0	0	0	0	0	0	0	k__Fungi; p__Ascomycota; c__Sordariomycetes; o__Sordariales; f__Chaetomiaceae; g__Botryotrichum; s__Botryotrichum_domesticum
ASV678	0	0	0	0	0	0	0	0	0	0	0	0	0	12	0	0	0	0	k__Fungi; p__Basidiomycota; c__Agaricomycetes; o__Agaricales; f__unclassified_Agaricales; g__unclassified_Agaricales; s__unclassified_Agaricales
ASV679	0	0	0	491	0	0	0	0	0	0	0	0	0	0	0	0	0	0	k__Fungi; p__Ascomycota; c__Pezizomycetes; o__Pezizales; f__Pyronemataceae; g__unclassified_Pyronemataceae; s__unclassified_Pyronemataceae
ASV68	0	0	0	641	0	0	0	0	0	969	0	1000	0	0	0	503	0	1784	k__Fungi; p__Ascomycota; c__Sordariomycetes; o__Glomerellales; f__Plectosphaerellaceae; g__Plectosphaerella; s__Plectosphaerella_niemeijerarum
ASV680	0	0	0	0	0	0	0	0	491	0	0	0	0	0	0	0	0	0	k__Fungi; p__Ascomycota; c__Dothideomycetes; o__Pleosporales; f__Didymosphaeriaceae; g__Montagnula; s__Montagnula_bellevaliae
ASV681	0	0	0	490	0	0	0	0	0	0	0	0	0	0	0	0	0	0	k__Fungi; p__Ascomycota; c__Eurotiomycetes; o__Eurotiales; f__Aspergillaceae; g__Monascus; s__Monascus_pilosus
ASV682	0	0	0	0	0	0	0	121	0	0	0	0	0	0	15	0	0	0	k__Fungi; p__Ascomycota; c__Saccharomycetes; o__Saccharomycetales; f__Debaryomycetaceae; g__Candida; s__Candida_tropicalis
ASV684	0	0	0	0	0	486	0	0	0	0	0	0	0	0	0	0	0	0	k__Fungi; p__Basidiomycota; c__unclassified_Basidiomycota; o__unclassified_Basidiomycota; f__unclassified_Basidiomycota; g__unclassified_Basidiomycota; s__unclassified_Basidiomycota
ASV685	0	0	0	0	0	486	0	0	0	0	0	0	0	0	0	0	0	0	k__Fungi; p__Mortierellomycota; c__Mortierellomycetes; o__Mortierellales; f__Mortierellaceae; g__Mortierella; s__unclassified_Mortierella
ASV689	0	0	0	482	0	0	0	0	0	0	0	0	0	0	0	0	0	0	k__Fungi; p__Basidiomycota; c__Agaricomycetes; o__Agaricales; f__Pleurotaceae; g__Pleurotus; s__Pleurotus_abieticola
ASV690	0	0	0	0	0	0	0	1	0	0	0	0	0	0	0	0	0	0	k__Fungi; p__Ascomycota; c__Sordariomycetes; o__Hypocreales; f__unclassified_Hypocreales; g__unclassified_Hypocreales; s__unclassified_Hypocreales
ASV692	0	0	0	479	0	0	0	0	0	0	0	0	0	0	0	0	0	0	k__Fungi; p__Basidiomycota; c__Tremellomycetes; o__Filobasidiales; f__Filobasidiaceae; g__Filobasidium; s__unclassified_Filobasidium
ASV693	0	0	0	479	0	0	0	0	0	0	0	0	0	0	0	0	0	0	k__Fungi; p__Ascomycota; c__unclassified_Ascomycota; o__unclassified_Ascomycota; f__unclassified_Ascomycota; g__unclassified_Ascomycota; s__unclassified_Ascomycota
ASV695	0	0	403	0	0	0	74	0	0	0	0	0	0	0	0	0	0	0	k__Fungi; p__Ascomycota; c__Dothideomycetes; o__Mycosphaerellales; f__Mycosphaerellaceae; g__Zymoseptoria; s__Zymoseptoria_tritici
ASV696	0	0	0	0	0	477	0	0	0	0	0	0	0	0	0	0	0	0	k__Fungi; p__Mortierellomycota; c__Mortierellomycetes; o__Mortierellales; f__Mortierellaceae; g__Mortierella; s__unclassified_Mortierella
ASV697	0	0	0	0	0	0	0	121	0	0	10	0	0	55	0	0	0	0	k__Fungi; p__Ascomycota; c__Sordariomycetes; o__Hypocreales; Unclassified; g__Acremonium; s__Acremonium_persicinum
ASV698	0	0	0	0	0	0	0	0	0	0	93	0	105	0	0	0	0	0	k__Fungi; p__Ascomycota; c__Sordariomycetes; o__Hypocreales; f__Nectriaceae; g__Dactylonectria; s__Dactylonectria_alcacerensis
ASV7	0	0	0	0	0	0	0	51	0	90	0	88	0	0	20	3158	5428	0	k__Fungi; p__Ascomycota; c__Sordariomycetes; o__Microascales; f__Microascaceae; g__Cephalotrichum; s__unclassified_Cephalotrichum
ASV70	0	236	0	0	1626	0	433	633	0	0	227	0	0	0	37	0	24	0	k__Fungi; p__Basidiomycota; c__Tremellomycetes; o__Tremellales; f__Trimorphomycetaceae; g__Saitozyma; s__Saitozyma_podzolica
ASV700	0	0	0	0	0	0	105	69	0	0	0	0	0	0	0	0	0	0	k__Fungi; p__Ascomycota; c__Leotiomycetes; o__unclassified_Leotiomycetes; f__unclassified_Leotiomycetes; g__unclassified_Leotiomycetes; s__unclassified_Leotiomycetes
ASV702	0	0	0	0	0	0	0	0	0	15	0	0	0	0	0	0	250	0	k__Fungi; p__Ascomycota; c__Sordariomycetes; o__Hypocreales; f__Hypocreales_fam_Incertae_sedis; g__Sarocladium; s__Sarocladium_implicatum
ASV704	209	219	0	0	0	0	0	0	0	0	31	0	0	0	0	0	0	0	k__Fungi; p__Ascomycota; c__Leotiomycetes; o__Erysiphales; f__Erysiphaceae; g__Erysiphe; s__Erysiphe_paeoniae
ASV709	0	0	0	0	0	0	257	206	0	0	0	0	0	0	0	0	0	0	k__Fungi; p__Ascomycota; c__Eurotiomycetes; o__Eurotiales; f__Aspergillaceae; g__Xeromyces; s__Xeromyces_bisporus
ASV71	0	0	0	0	0	0	0	0	0	0	0	0	0	0	0	0	0	4065	k__Fungi; p__Mortierellomycota; c__Mortierellomycetes; o__Mortierellales; f__Mortierellaceae; g__Mortierella; s__unclassified_Mortierella
ASV710	0	0	252	0	0	0	0	0	0	0	0	0	0	0	0	0	0	0	k__Fungi; p__Ascomycota; c__Sordariomycetes; o__Hypocreales; f__Hypocreaceae; g__Trichoderma; s__Trichoderma_simmonsii
ASV711	0	0	0	0	0	0	50	0	0	0	95	0	0	0	0	0	0	0	k__Fungi; p__Ascomycota; c__Eurotiomycetes; o__Eurotiales; f__Aspergillaceae; g__Aspergillus; s__Aspergillus_versicolor
ASV713	0	0	0	0	0	0	0	0	0	0	39	0	0	0	0	0	0	34	k__Fungi; p__Mortierellomycota; c__Mortierellomycetes; o__Mortierellales; f__Mortierellaceae; g__Mortierella; s__unclassified_Mortierella
ASV717	0	0	1	0	0	0	0	0	0	0	0	0	0	63	0	0	0	0	k__Fungi; p__Ascomycota; c__Sordariomycetes; o__Hypocreales; f__Niessliaceae; g__Monocillium; s__Monocillium_griseo-ochraceum
ASV718	0	0	0	0	0	0	0	0	0	0	0	0	8	0	0	0	0	0	k__Fungi; p__Ascomycota; c__Dothideomycetes; o__Botryosphaeriales; f__Botryosphaeriaceae; g__Macrophomina; s__Macrophomina_phaseolina
ASV719	0	0	0	0	0	0	0	0	0	0	0	0	0	0	187	0	0	0	k__Fungi; p__Ascomycota; c__Sordariomycetes; o__Sordariales; f__Chaetomiaceae; g__unclassified_Chaetomiaceae; s__unclassified_Chaetomiaceae
ASV72	0	0	0	0	0	0	1000	628	0	0	0	0	0	0	0	0	0	0	k__Fungi; p__Ascomycota; c__Pezizomycetes; o__Pezizales; f__Pyronemataceae; g__Wilcoxina; Unclassified
ASV721	0	0	0	0	0	0	0	0	0	21	0	0	0	0	0	0	0	0	k__Fungi; p__Ascomycota; c__Sordariomycetes; o__Sordariales; f__Lasiosphaeriaceae; g__Apodus; s__Apodus_deciduus
ASV724	11	0	0	0	0	0	0	0	0	0	0	0	0	0	0	0	0	0	k__Fungi; p__unclassified_Fungi; c__unclassified_Fungi; o__unclassified_Fungi; f__unclassified_Fungi; g__unclassified_Fungi; s__unclassified_Fungi
ASV725	0	0	0	457	0	0	0	0	0	0	0	0	0	0	0	0	0	0	k__Fungi; p__Ascomycota; c__Saccharomycetes; o__Saccharomycetales; f__Saccharomycodaceae; g__Hanseniaspora; s__unclassified_Hanseniaspora
ASV726	0	0	0	0	0	0	42	61	0	0	0	0	0	0	7	0	0	0	k__Fungi; p__Ascomycota; c__Leotiomycetes; o__Helotiales; Unclassified; g__Xenopolyscytalum; s__Xenopolyscytalum_pinea
ASV727	0	0	0	0	0	455	0	0	0	0	0	0	0	0	0	0	0	0	k__Fungi; p__Ascomycota; c__Dothideomycetes; o__Venturiales; Unclassified; Unclassified; Unclassified
ASV729	0	0	0	454	0	0	0	0	0	0	0	0	0	0	0	0	0	0	k__Fungi; p__Ascomycota; c__Eurotiomycetes; o__Eurotiales; f__Aspergillaceae; g__Aspergillus; s__unclassified_Aspergillus
ASV73	0	0	0	0	2	0	0	0	0	43	12	39	339	0	3185	2	0	0	k__Fungi; p__Chytridiomycota; Unclassified; Unclassified; Unclassified; Unclassified; Unclassified
ASV730	0	0	0	454	0	0	0	0	0	0	0	0	0	0	0	0	0	0	k__Fungi; p__unclassified_Fungi; c__unclassified_Fungi; o__unclassified_Fungi; f__unclassified_Fungi; g__unclassified_Fungi; s__unclassified_Fungi
ASV731	0	0	0	441	0	0	13	0	0	0	0	0	0	0	0	0	0	0	k__Fungi; p__Basidiomycota; c__Tremellomycetes; o__Trichosporonales; f__Trichosporonaceae; g__Apiotrichum; s__Apiotrichum_chiropterorum
ASV732	0	0	0	0	0	0	0	454	0	0	0	0	0	0	0	0	0	0	k__Fungi; p__Mortierellomycota; c__Mortierellomycetes; o__Mortierellales; f__Mortierellaceae; g__Mortierella; s__Mortierella_elongata
ASV733	0	0	0	0	0	453	0	0	0	0	0	0	0	0	0	0	0	0	k__Fungi; p__Basidiomycota; c__Agaricomycetes; o__Agaricales; f__Clavariaceae; g__Clavulinopsis; s__Clavulinopsis_helvola
ASV735	350	0	0	0	0	0	0	0	0	0	0	0	0	0	84	0	0	0	k__Fungi; p__Basidiomycota; c__Ustilaginomycetes; o__Ustilaginales; f__Ustilaginaceae; g__Moesziomyces; s__Moesziomyces_aphidis
ASV738	0	0	0	0	0	0	79	48	0	0	0	0	0	0	0	0	0	0	k__Fungi; p__Ascomycota; c__Eurotiomycetes; o__Chaetothyriales; Unclassified; Unclassified; Unclassified
ASV739	0	0	0	0	0	0	0	0	0	0	0	0	0	18	0	19	0	0	k__Fungi; p__Ascomycota; c__Eurotiomycetes; o__Eurotiales; f__Aspergillaceae; g__Aspergillus; s__unclassified_Aspergillus
ASV74	0	0	0	0	0	1	0	0	0	0	0	3	166	0	49	0	0	0	k__Fungi; p__Basidiomycota; c__Agaricomycetes; o__Cantharellales; Unclassified; g__Minimedusa; s__Minimedusa_polyspora
ASV743	0	0	0	0	0	0	0	0	0	0	0	0	269	0	0	0	0	0	k__Fungi; p__Ascomycota; c__Dothideomycetes; o__Pleosporales; f__unclassified_Pleosporales; g__unclassified_Pleosporales; s__unclassified_Pleosporales
ASV747	0	0	0	446	0	0	0	0	0	0	0	0	0	0	0	0	0	0	k__Fungi; p__Ascomycota; c__Pezizomycetes; o__Pezizales; f__Pezizaceae; g__Oedocephalum; s__Oedocephalum_adhaerens
ASV748	0	0	0	0	0	0	0	0	0	0	11	0	0	0	0	0	0	0	k__Fungi; p__Ascomycota; c__Sordariomycetes; o__Sordariales; f__Chaetomiaceae; g__Acrophialophora; Unclassified
ASV75	0	0	0	0	0	517	0	236	0	0	0	0	0	0	0	0	0	0	k__Fungi; p__Ascomycota; c__Saccharomycetes; o__Saccharomycetales; f__Saccharomycodaceae; g__Hanseniaspora; s__unclassified_Hanseniaspora
ASV751	0	0	0	0	0	0	0	69	0	2	9	1	34	124	14	0	0	0	k__Fungi; p__Ascomycota; c__Sordariomycetes; o__Chaetosphaeriales; f__Chaetosphaeriaceae; g__Codinaea; s__Codinaea_acaciae
ASV752	0	0	0	0	0	0	0	0	0	0	0	0	0	0	444	0	0	0	k__Fungi; p__unclassified_Fungi; c__unclassified_Fungi; o__unclassified_Fungi; f__unclassified_Fungi; g__unclassified_Fungi; s__unclassified_Fungi
ASV753	0	0	0	0	0	0	221	0	0	0	0	0	0	0	0	0	0	0	k__Fungi; p__Basidiomycota; c__Agaricomycetes; o__Boletales; f__Gomphidiaceae; g__Chroogomphus; s__Chroogomphus_roseolus
ASV755	0	0	0	442	0	0	0	0	0	0	0	0	0	0	0	0	0	0	k__Fungi; p__Ascomycota; c__Eurotiomycetes; o__Eurotiales; f__Aspergillaceae; g__Penicillium; s__unclassified_Penicillium
ASV759	0	0	0	0	0	0	105	0	0	0	0	0	0	0	13	0	0	0	k__Fungi; p__Ascomycota; c__Eurotiomycetes; o__Eurotiales; f__Aspergillaceae; g__Aspergillus; s__Aspergillus_heterocaryoticus
ASV76	0	0	0	0	0	0	68	0	0	72	253	88	0	0	45	0	0	0	k__Fungi; p__Ascomycota; c__Sordariomycetes; o__Hypocreales; f__Nectriaceae; g__Fusarium; s__unclassified_Fusarium
ASV760	0	0	0	438	0	0	0	0	0	0	0	0	0	0	0	0	0	0	k__Fungi; p__Chytridiomycota; Unclassified; Unclassified; Unclassified; Unclassified; Unclassified
ASV761	0	0	0	0	0	0	0	35	0	0	0	0	0	0	0	0	0	0	k__Fungi; p__Mortierellomycota; c__Mortierellomycetes; o__Mortierellales; f__Mortierellaceae; g__Mortierella; s__Mortierella_stylospora
ASV763	0	0	0	0	0	0	0	0	0	120	0	0	0	0	0	0	0	0	k__Fungi; p__Ascomycota; c__Sordariomycetes; o__Sordariales; f__Chaetomiaceae; g__Staphylotrichum; s__Staphylotrichum_coccosporum
ASV764	0	0	0	0	0	0	0	39	0	0	0	0	0	0	0	0	0	0	k__Fungi; p__Ascomycota; c__Leotiomycetes; o__Helotiales; f__unclassified_Helotiales; g__unclassified_Helotiales; s__unclassified_Helotiales
ASV765	0	0	0	0	0	0	0	0	0	13	0	16	0	0	0	0	58	9	k__Fungi; p__Basidiomycota; c__Tremellomycetes; o__Cystofilobasidiales; f__Mrakiaceae; g__Tausonia; s__Tausonia_pullulans
ASV767	0	0	0	0	1	0	0	0	0	0	0	0	0	0	0	1	0	0	k__Fungi; p__Basidiomycota; c__Agaricomycetes; o__Polyporales; f__Polyporaceae; g__Ganoderma; s__unclassified_Ganoderma
ASV77	225	0	1	0	2939	559	88	0	0	2	0	0	0	0	0	0	1	0	k__Fungi; p__Basidiomycota; c__Agaricomycetes; o__Boletales; f__Sclerodermataceae; g__Scleroderma; Unclassified
ASV772	0	0	0	0	0	0	0	0	0	0	0	0	0	0	62	0	0	0	k__Fungi; p__Basidiomycota; c__Agaricomycetes; o__Sebacinales; f__Serendipitaceae; g__Serendipita; Unclassified
ASV773	0	0	0	0	0	123	0	0	0	0	0	0	0	0	49	0	0	0	k__Fungi; p__Basidiomycota; c__Agaricomycetes; o__Agaricales; f__Tricholomataceae; g__Laccaria; s__Laccaria_aurantia
ASV776	0	0	0	0	0	0	0	0	0	0	0	0	0	0	0	0	0	108	k__Fungi; p__Ascomycota; c__Sordariomycetes; o__Glomerellales; f__Plectosphaerellaceae; g__Plectosphaerella; s__Plectosphaerella_niemeijerarum
ASV777	0	0	0	0	0	0	0	0	0	0	429	0	0	0	0	0	0	0	k__Fungi; p__Ascomycota; c__Sordariomycetes; o__Glomerellales; f__Plectosphaerellaceae; g__Plectosphaerella; s__Plectosphaerella_niemeijerarum
ASV779	0	0	0	0	0	0	0	120	0	5	49	0	0	0	34	0	0	0	k__Fungi; p__Ascomycota; c__Sordariomycetes; o__Hypocreales; f__unclassified_Hypocreales; g__unclassified_Hypocreales; s__unclassified_Hypocreales
ASV78	0	0	0	0	0	0	35	0	0	122	87	82	79	120	81	295	119	80	k__Fungi; p__Mortierellomycota; c__Mortierellomycetes; o__Mortierellales; f__Mortierellaceae; g__Mortierella; s__Mortierella_globalpina
ASV780	0	0	0	428	0	0	0	0	0	0	0	0	0	0	0	0	0	0	k__Fungi; p__Ascomycota; c__Saccharomycetes; o__Saccharomycetales; f__Phaffomycetaceae; g__Wickerhamomyces; s__Wickerhamomyces_anomalus
ASV783	0	0	0	426	0	0	0	0	0	0	0	0	0	0	0	0	0	0	k__Fungi; p__Mortierellomycota; c__Mortierellomycetes; o__Mortierellales; f__Mortierellaceae; g__Mortierella; s__unclassified_Mortierella
ASV784	0	0	0	0	0	0	0	137	0	0	0	0	0	0	0	0	0	0	k__Fungi; p__Ascomycota; c__Eurotiomycetes; o__Onygenales; f__Onygenales_fam_Incertae_sedis; g__Chrysosporium; s__Chrysosporium_merdarium
ASV785	0	0	0	0	0	0	0	0	0	1	1	0	0	12	0	0	0	0	k__Fungi; p__unclassified_Fungi; c__unclassified_Fungi; o__unclassified_Fungi; f__unclassified_Fungi; g__unclassified_Fungi; s__unclassified_Fungi
ASV786	0	0	0	0	0	0	193	0	0	0	0	0	0	0	0	0	0	0	k__Fungi; p__Ascomycota; c__Eurotiomycetes; o__Chaetothyriales; f__Herpotrichiellaceae; g__Cladophialophora; s__Cladophialophora_minutissima
ASV788	0	0	0	0	0	0	0	0	0	0	0	0	0	49	0	0	0	0	k__Fungi; p__Basidiomycota; c__Agaricomycetes; o__Agaricales; f__unclassified_Agaricales; g__unclassified_Agaricales; s__unclassified_Agaricales
ASV79	0	0	0	0	0	0	316	156	2328	0	0	0	0	0	357	0	0	0	k__Fungi; p__Ascomycota; c__Dothideomycetes; o__Cladosporiales; f__Cladosporiaceae; g__Cladosporium; s__unclassified_Cladosporium
ASV790	0	0	0	0	0	238	0	0	0	0	85	0	0	0	0	0	0	0	k__Fungi; p__Ascomycota; c__Eurotiomycetes; o__Eurotiales; f__Aspergillaceae; g__Aspergillus; s__unclassified_Aspergillus
ASV791	0	0	0	0	0	0	0	0	0	0	0	0	81	0	0	0	0	0	k__Fungi; p__Ascomycota; c__Eurotiomycetes; o__Eurotiales; f__Aspergillaceae; g__Penicillium; s__Penicillium_brasilianum
ASV794	144	0	0	0	0	0	0	0	0	0	0	0	0	0	0	0	0	0	k__Fungi; p__Ascomycota; c__Sordariomycetes; o__Hypocreales; Unclassified; g__Trichothecium; s__Trichothecium_crotocinigenum
ASV795	0	0	0	0	0	0	0	30	0	0	0	0	0	0	0	0	0	0	k__Fungi; p__Ascomycota; c__Saccharomycetes; o__Saccharomycetales; f__Debaryomycetaceae; g__Kurtzmaniella; s__[Candida]_quercitrusa
ASV796	227	0	0	0	0	0	0	0	0	0	0	22	0	0	140	0	0	0	k__Fungi; p__Basidiomycota; c__Wallemiomycetes; o__Wallemiales; f__Wallemiaceae; g__Wallemia; s__Wallemia_sebi
ASV797	0	0	0	0	0	0	0	0	0	0	8	0	0	0	0	1	0	0	k__Fungi; p__Ascomycota; c__Saccharomycetes; o__Saccharomycetales; f__Debaryomycetaceae; Unclassified; Unclassified
ASV8	0	156	0	0	4	0	0	0	0	2	0	0	11727	29228	92	19	4	0	k__Fungi; p__Basidiomycota; c__Agaricomycetes; o__Agaricales; f__Agaricaceae; g__Leucoagaricus; s__Leucoagaricus_serenus
ASV80	0	0	0	0	0	591	0	0	0	0	0	0	0	0	5	0	0	0	k__Fungi; p__Ascomycota; c__Saccharomycetes; o__Saccharomycetales; f__Saccharomycodaceae; g__Hanseniaspora; s__unclassified_Hanseniaspora
ASV800	0	0	278	0	0	0	0	0	0	0	0	0	0	0	0	0	135	0	k__Fungi; p__Mortierellomycota; c__Mortierellomycetes; o__Mortierellales; f__Mortierellaceae; g__Mortierella; s__unclassified_Mortierella
ASV801	412	0	0	0	0	0	0	0	0	0	0	0	0	0	0	0	0	0	k__Fungi; p__Ascomycota; c__Dothideomycetes; o__Cladosporiales; f__Cladosporiaceae; g__Cladosporium; s__unclassified_Cladosporium
ASV803	0	0	0	0	0	0	106	121	0	0	0	0	0	0	0	0	0	0	k__Fungi; p__Ascomycota; c__Leotiomycetes; o__Helotiales; f__Leotiaceae; g__Alatospora; Unclassified
ASV805	0	0	0	0	0	0	0	0	0	0	19	0	0	0	0	0	0	0	k__Fungi; p__Ascomycota; c__Sordariomycetes; o__Sordariales; f__Chaetomiaceae; g__Chaetomium; s__unclassified_Chaetomium
ASV806	0	0	0	0	0	0	0	0	0	0	7	17	0	100	0	0	0	0	k__Fungi; p__Ascomycota; c__Eurotiomycetes; o__Chaetothyriales; Unclassified; Unclassified; Unclassified
ASV81	0	0	0	0	0	0	0	0	0	0	0	0	0	0	0	0	0	1	k__Fungi; p__Ascomycota; c__Pezizomycetes; o__Pezizales; f__Pezizaceae; Unclassified; Unclassified
ASV810	0	224	0	0	0	0	0	0	0	0	0	0	34	0	0	0	0	0	k__Fungi; p__unclassified_Fungi; c__unclassified_Fungi; o__unclassified_Fungi; f__unclassified_Fungi; g__unclassified_Fungi; s__unclassified_Fungi
ASV812	0	0	0	0	0	0	40	13	0	0	0	0	0	0	44	0	3	0	k__Fungi; p__Mortierellomycota; c__Mortierellomycetes; o__Mortierellales; f__Mortierellaceae; g__Mortierella; s__Mortierella_chlamydospora
ASV813	0	0	0	0	0	0	0	38	0	11	11	22	0	0	0	0	0	9	k__Fungi; p__Olpidiomycota; c__Olpidiomycetes; o__Olpidiales; f__Olpidiaceae; g__Olpidium; s__Olpidium_brassicae
ASV815	0	0	0	0	0	0	0	0	0	0	0	0	0	407	0	0	0	0	k__Fungi; p__unclassified_Fungi; c__unclassified_Fungi; o__unclassified_Fungi; f__unclassified_Fungi; g__unclassified_Fungi; s__unclassified_Fungi
ASV817	0	0	0	0	0	0	0	0	0	0	0	0	0	406	0	0	0	0	k__Fungi; p__Basidiomycota; c__Agaricomycetes; o__Agaricales; f__Agaricaceae; g__Leucoagaricus; s__Leucoagaricus_serenus
ASV818	0	0	0	0	0	0	260	0	0	0	0	0	0	0	0	0	0	0	k__Fungi; p__Ascomycota; c__Sordariomycetes; o__Hypocreales; f__Bionectriaceae; g__Nectriopsis; s__Nectriopsis_tremellicola
ASV82	0	0	0	0	0	0	27	1112	2282	0	0	0	0	0	0	0	0	15	k__Fungi; p__Ascomycota; c__Sordariomycetes; o__Hypocreales; f__Hypocreaceae; g__Trichoderma; s__unclassified_Trichoderma
ASV820	0	0	0	0	0	0	0	204	0	0	125	0	0	16	0	0	0	0	k__Fungi; p__Ascomycota; c__Sordariomycetes; o__Hypocreales; f__Hypocreaceae; g__Trichoderma; s__unclassified_Trichoderma
ASV823	0	316	0	0	0	0	0	0	0	0	0	0	1	23	0	0	0	0	k__Fungi; p__Ascomycota; c__Dothideomycetes; o__Venturiales; f__Sympoventuriaceae; g__Scolecobasidium; s__Scolecobasidium_humicola
ASV825	0	0	0	0	0	0	171	49	0	0	0	0	0	0	0	0	0	0	k__Fungi; p__Basidiomycota; c__Tremellomycetes; o__Filobasidiales; f__Piskurozymaceae; g__Solicoccozyma; s__unclassified_Solicoccozyma
ASV831	0	0	0	0	0	0	0	0	0	0	0	5	66	82	0	0	0	0	k__Fungi; p__Ascomycota; c__Dothideomycetes; o__Pleosporales; f__Phaeosphaeriaceae; g__unclassified_Phaeosphaeriaceae; s__unclassified_Phaeosphaeriaceae
ASV832	0	0	0	0	0	0	58	26	0	0	47	0	0	0	0	0	0	0	k__Fungi; p__Ascomycota; c__Pezizomycetes; o__Pezizales; f__Pyronemataceae; Unclassified; Unclassified
ASV834	1	0	0	0	0	0	0	0	0	0	0	0	0	0	0	0	0	7	k__Fungi; p__Ascomycota; c__Eurotiomycetes; o__Eurotiales; f__Aspergillaceae; g__Aspergillus; s__unclassified_Aspergillus
ASV836	0	0	0	0	0	0	0	0	0	0	0	0	394	0	0	0	0	0	k__Fungi; p__Basidiomycota; c__Agaricomycetes; o__unclassified_Agaricomycetes; f__unclassified_Agaricomycetes; g__unclassified_Agaricomycetes; s__unclassified_Agaricomycetes
ASV838	1	0	0	0	0	0	0	0	1	0	0	51	104	81	0	0	0	0	k__Fungi; p__Ascomycota; c__Eurotiomycetes; o__Chaetothyriales; Unclassified; Unclassified; Unclassified
ASV84	0	0	236	0	3242	0	0	0	0	0	0	0	0	0	0	0	0	0	k__Fungi; p__Ascomycota; c__Dothideomycetes; o__Cladosporiales; f__Cladosporiaceae; g__Cladosporium; s__unclassified_Cladosporium
ASV841	0	0	0	0	0	0	0	0	0	36	37	48	0	33	104	0	0	0	k__Fungi; p__Ascomycota; c__Sordariomycetes; o__Hypocreales; f__Hypocreales_fam_Incertae_sedis; g__Stilbella; Unclassified
ASV842	0	0	0	0	0	0	0	0	0	227	0	163	0	0	0	0	0	0	k__Fungi; p__Mortierellomycota; c__Mortierellomycetes; o__Mortierellales; f__Mortierellaceae; g__Mortierella; s__Mortierella_hyalina
ASV844	0	0	93	0	0	0	0	0	0	0	0	0	60	0	0	0	0	0	k__Fungi; p__Basidiomycota; c__unclassified_Basidiomycota; o__unclassified_Basidiomycota; f__unclassified_Basidiomycota; g__unclassified_Basidiomycota; s__unclassified_Basidiomycota
ASV846	0	0	0	0	0	0	28	0	0	0	0	0	43	0	0	0	0	0	k__Fungi; p__Ascomycota; c__Saccharomycetes; o__Saccharomycetales; f__Pichiaceae; g__Pichia; s__Pichia_fermentans
ASV847	0	0	0	0	0	343	0	0	0	0	0	0	0	0	0	0	0	0	k__Fungi; p__unclassified_Fungi; c__unclassified_Fungi; o__unclassified_Fungi; f__unclassified_Fungi; g__unclassified_Fungi; s__unclassified_Fungi
ASV85	0	0	0	0	0	0	0	0	0	0	0	0	0	0	189	499	0	0	k__Fungi; p__Ascomycota; c__Sordariomycetes; o__Sordariales; f__Chaetomiaceae; g__Humicola; s__unclassified_Humicola
ASV851	0	0	0	386	0	0	0	0	0	0	0	0	0	0	0	0	0	0	k__Fungi; p__Glomeromycota; c__Glomeromycetes; o__Glomerales; f__Glomeraceae; g__Funneliformis; s__Funneliformis_mosseae
ASV852	0	0	0	343	0	0	0	0	0	0	24	0	0	0	0	0	0	0	k__Fungi; p__Ascomycota; c__Sordariomycetes; o__unclassified_Sordariomycetes; f__unclassified_Sordariomycetes; g__unclassified_Sordariomycetes; s__unclassified_Sordariomycetes
ASV855	0	0	383	0	0	0	0	0	0	0	0	0	0	0	0	0	0	0	k__Fungi; p__Ascomycota; c__Leotiomycetes; o__Helotiales; f__Chaetomellaceae; g__Pilidium; s__Pilidium_concavum
ASV857	0	0	0	0	0	0	0	0	0	0	0	0	42	0	0	0	0	0	k__Fungi; p__Basidiomycota; c__Tremellomycetes; o__Cystofilobasidiales; f__Cystofilobasidiaceae; g__Cystofilobasidium; s__Cystofilobasidium_macerans
ASV858	0	0	0	0	0	0	18	0	0	0	0	0	0	0	0	0	0	0	k__Fungi; p__Mucoromycota; c__Mucoromycetes; o__Mucorales; f__Rhizopodaceae; g__Rhizopus; s__unclassified_Rhizopus
ASV86	0	0	0	0	0	0	0	0	0	0	156	0	0	0	0	19	0	0	k__Fungi; p__Basidiomycota; c__unclassified_Basidiomycota; o__unclassified_Basidiomycota; f__unclassified_Basidiomycota; g__unclassified_Basidiomycota; s__unclassified_Basidiomycota
ASV862	0	0	378	0	0	0	0	0	0	0	0	0	0	0	0	0	0	0	k__Fungi; p__Basidiomycota; c__Agaricomycetes; o__Agaricales; f__unclassified_Agaricales; g__unclassified_Agaricales; s__unclassified_Agaricales
ASV863	0	0	0	0	0	0	134	0	0	0	0	0	0	0	0	0	0	0	k__Fungi; p__Ascomycota; c__Leotiomycetes; o__Helotiales; Unclassified; Unclassified; Unclassified
ASV864	0	0	0	0	0	0	0	0	0	133	106	129	0	0	0	0	0	0	k__Fungi; p__Ascomycota; c__Sordariomycetes; o__Hypocreales; f__Nectriaceae; g__Fusicolla; s__Fusicolla_ossicola
ASV867	0	0	0	0	0	0	0	0	0	3	23	4	58	75	14	0	0	16	k__Fungi; p__Ascomycota; c__Sordariomycetes; o__Chaetosphaeriales; f__Chaetosphaeriaceae; g__Chloridium; s__Chloridium_aseptatum
ASV869	0	0	0	0	0	0	0	0	0	25	0	15	38	0	80	0	0	0	k__Fungi; p__unclassified_Fungi; c__unclassified_Fungi; o__unclassified_Fungi; f__unclassified_Fungi; g__unclassified_Fungi; s__unclassified_Fungi
ASV87	0	0	0	0	0	0	0	34	0	11	0	0	77	0	0	0	0	0	k__Fungi; p__Ascomycota; c__unclassified_Ascomycota; o__unclassified_Ascomycota; f__unclassified_Ascomycota; g__unclassified_Ascomycota; s__unclassified_Ascomycota
ASV870	0	0	0	0	0	0	0	65	0	0	0	0	0	0	195	0	0	0	k__Fungi; p__Ascomycota; c__Sordariomycetes; o__Hypocreales; f__Nectriaceae; g__unclassified_Nectriaceae; s__unclassified_Nectriaceae
ASV871	0	0	374	0	0	0	0	0	0	0	0	0	0	0	0	0	0	0	k__Fungi; p__Ascomycota; c__Dothideomycetes; o__Pleosporales; f__Lophiostomataceae; g__unclassified_Lophiostomataceae; s__unclassified_Lophiostomataceae
ASV872	0	0	1	0	0	0	0	0	0	0	0	0	47	0	0	0	0	0	k__Fungi; p__Ascomycota; c__unclassified_Ascomycota; o__unclassified_Ascomycota; f__unclassified_Ascomycota; g__unclassified_Ascomycota; s__unclassified_Ascomycota
ASV874	370	0	0	0	0	0	0	0	0	0	0	0	0	0	0	0	0	0	k__Fungi; p__Ascomycota; c__Sordariomycetes; o__Hypocreales; f__unclassified_Hypocreales; g__unclassified_Hypocreales; s__unclassified_Hypocreales
ASV875	0	0	0	370	0	0	0	0	0	0	0	0	0	0	0	0	0	0	k__Fungi; p__Glomeromycota; c__Glomeromycetes; o__Glomerales; f__Glomeraceae; g__Glomus; s__Glomus_indicum
ASV878	0	0	0	0	0	0	0	0	0	0	0	0	36	0	0	0	0	0	k__Fungi; p__Basidiomycota; c__Agaricomycetes; o__Agaricales; f__Bolbitiaceae; g__Conocybe; s__Conocybe_anthracophila
ASV88	0	0	0	0	0	0	0	0	0	0	21	0	0	0	0	0	0	0	k__Fungi; p__Basidiomycota; c__unclassified_Basidiomycota; o__unclassified_Basidiomycota; f__unclassified_Basidiomycota; g__unclassified_Basidiomycota; s__unclassified_Basidiomycota
ASV881	0	0	0	0	0	0	0	56	0	0	0	0	0	0	129	0	0	0	k__Fungi; p__Ascomycota; c__Sordariomycetes; o__Hypocreales; Unclassified; g__Acremonium; s__Acremonium_dichromosporum
ASV882	0	0	0	367	0	0	0	0	0	0	0	0	0	0	0	0	0	0	k__Fungi; p__Basidiomycota; c__Agaricomycetes; o__Cantharellales; f__Clavulinaceae; g__Clavulina; s__Clavulina_rugosa
ASV884	0	0	0	0	0	0	0	0	0	0	0	0	0	192	0	0	0	0	k__Fungi; p__Ascomycota; c__Sordariomycetes; o__Hypocreales; Unclassified; g__Trichothecium; s__Trichothecium_crotocinigenum
ASV885	0	0	0	0	0	367	0	0	0	0	0	0	0	0	0	0	0	0	k__Fungi; p__Ascomycota; c__Eurotiomycetes; o__Onygenales; f__Ascosphaeraceae; g__Ascosphaera; s__Ascosphaera_proliperda
ASV887	0	365	0	0	0	0	0	0	0	0	0	0	0	0	0	0	0	0	k__Fungi; p__Basidiomycota; c__Agaricomycetes; o__Boletales; f__Sclerodermataceae; g__Scleroderma; Unclassified
ASV888	0	155	0	0	0	0	0	0	0	0	0	0	0	0	0	0	0	0	k__Fungi; p__Basidiomycota; c__Agaricomycetes; o__Russulales; f__Russulaceae; g__Russula; s__Russula_foetens
ASV889	0	0	0	0	0	0	0	0	0	0	0	0	0	9	41	0	0	0	k__Fungi; p__unclassified_Fungi; c__unclassified_Fungi; o__unclassified_Fungi; f__unclassified_Fungi; g__unclassified_Fungi; s__unclassified_Fungi
ASV89	0	247	0	0	0	0	38	0	0	0	0	0	0	0	0	0	0	0	k__Fungi; p__Basidiomycota; c__Malasseziomycetes; o__Malasseziales; f__Malasseziaceae; g__Malassezia; s__Malassezia_restricta
ASV890	0	0	0	0	0	0	0	0	0	0	0	0	0	0	365	0	0	0	k__Fungi; p__Ascomycota; c__Dothideomycetes; o__Pleosporales; f__Didymellaceae; g__Epicoccum; s__unclassified_Epicoccum
ASV891	0	0	0	0	0	0	0	0	0	0	0	0	133	0	0	0	0	0	k__Fungi; p__Ascomycota; c__Sordariomycetes; o__Coniochaetales; f__Coniochaetaceae; g__Coniochaeta; s__Coniochaeta_baysunika
ASV892	0	280	0	0	0	0	0	0	0	0	0	0	0	0	0	0	0	0	k__Fungi; p__Ascomycota; c__Dothideomycetes; o__Cladosporiales; f__Cladosporiaceae; g__Cladosporium; s__unclassified_Cladosporium
ASV898	0	0	0	0	0	0	0	0	0	0	0	0	0	0	9	0	0	0	k__Fungi; p__Ascomycota; c__Sordariomycetes; o__Hypocreales; f__Stachybotryaceae; g__Striaticonidium; s__Striaticonidium_humicola
ASV9	7	10	0	34	0	0	0	0	0	0	7619	16627	11	0	0	0	0	0	k__Fungi; p__Ascomycota; c__Pezizomycetes; o__Pezizales; f__Morchellaceae; g__Morchella; s__Morchella_sextelata
ASV90	0	0	0	0	0	0	0	0	0	110	106	171	133	169	125	0	0	1394	k__Fungi; p__Ascomycota; c__Sordariomycetes; o__Sordariales; f__Lasiosphaeriaceae; g__Schizothecium; s__unclassified_Schizothecium
ASV901	0	0	0	0	0	0	0	0	0	0	0	0	0	12	26	0	0	0	k__Fungi; p__Basidiomycota; c__unclassified_Basidiomycota; o__unclassified_Basidiomycota; f__unclassified_Basidiomycota; g__unclassified_Basidiomycota; s__unclassified_Basidiomycota
ASV905	0	0	0	0	0	0	0	0	0	0	0	1	0	0	0	0	0	0	k__Fungi; p__Basidiomycota; c__unclassified_Basidiomycota; o__unclassified_Basidiomycota; f__unclassified_Basidiomycota; g__unclassified_Basidiomycota; s__unclassified_Basidiomycota
ASV907	0	0	0	0	0	0	0	91	0	0	0	0	0	0	0	0	0	0	k__Fungi; p__Ascomycota; c__Saccharomycetes; o__Saccharomycetales; f__Debaryomycetaceae; g__Meyerozyma; s__Meyerozyma_caribbica
ASV908	0	0	112	0	0	0	0	0	0	0	0	1	32	7	0	0	0	0	k__Fungi; p__Basidiomycota; Unclassified; Unclassified; Unclassified; Unclassified; Unclassified
ASV909	0	0	0	0	0	0	0	0	0	0	86	0	72	0	0	0	0	0	k__Fungi; p__Ascomycota; c__Sordariomycetes; o__Hypocreales; f__Hypocreales_fam_Incertae_sedis; g__Acremonium; s__Acremonium_furcatum
ASV91	2	0	0	0	0	0	0	0	0	0	0	0	0	0	0	0	0	1	k__Fungi; p__Basidiomycota; c__Agaricomycetes; o__Agaricales; f__Entolomataceae; g__Entoloma; Unclassified
ASV910	0	0	0	0	0	0	106	0	0	0	0	0	0	0	0	0	0	0	k__Fungi; p__Ascomycota; c__Eurotiomycetes; o__Chaetothyriales; Unclassified; Unclassified; Unclassified
ASV911	0	0	0	0	0	0	0	32	0	0	0	0	0	0	0	0	0	0	k__Fungi; p__Ascomycota; c__Dothideomycetes; o__Pleosporales; f__Pyrenochaetopsidaceae; g__Pyrenochaetopsis; s__Pyrenochaetopsis_microspora
ASV914	0	0	0	352	0	0	0	0	0	0	0	0	0	0	0	0	0	0	k__Fungi; p__Ascomycota; c__Sordariomycetes; o__Hypocreales; f__Cordycipitaceae; g__Lecanicillium; s__Lecanicillium_primulinum
ASV915	0	0	0	0	0	0	0	0	0	0	0	48	0	0	0	0	0	0	k__Fungi; p__unclassified_Fungi; c__unclassified_Fungi; o__unclassified_Fungi; f__unclassified_Fungi; g__unclassified_Fungi; s__unclassified_Fungi
ASV917	351	0	0	0	0	0	0	0	0	0	0	0	0	0	0	0	0	0	k__Fungi; p__unclassified_Fungi; c__unclassified_Fungi; o__unclassified_Fungi; f__unclassified_Fungi; g__unclassified_Fungi; s__unclassified_Fungi
ASV918	350	0	0	0	0	0	0	0	0	0	0	0	0	0	0	0	0	0	k__Fungi; p__Ascomycota; c__Sordariomycetes; o__Sordariales; f__Chaetomiaceae; g__Botryotrichum; s__Botryotrichum_domesticum
ASV92	0	0	0	0	3791	0	0	0	0	0	0	0	0	0	0	0	0	0	k__Fungi; p__Ascomycota; c__Sordariomycetes; o__Hypocreales; Unclassified; g__Acremonium; s__unclassified_Acremonium
ASV922	0	0	0	0	0	0	0	0	0	0	0	0	0	0	289	0	0	0	k__Fungi; p__unclassified_Fungi; c__unclassified_Fungi; o__unclassified_Fungi; f__unclassified_Fungi; g__unclassified_Fungi; s__unclassified_Fungi
ASV925	0	0	0	0	0	0	0	7	0	0	0	0	0	0	0	0	0	0	k__Fungi; p__Ascomycota; c__unclassified_Ascomycota; o__unclassified_Ascomycota; f__unclassified_Ascomycota; g__unclassified_Ascomycota; s__unclassified_Ascomycota
ASV929	0	0	0	0	0	0	0	0	0	0	0	0	54	0	0	0	0	0	k__Fungi; p__Ascomycota; c__Sordariomycetes; o__Hypocreales; f__unclassified_Hypocreales; g__unclassified_Hypocreales; s__unclassified_Hypocreales
ASV93	0	0	0	0	0	0	176	0	0	6	0	7	0	0	3539	0	0	0	k__Fungi; p__Ascomycota; c__Dothideomycetes; o__Pleosporales; f__Pyrenochaetopsidaceae; g__Pyrenochaetopsis; s__Pyrenochaetopsis_microspora
ASV934	0	341	0	0	0	0	0	0	0	0	0	0	0	0	0	0	0	0	k__Fungi; p__Basidiomycota; c__Agaricomycetes; o__Agaricales; f__Psathyrellaceae; g__Coprinopsis; s__Coprinopsis_clastophylla
ASV936	2	338	0	0	0	0	0	0	0	0	0	0	0	0	0	0	0	0	k__Fungi; p__Basidiomycota; c__Agaricomycetes; o__Cantharellales; f__Clavulinaceae; g__Clavulina; s__Clavulina_rugosa
ASV939	0	0	0	0	0	0	0	0	0	0	0	0	338	0	0	0	0	0	k__Fungi; p__Basidiomycota; c__Agaricomycetes; o__Agaricales; f__Agaricaceae; g__unclassified_Agaricaceae; s__unclassified_Agaricaceae
ASV94	0	0	0	0	0	0	0	0	0	1181	751	1731	0	60	0	0	0	0	k__Fungi; p__unclassified_Fungi; c__unclassified_Fungi; o__unclassified_Fungi; f__unclassified_Fungi; g__unclassified_Fungi; s__unclassified_Fungi
ASV942	0	0	0	0	0	338	0	0	0	0	0	0	0	0	0	0	0	0	k__Fungi; p__Basidiomycota; c__Agaricomycetes; o__Agaricales; f__Inocybaceae; g__Inosperma; s__Inosperma_gregarium
ASV943	0	0	0	0	0	0	0	338	0	0	0	0	0	0	0	0	0	0	k__Fungi; p__Ascomycota; c__Sordariomycetes; o__Hypocreales; f__Nectriaceae; g__Fusarium; s__unclassified_Fusarium
ASV945	0	0	0	0	0	0	0	0	0	0	0	0	0	0	0	0	3	25	k__Fungi; p__Basidiomycota; c__Tremellomycetes; o__Holtermanniales; Unclassified; g__Holtermanniella; s__Holtermanniella_nyarrowii
ASV948	0	0	0	0	0	0	0	0	0	0	0	0	76	0	0	0	0	0	k__Fungi; p__unclassified_Fungi; c__unclassified_Fungi; o__unclassified_Fungi; f__unclassified_Fungi; g__unclassified_Fungi; s__unclassified_Fungi
ASV95	0	0	0	0	0	0	0	0	0	0	0	257	0	0	0	0	0	94	k__Fungi; p__Basidiomycota; c__unclassified_Basidiomycota; o__unclassified_Basidiomycota; f__unclassified_Basidiomycota; g__unclassified_Basidiomycota; s__unclassified_Basidiomycota
ASV956	0	0	0	0	0	0	66	0	0	0	0	0	0	0	191	0	0	0	k__Fungi; p__Ascomycota; c__Dothideomycetes; o__Pleosporales; f__Phaeosphaeriaceae; g__unclassified_Phaeosphaeriaceae; s__unclassified_Phaeosphaeriaceae
ASV958	0	0	0	0	0	0	0	104	0	0	0	0	0	0	0	0	0	5	k__Fungi; p__Ascomycota; c__Pezizomycetes; o__Pezizales; f__Pyronemataceae; g__Pseudaleuria; Unclassified
ASV96	0	0	0	0	0	0	0	0	3529	0	0	0	0	0	0	0	0	0	k__Fungi; p__Mortierellomycota; c__Mortierellomycetes; o__Mortierellales; f__Mortierellaceae; g__Mortierella; s__unclassified_Mortierella
ASV964	0	0	0	0	0	0	0	0	0	0	0	0	193	41	0	0	0	0	k__Fungi; p__Ascomycota; c__Leotiomycetes; o__Helotiales; f__Helotiales_fam_Incertae_sedis; g__Chalara; s__Chalara_heteroderae
ASV966	0	0	0	0	0	0	0	0	0	0	0	0	325	0	0	0	0	0	k__Fungi; p__Basidiomycota; c__Agaricomycetes; o__Agaricales; f__Agaricaceae; g__Leucocoprinus; s__Leucocoprinus_cygneus
ASV969	0	0	0	0	0	0	0	0	0	0	0	0	0	0	107	0	0	0	k__Fungi; p__Mortierellomycota; c__Mortierellomycetes; o__Mortierellales; f__Mortierellaceae; g__Mortierella; s__unclassified_Mortierella
ASV97	0	0	0	0	0	0	0	0	0	0	0	0	3695	0	0	0	0	0	k__Fungi; p__Basidiomycota; c__Agaricomycetes; o__Agaricales; f__Agaricaceae; g__Agaricus; s__unclassified_Agaricus
ASV972	0	0	0	324	0	0	0	0	0	0	0	0	0	0	0	0	0	0	k__Fungi; p__Mortierellomycota; c__Mortierellomycetes; o__Mortierellales; f__Mortierellaceae; g__Mortierella; s__unclassified_Mortierella
ASV973	0	0	0	0	0	257	0	0	0	0	0	0	0	0	0	0	0	0	k__Fungi; p__Chytridiomycota; c__unclassified_Chytridiomycota; o__unclassified_Chytridiomycota; f__unclassified_Chytridiomycota; g__unclassified_Chytridiomycota; s__unclassified_Chytridiomycota
ASV974	0	0	0	0	0	0	0	266	0	0	0	0	0	15	0	0	0	0	k__Fungi; p__Ascomycota; c__Sordariomycetes; o__Hypocreales; f__Nectriaceae; g__Fusarium; s__Fusarium_asiaticum
ASV976	0	0	0	322	0	0	0	0	0	0	0	0	0	0	0	0	0	0	k__Fungi; p__Basidiomycota; c__Agaricomycetes; o__Agaricales; f__Cortinariaceae; g__Cortinarius; s__unclassified_Cortinarius
ASV98	0	0	0	0	0	0	0	0	0	356	0	335	350	387	0	0	0	0	k__Fungi; p__Ascomycota; c__Sordariomycetes; o__Hypocreales; f__Nectriaceae; g__Fusarium; s__unclassified_Fusarium
ASV980	0	0	0	0	0	0	77	0	0	0	0	0	0	0	0	0	0	0	k__Fungi; p__Basidiomycota; c__unclassified_Basidiomycota; o__unclassified_Basidiomycota; f__unclassified_Basidiomycota; g__unclassified_Basidiomycota; s__unclassified_Basidiomycota
ASV982	0	0	0	0	319	0	0	0	0	0	0	0	0	0	0	0	0	0	k__Fungi; p__Ascomycota; c__Pezizomycetes; o__Pezizales; f__Ascobolaceae; g__Ascobolus; Unclassified
ASV984	0	0	0	0	0	0	0	0	0	0	0	0	319	0	0	0	0	0	k__Fungi; p__Glomeromycota; c__unclassified_Glomeromycota; o__unclassified_Glomeromycota; f__unclassified_Glomeromycota; g__unclassified_Glomeromycota; s__unclassified_Glomeromycota
ASV985	0	318	0	0	0	0	0	0	0	0	0	0	0	0	0	0	0	0	k__Fungi; p__Ascomycota; c__Eurotiomycetes; o__Eurotiales; f__Aspergillaceae; g__Penicillium; s__unclassified_Penicillium
ASV986	0	0	222	0	0	0	0	0	0	0	0	0	0	0	0	0	0	0	k__Fungi; p__Mortierellomycota; c__Mortierellomycetes; o__Mortierellales; f__Mortierellaceae; g__Mortierella; s__unclassified_Mortierella
ASV99	0	0	0	0	0	0	0	0	0	0	0	0	0	0	3539	0	0	0	k__Fungi; p__unclassified_Fungi; c__unclassified_Fungi; o__unclassified_Fungi; f__unclassified_Fungi; g__unclassified_Fungi; s__unclassified_Fungi
ASV990	0	0	0	0	0	0	0	0	0	0	0	0	0	0	0	14	0	0	k__Fungi; p__Ascomycota; c__Sordariomycetes; o__Chaetosphaeriales; f__Chaetosphaeriaceae; g__Chloridium; Unclassified
ASV991	0	0	0	0	0	0	0	0	0	0	0	0	0	0	0	22	12	0	k__Fungi; p__Basidiomycota; c__unclassified_Basidiomycota; o__unclassified_Basidiomycota; f__unclassified_Basidiomycota; g__unclassified_Basidiomycota; s__unclassified_Basidiomycota
ASV992	0	0	0	316	0	0	0	0	0	0	0	0	0	0	0	0	0	0	k__Fungi; p__Chytridiomycota; c__Chytridiomycetes; o__Chytridiales; f__Chytridiaceae; g__Phlyctochytrium; s__Phlyctochytrium_africanum
ASV993	0	0	0	0	0	0	175	60	0	0	0	0	0	0	0	0	0	0	k__Fungi; p__Chytridiomycota; c__Chytridiomycetes; o__Chytridiales; f__Chytridiaceae; g__Dendrochytridium; s__Dendrochytridium_crassum
ASV996	0	0	0	0	0	0	0	87	0	0	0	0	0	0	67	0	0	0	k__Fungi; p__Ascomycota; c__Sordariomycetes; o__Trichosphaeriales; f__Trichosphaeriaceae; g__Nigrospora; s__unclassified_Nigrospora
ASV999	0	0	0	0	0	0	0	0	0	0	0	0	60	21	0	0	0	0	k__Fungi; p__Basidiomycota; c__Agaricomycetes; o__unclassified_Agaricomycetes; f__unclassified_Agaricomycetes; g__unclassified_Agaricomycetes; s__unclassified_Agaricomycetes
